# Supplementary material for: Systematic single cell RNA sequencing analysis reveals unique transcriptional regulatory networks of Atoh1-mediated hair cell conversion in adult mouse cochleae
Source: PLoS One. 2023 Dec 11;18(12):e0284685. doi: 10.1371/journal.pone.0284685 (PMC10712870; doi:10.1371/journal.pone.0284685)
Supplement: S1 Fig — (A) Sample clustering was conducted to detect outliers. This analysis was based on the expression data of top 4000 variable genes in the total 251 cells with 161 Atoh1-HA+ cHCs and 90 SCs available in Yamashita et al [7] (S2 Table). Genes were clustered based on a dissimilarity measure. The branches correspond to modules of highly interconnected groups of genes. Colors in the horizontal bar represent the five cell types assigned by scRNA-seq analysis. (B) Selection of the soft-thresholding powers for scale-free co-expression network. The left panel showed the scale-free fit index versus soft-thresholding power. The right panel displayed the mean connectivity versus soft-thresholding power. Power 4 was used. (ZIP) [file pone.0284685.s001.zip]

Archive with 2 entries (2 files):
- S1 A.tif
- S1 B.tif
