# Supplementary material for: Systematic single cell RNA sequencing analysis reveals unique transcriptional regulatory networks of Atoh1-mediated hair cell conversion in adult mouse cochleae
Source: PLoS One. 2023 Dec 11;18(12):e0284685. doi: 10.1371/journal.pone.0284685 (PMC10712870; doi:10.1371/journal.pone.0284685)
Supplement: S2 Fig — (A-D) The network was derived using the ARACNE program and constructed using Cytoscape. The key regulators (in red) are connected with their targets (in purple). (ZIP) [file pone.0284685.s002.zip]

Archive with 4 entries (4 files):
- S2 A.tif
- S2 B.tif
- S2 C.tif
- S2 D.tif
