# Supplementary material for: Systematic single cell RNA sequencing analysis reveals unique transcriptional regulatory networks of Atoh1-mediated hair cell conversion in adult mouse cochleae
Source: PLoS One. 2023 Dec 11;18(12):e0284685. doi: 10.1371/journal.pone.0284685 (PMC10712870; doi:10.1371/journal.pone.0284685)
Supplement: S1 Table — (CSV) [file pone.0284685.s005.CSV]

	gene_id	module
Tectb	Tectb	blue
Cst6	Cst6	red
Wfdc3	Wfdc3	red
Hes5	Hes5	yellow
S100a6	S100a6	yellow
Ifitm3	Ifitm3	red
Mdk	Mdk	red
Lum	Lum	blue
Gng8	Gng8	turquoise
Prss23	Prss23	yellow
Mt1	Mt1	turquoise
Ceacam16	Ceacam16	blue
Mt2	Mt2	grey
Gpx6	Gpx6	yellow
Lockd	Lockd	grey
Lhx2	Lhx2	grey
Ccer2	Ccer2	turquoise
Krt18	Krt18	yellow
Umodl1	Umodl1	grey
Nnat	Nnat	grey
Dcn	Dcn	grey
Grp	Grp	red
Igfbp3	Igfbp3	yellow
Stc1	Stc1	red
Calb1	Calb1	turquoise
Rbp7	Rbp7	blue
Cep41	Cep41	blue
Wfdc2	Wfdc2	grey
Gpx2	Gpx2	grey
Gm266	Gm266	yellow
S100a11	S100a11	yellow
Rbp1	Rbp1	yellow
Tnnt1	Tnnt1	yellow
Igfbp7	Igfbp7	grey
Pou4f3	Pou4f3	turquoise
Map4	Map4	grey
Fcgbp	Fcgbp	turquoise
Col9a1	Col9a1	blue
Adamts1	Adamts1	blue
Vim	Vim	blue
Krt8	Krt8	grey
Mansc4	Mansc4	blue
Rnase1	Rnase1	blue
Gm11837	Gm11837	turquoise
Cdkn1c	Cdkn1c	turquoise
Cdh13	Cdh13	grey
Anxa2	Anxa2	yellow
Ly6h	Ly6h	turquoise
Bglap3	Bglap3	grey
Ecm1	Ecm1	grey
Pcp4	Pcp4	turquoise
Lgals3	Lgals3	grey
Mpzl2	Mpzl2	blue
Evl	Evl	turquoise
Igll1	Igll1	turquoise
Cpe	Cpe	turquoise
Sapcd2	Sapcd2	blue
Fer1l6	Fer1l6	turquoise
Tuba1a	Tuba1a	blue
Nrarp	Nrarp	yellow
Nrep	Nrep	turquoise
Ubr3	Ubr3	turquoise
Ecel1	Ecel1	turquoise
Sparc	Sparc	blue
Cd9	Cd9	blue
B2m	B2m	yellow
Ccp110	Ccp110	turquoise
Tmem91	Tmem91	turquoise
Tubb2a	Tubb2a	blue
Ifit1	Ifit1	grey
Pvalb	Pvalb	turquoise
Neat1	Neat1	blue
Mgst1	Mgst1	blue
Tspan4	Tspan4	yellow
Pcdh17	Pcdh17	grey
Stmn2	Stmn2	grey
Igf1	Igf1	grey
Cib3	Cib3	turquoise
Uchl1	Uchl1	grey
Hhatl	Hhatl	blue
Atf4	Atf4	grey
Kncn	Kncn	turquoise
Rprm	Rprm	grey
Rlbp1	Rlbp1	blue
Gsta4	Gsta4	blue
Tubb4b	Tubb4b	grey
Fabp7	Fabp7	blue
tdTomato	tdTomato	turquoise
Gdf6	Gdf6	blue
BC030867	BC030867	turquoise
Rbm24	Rbm24	turquoise
Mbp	Mbp	grey
Myl9	Myl9	yellow
Tmsb4x	Tmsb4x	red
Tpm1	Tpm1	turquoise
Mdm1	Mdm1	grey
Qprt	Qprt	turquoise
Mapk13	Mapk13	turquoise
Hbegf	Hbegf	grey
Defb25	Defb25	turquoise
Mtus2	Mtus2	grey
Nip7	Nip7	grey
Gal	Gal	grey
Lhx3	Lhx3	turquoise
Vgll2	Vgll2	grey
Ces1d	Ces1d	blue
Fam168a	Fam168a	turquoise
Tnc	Tnc	turquoise
Uap1l1	Uap1l1	blue
Lypd3	Lypd3	grey
Ctsl	Ctsl	blue
Cryab	Cryab	grey
Hes1	Hes1	blue
HA	HA	turquoise
Ppp1r17	Ppp1r17	blue
Crabp2	Crabp2	grey
4930426D05Rik	4930426D05Rik	blue
Gm13373	Gm13373	turquoise
Stard10	Stard10	turquoise
Chrna9	Chrna9	turquoise
Ifitm2	Ifitm2	turquoise
Slc39a2	Slc39a2	turquoise
Casz1	Casz1	turquoise
Nppa	Nppa	turquoise
Ccdc88b	Ccdc88b	turquoise
Wdr24	Wdr24	turquoise
Rasd2	Rasd2	turquoise
Kazald1	Kazald1	blue
Wdr25	Wdr25	turquoise
Dync1i1	Dync1i1	grey
Hsd11b2	Hsd11b2	turquoise
Dpysl2	Dpysl2	turquoise
Pax2	Pax2	turquoise
Cnot10	Cnot10	turquoise
Barhl1	Barhl1	turquoise
Mfge8	Mfge8	turquoise
Slc1a3	Slc1a3	yellow
Urah	Urah	grey
Ly6g6c	Ly6g6c	grey
Serhl	Serhl	turquoise
Lhfpl5	Lhfpl5	turquoise
Abi3bp	Abi3bp	blue
Fscn1	Fscn1	blue
Sema7a	Sema7a	turquoise
Rab36	Rab36	turquoise
Elavl4	Elavl4	grey
Alcam	Alcam	turquoise
Dapl1	Dapl1	grey
Itpr3	Itpr3	turquoise
Gm2a	Gm2a	blue
Mogat1	Mogat1	turquoise
Nppc	Nppc	grey
Fam159b	Fam159b	grey
Apoc3	Apoc3	grey
Epha5	Epha5	turquoise
Arhgdig	Arhgdig	grey
Cdk2ap1	Cdk2ap1	grey
Cox8b	Cox8b	grey
S100a10	S100a10	blue
Adam11	Adam11	turquoise
Atoh1	Atoh1	turquoise
9530077C05Rik	9530077C05Rik	blue
Mphosph9	Mphosph9	grey
Gm13889	Gm13889	blue
Myo15	Myo15	turquoise
Pdlim1	Pdlim1	grey
1810011O10Rik	1810011O10Rik	brown
Plscr2	Plscr2	brown
Ttc21a	Ttc21a	turquoise
Tril	Tril	grey
Egfl6	Egfl6	grey
Ptcra	Ptcra	grey
Sh3bgrl3	Sh3bgrl3	red
Rab3b	Rab3b	turquoise
Obscn	Obscn	turquoise
Dctn1	Dctn1	turquoise
Cadm1	Cadm1	grey
Sdr16c5	Sdr16c5	grey
Plat	Plat	yellow
Gpr27	Gpr27	turquoise
Cd63	Cd63	red
Gm12962	Gm12962	turquoise
Oxtr	Oxtr	turquoise
Fam89a	Fam89a	blue
Mslnl	Mslnl	turquoise
Phyhipl	Phyhipl	grey
Chadl	Chadl	grey
Pou3f1	Pou3f1	grey
Calb2	Calb2	turquoise
Fbln5	Fbln5	grey
Apoe	Apoe	grey
Lmo2	Lmo2	grey
Synpo	Synpo	turquoise
Col18a1	Col18a1	turquoise
Chrna10	Chrna10	turquoise
Tacstd2	Tacstd2	grey
Syne4	Syne4	turquoise
Vtn	Vtn	yellow
2200002D01Rik	2200002D01Rik	grey
Mlf1	Mlf1	turquoise
Col9a3	Col9a3	blue
Gm13782	Gm13782	blue
Itga4	Itga4	yellow
Pth1r	Pth1r	turquoise
Pdlim4	Pdlim4	grey
Myo6	Myo6	turquoise
Erdr1	Erdr1	turquoise
Strip2	Strip2	turquoise
Vwa2	Vwa2	turquoise
Cldn6	Cldn6	yellow
Apba1	Apba1	turquoise
Ndrg3	Ndrg3	grey
2310022B05Rik	2310022B05Rik	yellow
Tgfb2	Tgfb2	red
Otof	Otof	turquoise
Epha4	Epha4	turquoise
Dlk2	Dlk2	turquoise
Slc7a5	Slc7a5	turquoise
Tjap1	Tjap1	turquoise
Clmp	Clmp	grey
Espnl	Espnl	turquoise
Samd14	Samd14	turquoise
Ccnl1	Ccnl1	grey
Kcna10	Kcna10	turquoise
Grm2	Grm2	turquoise
Crlf1	Crlf1	turquoise
Gm12840	Gm12840	grey
Tomt	Tomt	turquoise
Atp1a1	Atp1a1	turquoise
Neurl1b	Neurl1b	turquoise
Fabp3	Fabp3	blue
Sptssa	Sptssa	grey
Ocm	Ocm	grey
Klf6	Klf6	brown
Wisp1	Wisp1	blue
Zfp101	Zfp101	turquoise
Fetub	Fetub	grey
Homer2	Homer2	turquoise
Psat1	Psat1	turquoise
Tmcc2	Tmcc2	turquoise
Tmsb10	Tmsb10	blue
Mgst3	Mgst3	turquoise
Paqr6	Paqr6	blue
Phactr1	Phactr1	red
Trim50	Trim50	yellow
Stxbp1	Stxbp1	turquoise
Fibin	Fibin	grey
Espn	Espn	turquoise
Myo7a	Myo7a	turquoise
Ap3b2	Ap3b2	turquoise
Atox1	Atox1	blue
AY036118	AY036118	blue
1110017D15Rik	1110017D15Rik	turquoise
Gtpbp1	Gtpbp1	turquoise
Kcnab2	Kcnab2	turquoise
Cog1	Cog1	turquoise
Tspan15	Tspan15	yellow
Col9a2	Col9a2	blue
Efhd1	Efhd1	blue
Cd59a	Cd59a	turquoise
Cdhr1	Cdhr1	turquoise
A230065H16Rik	A230065H16Rik	turquoise
Tcf15	Tcf15	turquoise
Gad1	Gad1	grey
Lgr6	Lgr6	yellow
Nr4a1	Nr4a1	grey
Cd164l2	Cd164l2	turquoise
Eef1a2	Eef1a2	grey
Rhov	Rhov	yellow
Foxq1	Foxq1	grey
Zmiz1	Zmiz1	turquoise
Rogdi	Rogdi	turquoise
Neurod6	Neurod6	turquoise
Sprr1a	Sprr1a	grey
Wwp2	Wwp2	grey
Ppp1r27	Ppp1r27	turquoise
Zmat4	Zmat4	turquoise
Igfbpl1	Igfbpl1	grey
Hist1h4i	Hist1h4i	blue
Nrxn3	Nrxn3	turquoise
Kcp	Kcp	turquoise
Ldhb	Ldhb	blue
Kcnmb2	Kcnmb2	turquoise
Col11a2	Col11a2	blue
Tagln2	Tagln2	yellow
Skap1	Skap1	grey
Epyc	Epyc	grey
Gm14216	Gm14216	yellow
Cacng2	Cacng2	turquoise
Spock1	Spock1	grey
Bace2	Bace2	blue
Necab2	Necab2	grey
Myo3b	Myo3b	turquoise
Derl3	Derl3	grey
Slc34a3	Slc34a3	grey
Crem	Crem	blue
Cdh23	Cdh23	turquoise
Purb	Purb	turquoise
Laptm5	Laptm5	grey
Psph	Psph	turquoise
Cib2	Cib2	turquoise
Syt14	Syt14	turquoise
Cfap126	Cfap126	turquoise
Sept7	Sept7	blue
Map2	Map2	turquoise
Cspg5	Cspg5	grey
Cep250	Cep250	turquoise
Cdca3	Cdca3	turquoise
Nfia	Nfia	turquoise
Pkn3	Pkn3	turquoise
4930523C07Rik	4930523C07Rik	blue
Slc14a1	Slc14a1	turquoise
Otog	Otog	blue
Pcdh8	Pcdh8	turquoise
St8sia2	St8sia2	grey
Hist1h1c	Hist1h1c	blue
Ang4	Ang4	grey
Lmo7	Lmo7	turquoise
Actn3	Actn3	turquoise
Svopl	Svopl	grey
Wwc1	Wwc1	turquoise
Pcp4l1	Pcp4l1	turquoise
Agr3	Agr3	yellow
Plet1	Plet1	grey
Nsg1	Nsg1	turquoise
Fscn2	Fscn2	turquoise
Runx1t1	Runx1t1	turquoise
Pcdh7	Pcdh7	turquoise
Palld	Palld	turquoise
Sorl1	Sorl1	blue
Nhlh2	Nhlh2	grey
Id1	Id1	blue
Gm15284	Gm15284	grey
Nfic	Nfic	turquoise
Gm42418	Gm42418	blue
Paqr9	Paqr9	turquoise
Ckmt1	Ckmt1	grey
Fam46a	Fam46a	grey
Cited1	Cited1	grey
1190002N15Rik	1190002N15Rik	blue
Ly6e	Ly6e	red
Ifi27	Ifi27	grey
Gm2694	Gm2694	turquoise
Ccdc178	Ccdc178	grey
Slc52a3	Slc52a3	turquoise
1810041L15Rik	1810041L15Rik	turquoise
Nhlh1	Nhlh1	turquoise
Calml4	Calml4	turquoise
R3hdml	R3hdml	turquoise
Chst2	Chst2	yellow
Calca	Calca	grey
Itga6	Itga6	red
H1fx	H1fx	grey
Adck1	Adck1	grey
Otos	Otos	grey
Xirp2	Xirp2	turquoise
Bex1	Bex1	turquoise
2810442N19Rik	2810442N19Rik	turquoise
Fgf21	Fgf21	turquoise
Krt7	Krt7	turquoise
Sox11	Sox11	grey
Id3	Id3	blue
Kcnh3	Kcnh3	turquoise
Slc35d3	Slc35d3	grey
Serpine2	Serpine2	blue
Lctl	Lctl	turquoise
Trit1	Trit1	turquoise
Slc6a6	Slc6a6	blue
Miat	Miat	turquoise
S100a16	S100a16	grey
Dtna	Dtna	turquoise
Heg1	Heg1	turquoise
Fam177a	Fam177a	blue
Ppp1r14a	Ppp1r14a	turquoise
Tubb2b	Tubb2b	red
Cd44	Cd44	grey
Cdh2	Cdh2	red
2700046A07Rik	2700046A07Rik	grey
Lrrk1	Lrrk1	turquoise
Lgr5	Lgr5	red
Nat8l	Nat8l	grey
Cd24a	Cd24a	blue
Cabp2	Cabp2	turquoise
Atg3	Atg3	blue
Trim2	Trim2	blue
Kcnh7	Kcnh7	turquoise
Muc15	Muc15	blue
Ankrd24	Ankrd24	turquoise
Krt19	Krt19	grey
Mycbpap	Mycbpap	turquoise
Hes6	Hes6	turquoise
Cartpt	Cartpt	grey
Vgf	Vgf	grey
Dach1	Dach1	turquoise
Nrxn2	Nrxn2	turquoise
S100a14	S100a14	grey
Rragd	Rragd	grey
Arc	Arc	grey
4930470P17Rik	4930470P17Rik	turquoise
Ptgr1	Ptgr1	grey
Chka	Chka	turquoise
mt-Nd3	mt-Nd3	turquoise
Exosc2	Exosc2	grey
Cldn9	Cldn9	blue
Syt13	Syt13	turquoise
C1qa	C1qa	turquoise
Mob3b	Mob3b	turquoise
Tmem255b	Tmem255b	turquoise
Sox9	Sox9	blue
Dlgap3	Dlgap3	turquoise
Klhl14	Klhl14	blue
Tuba1b	Tuba1b	blue
Scn1b	Scn1b	turquoise
Nle1	Nle1	turquoise
Cdk5rap2	Cdk5rap2	turquoise
Vwa5b2	Vwa5b2	turquoise
Tanc1	Tanc1	turquoise
Dynlrb2	Dynlrb2	turquoise
Hist1h2be	Hist1h2be	grey
Rtn1	Rtn1	grey
Morn5	Morn5	turquoise
Gjb6	Gjb6	blue
Gns	Gns	turquoise
Rph3a	Rph3a	turquoise
Fstl3	Fstl3	grey
Grxcr1	Grxcr1	turquoise
St8sia3	St8sia3	turquoise
2310040G24Rik	2310040G24Rik	turquoise
Gm26737	Gm26737	grey
Pde2a	Pde2a	turquoise
Ttll7	Ttll7	grey
Dsp	Dsp	grey
Hba-a1	Hba-a1	blue
Kcnq4	Kcnq4	turquoise
Lrrc73	Lrrc73	turquoise
Tubb3	Tubb3	grey
Srxn1	Srxn1	grey
Spats2l	Spats2l	turquoise
Insc	Insc	turquoise
Isg15	Isg15	green
Gm16136	Gm16136	blue
Hist1h2bc	Hist1h2bc	blue
Robo2	Robo2	turquoise
Otor	Otor	grey
Glul	Glul	yellow
Gnal	Gnal	grey
Zfp131	Zfp131	grey
Syt7	Syt7	turquoise
Angpt1	Angpt1	grey
Il25	Il25	turquoise
Tmtc4	Tmtc4	turquoise
Akap12	Akap12	grey
Car14	Car14	blue
Nf2	Nf2	blue
Vstm2b	Vstm2b	grey
Pdzrn4	Pdzrn4	grey
P2rx2	P2rx2	blue
Etv5	Etv5	grey
Zp1	Zp1	grey
Sdc4	Sdc4	blue
Foxc1	Foxc1	grey
Chga	Chga	turquoise
Syn2	Syn2	grey
Rorb	Rorb	blue
Dbp	Dbp	blue
Tmem173	Tmem173	turquoise
Ptp4a1	Ptp4a1	yellow
Cd47	Cd47	blue
Ptprq	Ptprq	turquoise
Atp1a2	Atp1a2	grey
Vps8	Vps8	grey
Dll3	Dll3	turquoise
Slc7a10	Slc7a10	grey
Tm4sf1	Tm4sf1	blue
Kcnj10	Kcnj10	blue
Nptx1	Nptx1	turquoise
Tbc1d16	Tbc1d16	turquoise
Cyr61	Cyr61	grey
Acbd7	Acbd7	grey
Hist4h4	Hist4h4	grey
Acot1	Acot1	blue
Gm10638	Gm10638	blue
Art1	Art1	grey
Acsf3	Acsf3	turquoise
Emid1	Emid1	blue
Piwil4	Piwil4	yellow
Plk4	Plk4	grey
Lmo1	Lmo1	turquoise
Itgb2l	Itgb2l	grey
Ptgir	Ptgir	grey
Rem2	Rem2	turquoise
Chac2	Chac2	turquoise
Nrsn1	Nrsn1	turquoise
Tex14	Tex14	red
Erich3	Erich3	turquoise
Nab2	Nab2	grey
Nab1	Nab1	turquoise
Arg2	Arg2	blue
Anxa4	Anxa4	turquoise
Tspo	Tspo	blue
Lrtm2	Lrtm2	turquoise
Pcsk2	Pcsk2	grey
Nr4a3	Nr4a3	grey
Plce1	Plce1	turquoise
Ercc6	Ercc6	turquoise
Rbfox3	Rbfox3	turquoise
Clec18a	Clec18a	turquoise
Slc6a11	Slc6a11	turquoise
Nr1d1	Nr1d1	grey
Fbn2	Fbn2	blue
Pgm2l1	Pgm2l1	turquoise
Phf20	Phf20	turquoise
Degs2	Degs2	grey
Noa1	Noa1	grey
St18	St18	grey
Ubc	Ubc	grey
Trnp1	Trnp1	turquoise
Eml1	Eml1	turquoise
Coch	Coch	grey
Grm4	Grm4	turquoise
Ezr	Ezr	turquoise
Ccdc64	Ccdc64	grey
Cxcl14	Cxcl14	turquoise
Ndrg1	Ndrg1	blue
Ncam1	Ncam1	turquoise
Lrrc30	Lrrc30	grey
Tslp	Tslp	grey
Calm1	Calm1	turquoise
Wwc2	Wwc2	turquoise
Gm13075	Gm13075	grey
Hk2	Hk2	blue
Npnt	Npnt	grey
Egr1	Egr1	turquoise
Scd1	Scd1	blue
Negr1	Negr1	turquoise
Sept6	Sept6	grey
Kcnj16	Kcnj16	blue
Asph	Asph	blue
Fabp3-ps1	Fabp3-ps1	blue
Ptgds	Ptgds	blue
Aqp4	Aqp4	yellow
Proser2	Proser2	blue
Xist	Xist	blue
Olfml3	Olfml3	turquoise
Chrng	Chrng	turquoise
Gm10600	Gm10600	turquoise
Igsf21	Igsf21	turquoise
Gng11	Gng11	grey
Fgf9	Fgf9	blue
Atf5	Atf5	grey
Ctsb	Ctsb	blue
Dpysl3	Dpysl3	turquoise
Grk1	Grk1	turquoise
Capsl	Capsl	turquoise
Thsd7b	Thsd7b	turquoise
Eya2	Eya2	turquoise
H2-K1	H2-K1	blue
Dner	Dner	turquoise
Pde10a	Pde10a	grey
Iltifb	Iltifb	blue
Gm26902	Gm26902	turquoise
Rras2	Rras2	blue
Spock2	Spock2	turquoise
Cox4i2	Cox4i2	green
Ctgf	Ctgf	grey
Basp1	Basp1	grey
Ttc34	Ttc34	turquoise
Hey1	Hey1	yellow
Kcnq1ot1	Kcnq1ot1	turquoise
Smoc2	Smoc2	grey
Fcho1	Fcho1	turquoise
Ttyh1	Ttyh1	grey
Nacad	Nacad	turquoise
Cklf	Cklf	grey
Insm1	Insm1	turquoise
Fam19a3	Fam19a3	turquoise
Sel1l	Sel1l	blue
Cln6	Cln6	turquoise
Golm1	Golm1	turquoise
Cel	Cel	turquoise
Cd52	Cd52	grey
Egr4	Egr4	grey
Khdrbs2	Khdrbs2	turquoise
Rab3ip	Rab3ip	turquoise
Apoa4	Apoa4	grey
Cnn3	Cnn3	blue
Car2	Car2	blue
Sv2b	Sv2b	grey
Naaladl2	Naaladl2	grey
Gm16579	Gm16579	grey
Cables1	Cables1	grey
Suco	Suco	blue
Mpped2	Mpped2	turquoise
Mfng	Mfng	grey
Ier2	Ier2	grey
Gm14635	Gm14635	grey
Mthfd1l	Mthfd1l	brown
Dlgap1	Dlgap1	turquoise
Parm1	Parm1	blue
Chgb	Chgb	turquoise
Tcerg1l	Tcerg1l	turquoise
Gas7	Gas7	grey
Fam129b	Fam129b	grey
Prkaa2	Prkaa2	turquoise
Pkd2l1	Pkd2l1	yellow
Tcf4	Tcf4	turquoise
Cntnap2	Cntnap2	turquoise
Nsdhl	Nsdhl	grey
Hipk4	Hipk4	grey
Fxyd3	Fxyd3	yellow
Atp6v1b2	Atp6v1b2	turquoise
Dusp4	Dusp4	brown
Rgcc	Rgcc	blue
Fgf8	Fgf8	grey
Dusp1	Dusp1	blue
Fhl2	Fhl2	grey
Cd83	Cd83	brown
Neurod1	Neurod1	grey
Tnip1	Tnip1	grey
Bcat2	Bcat2	grey
Hlf	Hlf	brown
Pqlc3	Pqlc3	grey
Phlda3	Phlda3	grey
Rhou	Rhou	blue
C1qb	C1qb	grey
Dclk2	Dclk2	grey
Pxn	Pxn	brown
Maff	Maff	brown
Cadps2	Cadps2	turquoise
H2-D1	H2-D1	yellow
Gm17322	Gm17322	turquoise
Syp	Syp	turquoise
Per1	Per1	grey
Tmod2	Tmod2	turquoise
Nell1	Nell1	turquoise
Zak	Zak	grey
Mical2	Mical2	grey
Lmod1	Lmod1	turquoise
Aox2	Aox2	grey
Mylk4	Mylk4	turquoise
Dynll1	Dynll1	turquoise
Fabp5	Fabp5	turquoise
Ccz1	Ccz1	grey
Trib2	Trib2	grey
Prph2	Prph2	turquoise
Oasl2	Oasl2	grey
Nsun7	Nsun7	grey
Tbc1d7	Tbc1d7	turquoise
Raver2	Raver2	turquoise
Cbfa2t3	Cbfa2t3	turquoise
Ppp2r2c	Ppp2r2c	turquoise
Efhd2	Efhd2	grey
Fcer2a	Fcer2a	turquoise
Syt4	Syt4	turquoise
Rtkn	Rtkn	grey
Fam78a	Fam78a	turquoise
Cldn7	Cldn7	grey
Dnaic2	Dnaic2	turquoise
Aebp1	Aebp1	blue
Tgfbr1	Tgfbr1	red
Agl	Agl	grey
Hecw1	Hecw1	turquoise
1700019D03Rik	1700019D03Rik	brown
Anxa5	Anxa5	blue
Tmem107	Tmem107	turquoise
Tes	Tes	grey
Clps	Clps	turquoise
Nckap1l	Nckap1l	grey
Mthfd2	Mthfd2	turquoise
Bcl11a	Bcl11a	turquoise
Srcin1	Srcin1	turquoise
Tmem184a	Tmem184a	turquoise
Irak2	Irak2	brown
Cyfip2	Cyfip2	turquoise
Fkbp9	Fkbp9	blue
Npas3	Npas3	turquoise
Kctd12	Kctd12	blue
Odf3l2	Odf3l2	blue
Itih5	Itih5	grey
Trps1	Trps1	grey
Rarres1	Rarres1	grey
Xrcc5	Xrcc5	grey
Sqstm1	Sqstm1	grey
Kif2a	Kif2a	blue
Cpxm2	Cpxm2	blue
Ccl11	Ccl11	grey
Apod	Apod	blue
A930009A15Rik	A930009A15Rik	turquoise
Pinlyp	Pinlyp	grey
Hcfc1r1	Hcfc1r1	blue
Hdac4	Hdac4	turquoise
Fam213a	Fam213a	blue
Fam101b	Fam101b	blue
Cotl1	Cotl1	yellow
Phka1	Phka1	blue
Tfpi	Tfpi	grey
Retn	Retn	grey
Col2a1	Col2a1	grey
Gm14964	Gm14964	grey
Lmna	Lmna	grey
Bex4	Bex4	turquoise
Slc6a1	Slc6a1	grey
Tspan2os	Tspan2os	grey
Acsf2	Acsf2	grey
Ccl21a	Ccl21a	grey
Zfp667	Zfp667	turquoise
Rrp1b	Rrp1b	brown
Bex2	Bex2	turquoise
Xntrpc	Xntrpc	grey
A930011G23Rik	A930011G23Rik	grey
Txnip	Txnip	grey
Mgat5b	Mgat5b	turquoise
B230334C09Rik	B230334C09Rik	grey
Gtf3c4	Gtf3c4	turquoise
Snx1	Snx1	yellow
Phlda1	Phlda1	blue
Slc6a13	Slc6a13	grey
Efna4	Efna4	grey
Sh2d6	Sh2d6	grey
Ccser2	Ccser2	turquoise
Fam53b	Fam53b	grey
Draxin	Draxin	turquoise
Fam134b	Fam134b	brown
Fam171b	Fam171b	grey
Pla2g2f	Pla2g2f	grey
Scx	Scx	grey
Ppp2r2b	Ppp2r2b	grey
Hbb-bt	Hbb-bt	blue
Dfnb59	Dfnb59	turquoise
2810006K23Rik	2810006K23Rik	grey
Eml2	Eml2	grey
Pak4	Pak4	grey
Irs2	Irs2	grey
Id2	Id2	blue
Tac4	Tac4	turquoise
Gpx8	Gpx8	blue
Ibsp	Ibsp	grey
1600002H07Rik	1600002H07Rik	grey
Grm5	Grm5	grey
Sall3	Sall3	brown
Cldn3	Cldn3	grey
Mro	Mro	turquoise
Gfi1	Gfi1	turquoise
Lnx1	Lnx1	brown
Slc25a18	Slc25a18	grey
Mlh1	Mlh1	turquoise
Sh3gl3	Sh3gl3	blue
Palm3	Palm3	turquoise
Hydin	Hydin	turquoise
Kcnh6	Kcnh6	grey
Guca2a	Guca2a	grey
Nop58	Nop58	grey
S100a13	S100a13	blue
9530053A07Rik	9530053A07Rik	turquoise
Cybrd1	Cybrd1	blue
Cald1	Cald1	grey
1700025K24Rik	1700025K24Rik	grey
Ctxn3	Ctxn3	grey
Clint1	Clint1	turquoise
Armcx2	Armcx2	turquoise
Gpr45	Gpr45	grey
Pcbp4	Pcbp4	grey
Hbb-bs	Hbb-bs	blue
1700003F12Rik	1700003F12Rik	grey
Dctn3	Dctn3	turquoise
Slc25a25	Slc25a25	brown
Piezo2	Piezo2	grey
Prkx	Prkx	turquoise
Rrp9	Rrp9	brown
Hpdl	Hpdl	grey
Lyz2	Lyz2	grey
Scg5	Scg5	turquoise
Slbp	Slbp	grey
Cdc25b	Cdc25b	turquoise
Wrap73	Wrap73	turquoise
Snap25	Snap25	turquoise
Abcd2	Abcd2	turquoise
Coro2a	Coro2a	turquoise
Phtf1os	Phtf1os	turquoise
Hipk3	Hipk3	turquoise
1810058I24Rik	1810058I24Rik	blue
Il22	Il22	brown
Rundc3a	Rundc3a	turquoise
Pnpla3	Pnpla3	turquoise
Ppp1r9b	Ppp1r9b	turquoise
Cyp46a1	Cyp46a1	turquoise
Cox7a1	Cox7a1	turquoise
Fxyd5	Fxyd5	green
Lrrc48	Lrrc48	turquoise
Cdh1	Cdh1	turquoise
Hist3h2ba	Hist3h2ba	turquoise
Akr1b3	Akr1b3	grey
Col27a1	Col27a1	blue
Pnmt	Pnmt	turquoise
Hdac11	Hdac11	brown
Pvrl1	Pvrl1	turquoise
Fdps	Fdps	grey
Cinp	Cinp	blue
G6pdx	G6pdx	blue
Lfng	Lfng	yellow
Atp2b4	Atp2b4	turquoise
Cfap77	Cfap77	turquoise
Nefm	Nefm	turquoise
Gm12184	Gm12184	grey
Hpn	Hpn	turquoise
Arhgap24	Arhgap24	turquoise
Add2	Add2	grey
Mrps6	Mrps6	turquoise
Zfp330	Zfp330	grey
Vash2	Vash2	grey
Padi2	Padi2	grey
Bhlhe40	Bhlhe40	brown
Irf2	Irf2	grey
Cysltr1	Cysltr1	grey
Gm1305	Gm1305	turquoise
Abcc1	Abcc1	turquoise
AI593442	AI593442	grey
Cers4	Cers4	turquoise
Slc38a1	Slc38a1	turquoise
Gm15543	Gm15543	grey
Slc31a2	Slc31a2	grey
Strc	Strc	turquoise
Otogl	Otogl	blue
Vps37b	Vps37b	brown
Plbd1	Plbd1	grey
Bglap2	Bglap2	grey
Parp6	Parp6	turquoise
Fcer1g	Fcer1g	grey
Slco1c1	Slco1c1	green
Hist2h2bb	Hist2h2bb	grey
Gpx3	Gpx3	grey
Gata2	Gata2	grey
Rnf150	Rnf150	turquoise
Hbp1	Hbp1	brown
Lhfp	Lhfp	blue
Etf1	Etf1	grey
Hdac5	Hdac5	turquoise
Frmd4a	Frmd4a	yellow
Lurap1l	Lurap1l	grey
Rufy3	Rufy3	turquoise
Tifa	Tifa	brown
1700023F02Rik	1700023F02Rik	grey
Plac8	Plac8	grey
Insm2	Insm2	turquoise
Kcna2	Kcna2	grey
Tmem41a	Tmem41a	turquoise
Tead2	Tead2	grey
Tln2	Tln2	yellow
Lgalsl	Lgalsl	grey
Rtn4r	Rtn4r	grey
Dcdc2a	Dcdc2a	grey
Triobp	Triobp	turquoise
Fam46b	Fam46b	grey
Eef2k	Eef2k	turquoise
Smtn	Smtn	turquoise
Emilin2	Emilin2	grey
Irf7	Irf7	green
Ctss	Ctss	grey
Telo2	Telo2	grey
Dlgap4	Dlgap4	turquoise
Klf9	Klf9	grey
Prss36	Prss36	blue
Lrrn3	Lrrn3	turquoise
Tgif2	Tgif2	brown
Baz1a	Baz1a	grey
1810008I18Rik	1810008I18Rik	turquoise
F12	F12	blue
Ifrd1	Ifrd1	brown
Ctns	Ctns	brown
Omp	Omp	grey
Npm3	Npm3	red
Alox15	Alox15	grey
Skor1	Skor1	turquoise
Atp1b1	Atp1b1	turquoise
Ctxn1	Ctxn1	turquoise
Atp9a	Atp9a	grey
Spry1	Spry1	brown
Gm34302	Gm34302	turquoise
Reep1	Reep1	grey
Fxyd1	Fxyd1	green
2010300C02Rik	2010300C02Rik	turquoise
Mical3	Mical3	turquoise
Fam107a	Fam107a	blue
Hsd17b6	Hsd17b6	grey
Wars	Wars	turquoise
Ablim2	Ablim2	turquoise
Actb	Actb	turquoise
Ank3	Ank3	turquoise
Ano3	Ano3	turquoise
Aqp5	Aqp5	grey
Ralgapa2	Ralgapa2	red
C2cd4b	C2cd4b	blue
Tmprss2	Tmprss2	blue
Nfyc	Nfyc	grey
Ddx3y	Ddx3y	grey
Gm11716	Gm11716	yellow
Ubash3b	Ubash3b	turquoise
Fzd9	Fzd9	turquoise
Mlxip	Mlxip	grey
Ak9	Ak9	grey
1700102P08Rik	1700102P08Rik	grey
Npb	Npb	grey
Srp68	Srp68	turquoise
Loxl2	Loxl2	grey
A230001M10Rik	A230001M10Rik	blue
1810032O08Rik	1810032O08Rik	grey
Mgp	Mgp	green
Pak3	Pak3	turquoise
Tsc22d3	Tsc22d3	grey
Timp2	Timp2	grey
Pnma2	Pnma2	turquoise
Ptp4a3	Ptp4a3	grey
Col6a1	Col6a1	grey
Smim5	Smim5	turquoise
Csrnp1	Csrnp1	brown
Bst2	Bst2	grey
Cpne8	Cpne8	blue
Gnl3	Gnl3	brown
Tns2	Tns2	brown
Abr	Abr	turquoise
Nbl1	Nbl1	grey
St3gal6	St3gal6	blue
Six4	Six4	turquoise
Ctnnd2	Ctnnd2	turquoise
Rnd1	Rnd1	blue
Sema4c	Sema4c	brown
Pebp1	Pebp1	grey
Gnaz	Gnaz	turquoise
Nebl	Nebl	turquoise
Fdxr	Fdxr	turquoise
Klhl25	Klhl25	brown
Sstr2	Sstr2	grey
Pla2g5	Pla2g5	blue
Pim3	Pim3	grey
Plxna3	Plxna3	grey
Slc7a14	Slc7a14	turquoise
Lrrc1	Lrrc1	grey
Ciart	Ciart	brown
Cpne2	Cpne2	blue
Dgkg	Dgkg	turquoise
Kdm1b	Kdm1b	turquoise
Ager	Ager	grey
Slc12a7	Slc12a7	blue
Bend6	Bend6	turquoise
1700007G11Rik	1700007G11Rik	grey
Slc26a5	Slc26a5	grey
Fat1	Fat1	grey
Tnnc1	Tnnc1	grey
Myt1	Myt1	turquoise
Wnt4	Wnt4	grey
Ap4s1	Ap4s1	turquoise
Tom1	Tom1	grey
Ifi30	Ifi30	brown
Col4a5	Col4a5	blue
Nov	Nov	grey
Ppp1r14b	Ppp1r14b	turquoise
Dpysl5	Dpysl5	turquoise
Ppm1j	Ppm1j	grey
Metrnl	Metrnl	grey
Hps4	Hps4	turquoise
Plch2	Plch2	turquoise
E130218I03Rik	E130218I03Rik	grey
Rnf17	Rnf17	grey
Greb1l	Greb1l	grey
Sez6l	Sez6l	grey
Nav3	Nav3	grey
Itga8	Itga8	green
Fgf10	Fgf10	grey
Zfp951	Zfp951	grey
Arid5b	Arid5b	grey
Rapgef1	Rapgef1	turquoise
Ndrg2	Ndrg2	blue
Uaca	Uaca	turquoise
Clrn1	Clrn1	turquoise
Bckdha	Bckdha	turquoise
Ddr1	Ddr1	grey
Banp	Banp	grey
Mylip	Mylip	grey
Heatr5b	Heatr5b	grey
Rgs2	Rgs2	blue
Glrx3	Glrx3	turquoise
Col8a1	Col8a1	green
Aldoa	Aldoa	turquoise
Crim1	Crim1	turquoise
Evc2	Evc2	turquoise
Sept3	Sept3	grey
Rnf165	Rnf165	grey
Fam19a5	Fam19a5	turquoise
Gpr68	Gpr68	turquoise
Acsl3	Acsl3	blue
Fam217b	Fam217b	turquoise
Atp2b2	Atp2b2	turquoise
Pfkfb3	Pfkfb3	brown
Nol4l	Nol4l	turquoise
Twf2	Twf2	turquoise
Rora	Rora	blue
C1qc	C1qc	grey
Elmod1	Elmod1	turquoise
Asb2	Asb2	grey
Ttc7	Ttc7	grey
Arrdc2	Arrdc2	brown
Fam160a1	Fam160a1	turquoise
1700015G11Rik	1700015G11Rik	blue
Brsk1	Brsk1	turquoise
Wnt10a	Wnt10a	grey
Ssfa2	Ssfa2	grey
Zfp948	Zfp948	grey
Tox	Tox	turquoise
Tspan12	Tspan12	blue
Flrt1	Flrt1	turquoise
Gpr156	Gpr156	turquoise
Cxcl12	Cxcl12	green
Cda	Cda	grey
Crmp1	Crmp1	turquoise
Mcoln3	Mcoln3	turquoise
Ggnbp2	Ggnbp2	grey
Epcam	Epcam	blue
Gm13589	Gm13589	grey
Spry2	Spry2	blue
Clk4	Clk4	grey
Ssbp2	Ssbp2	turquoise
Grhl1	Grhl1	grey
Tmem176b	Tmem176b	yellow
Atcayos	Atcayos	turquoise
Nrp1	Nrp1	green
Cry1	Cry1	brown
Timp1	Timp1	grey
Disp2	Disp2	turquoise
Fam43a	Fam43a	grey
Ttll3	Ttll3	blue
Sncg	Sncg	grey
Rasd1	Rasd1	grey
Tox3	Tox3	grey
Lrpap1	Lrpap1	grey
Sdcbp	Sdcbp	turquoise
Gjb2	Gjb2	blue
Gnl2	Gnl2	grey
Lepr	Lepr	grey
Nt5dc3	Nt5dc3	turquoise
Peak1	Peak1	turquoise
Tmem189	Tmem189	blue
B4galt5	B4galt5	turquoise
Dnm3	Dnm3	turquoise
Rimbp2	Rimbp2	turquoise
Tmie	Tmie	turquoise
Gm13391	Gm13391	yellow
Sdr16c6	Sdr16c6	yellow
Cst3	Cst3	blue
Sap30	Sap30	turquoise
Dab2	Dab2	grey
St8sia5	St8sia5	grey
Atf3	Atf3	grey
Spsb4	Spsb4	turquoise
Art5	Art5	grey
Asic1	Asic1	turquoise
Rcor2	Rcor2	grey
Eif4h	Eif4h	grey
Cfap206	Cfap206	turquoise
Fgfr1	Fgfr1	red
Tbc1d15	Tbc1d15	grey
Cyp27a1	Cyp27a1	grey
Tap1	Tap1	grey
Cables2	Cables2	turquoise
Tshz2	Tshz2	grey
Pfkp	Pfkp	turquoise
Celf4	Celf4	grey
Fabp12	Fabp12	turquoise
Tmem59l	Tmem59l	grey
Emc3	Emc3	grey
Map1b	Map1b	turquoise
Itgb8	Itgb8	grey
Ptpn5	Ptpn5	grey
Gm20478	Gm20478	grey
Mgll	Mgll	grey
Kif5c	Kif5c	turquoise
Smim18	Smim18	turquoise
Ing2	Ing2	grey
Cacna1d	Cacna1d	turquoise
Ddx6	Ddx6	turquoise
Rab31	Rab31	grey
Colec12	Colec12	grey
Pcsk5	Pcsk5	turquoise
Tst	Tst	grey
Cldn4	Cldn4	turquoise
Olfr282	Olfr282	blue
Gng5	Gng5	blue
Kif5b	Kif5b	blue
Clstn1	Clstn1	blue
Pid1	Pid1	grey
Zfp276	Zfp276	turquoise
Hspb8	Hspb8	grey
Fmnl1	Fmnl1	grey
Jag1	Jag1	blue
Ttyh2	Ttyh2	grey
Maf	Maf	grey
Ntsr2	Ntsr2	brown
Zdhhc2	Zdhhc2	blue
Vps26a	Vps26a	grey
Gstm5	Gstm5	blue
Eno1	Eno1	blue
Col1a2	Col1a2	grey
Arhgap27os1	Arhgap27os1	grey
Tgm2	Tgm2	grey
Trem2	Trem2	grey
Fsd1	Fsd1	grey
Pdzrn3	Pdzrn3	turquoise
Bbs1	Bbs1	turquoise
Sema5b	Sema5b	turquoise
Fam57b	Fam57b	turquoise
Cpq	Cpq	blue
Galk1	Galk1	grey
Anks1b	Anks1b	grey
Man1c1	Man1c1	grey
Tmem176a	Tmem176a	blue
4930452B06Rik	4930452B06Rik	turquoise
Wsb1	Wsb1	grey
Col3a1	Col3a1	green
Mfsd2a	Mfsd2a	grey
Fam110c	Fam110c	grey
Ncapg2	Ncapg2	grey
Cmklr1	Cmklr1	grey
Man2b2	Man2b2	turquoise
Rbfox2	Rbfox2	turquoise
Loxhd1	Loxhd1	turquoise
P2rx3	P2rx3	grey
Ybx1	Ybx1	turquoise
Tceal5	Tceal5	turquoise
Dab2ip	Dab2ip	grey
Ablim3	Ablim3	blue
Amotl2	Amotl2	grey
Ppp4r4	Ppp4r4	blue
Mycl	Mycl	turquoise
Mblac2	Mblac2	grey
Tmem86a	Tmem86a	blue
Tfcp2l1	Tfcp2l1	grey
Mid1ip1	Mid1ip1	blue
Cldn23	Cldn23	blue
Apba2	Apba2	grey
Kcnj8	Kcnj8	green
Dkk3	Dkk3	grey
Otoa	Otoa	grey
Tnni2	Tnni2	grey
Oaf	Oaf	grey
Atp2a3	Atp2a3	grey
Stac2	Stac2	grey
Hist1h2ap	Hist1h2ap	grey
3830417A13Rik	3830417A13Rik	grey
Gm43076	Gm43076	grey
Mest	Mest	grey
Pou2f2	Pou2f2	grey
Nsg2	Nsg2	grey
Igtp	Igtp	green
Impdh1	Impdh1	turquoise
Raph1	Raph1	grey
E330009J07Rik	E330009J07Rik	turquoise
Myo3a	Myo3a	turquoise
Fut1	Fut1	grey
Sox21	Sox21	grey
Snhg18	Snhg18	grey
Ptn	Ptn	blue
Aldh1a3	Aldh1a3	grey
Gamt	Gamt	grey
Fkbp6	Fkbp6	grey
Frmd4b	Frmd4b	blue
Elfn1	Elfn1	turquoise
Spint1	Spint1	grey
Plcd4	Plcd4	blue
Akr1cl	Akr1cl	grey
Slc6a14	Slc6a14	yellow
Zfp365	Zfp365	turquoise
Slc22a4	Slc22a4	turquoise
Mex3a	Mex3a	turquoise
Cmas	Cmas	grey
Me1	Me1	turquoise
Lrrc10b	Lrrc10b	grey
Cnp	Cnp	turquoise
Dbi	Dbi	blue
Nrip1	Nrip1	turquoise
Cdyl2	Cdyl2	turquoise
Cib1	Cib1	grey
Tmem79	Tmem79	blue
Rhoc	Rhoc	blue
Osgep	Osgep	brown
Rsph10b	Rsph10b	grey
Scpep1	Scpep1	blue
Ccdc40	Ccdc40	turquoise
Kcnf1	Kcnf1	grey
Bcl7a	Bcl7a	turquoise
Chil1	Chil1	grey
D330020A13Rik	D330020A13Rik	grey
Il17re	Il17re	blue
Dnajc5b	Dnajc5b	turquoise
Xaf1	Xaf1	grey
H2-Q2	H2-Q2	grey
Ralgds	Ralgds	turquoise
Pde5a	Pde5a	turquoise
Wscd2	Wscd2	blue
Hspa1a	Hspa1a	grey
Fbxo21	Fbxo21	turquoise
Wdr43	Wdr43	grey
Tas1r1	Tas1r1	turquoise
Serinc3	Serinc3	turquoise
Gpi1	Gpi1	turquoise
Tuba4a	Tuba4a	turquoise
Ccdc80	Ccdc80	blue
Prrg4	Prrg4	brown
Aldh1b1	Aldh1b1	grey
Cfap61	Cfap61	turquoise
Fn1	Fn1	grey
Lcp1	Lcp1	blue
Agtpbp1	Agtpbp1	turquoise
Smim3	Smim3	blue
Dnmt3a	Dnmt3a	grey
Gm37867	Gm37867	turquoise
Bach1	Bach1	grey
Ddx50	Ddx50	grey
Ptbp2	Ptbp2	grey
Ikzf2	Ikzf2	blue
Xlr3b	Xlr3b	grey
Sgms2	Sgms2	grey
Cxxc4	Cxxc4	grey
Olfr78	Olfr78	grey
1700006H21Rik	1700006H21Rik	grey
1700028P14Rik	1700028P14Rik	grey
Ltbp1	Ltbp1	turquoise
Hsph1	Hsph1	turquoise
Ifi27l2a	Ifi27l2a	grey
Elovl1	Elovl1	blue
Matn1	Matn1	grey
Usp43	Usp43	grey
Cdc42ep3	Cdc42ep3	brown
Pknox1	Pknox1	turquoise
Mat2a	Mat2a	blue
Sdc1	Sdc1	blue
D8Ertd82e	D8Ertd82e	turquoise
Aqp11	Aqp11	blue
Ndufv3	Ndufv3	turquoise
Coq10b	Coq10b	brown
Fam60a	Fam60a	turquoise
D230017M19Rik	D230017M19Rik	turquoise
Neurl1a	Neurl1a	turquoise
Tmem191c	Tmem191c	turquoise
Angptl2	Angptl2	turquoise
Whrn	Whrn	turquoise
Tmem54	Tmem54	grey
Cyp11a1	Cyp11a1	turquoise
Cd74	Cd74	grey
Metrn	Metrn	blue
Aif1l	Aif1l	grey
Lnx2	Lnx2	turquoise
Chst1	Chst1	blue
Gfra4	Gfra4	turquoise
2900076A07Rik	2900076A07Rik	grey
Bambi	Bambi	blue
Cmip	Cmip	turquoise
C2cd2l	C2cd2l	turquoise
Mkrn2os	Mkrn2os	turquoise
Smpdl3a	Smpdl3a	blue
Foxj1	Foxj1	turquoise
Rap1gap	Rap1gap	turquoise
Wbp5	Wbp5	blue
Phtf2	Phtf2	turquoise
Rassf10	Rassf10	turquoise
Utp14b	Utp14b	blue
A930001A20Rik	A930001A20Rik	grey
Klk1b3	Klk1b3	grey
Stmn3	Stmn3	turquoise
Lhfpl2	Lhfpl2	turquoise
Ptbp1	Ptbp1	turquoise
Snrnp25	Snrnp25	turquoise
mt-Nd4l	mt-Nd4l	turquoise
Acss2	Acss2	turquoise
Serpinb8	Serpinb8	grey
Mafb	Mafb	grey
Sptssb	Sptssb	grey
Tpm2	Tpm2	green
2610028E06Rik	2610028E06Rik	grey
Art3	Art3	grey
Gm11772	Gm11772	grey
Aldoc	Aldoc	blue
Armcx4	Armcx4	turquoise
Bmp2	Bmp2	grey
Sars2	Sars2	turquoise
Cyld	Cyld	turquoise
Ksr1	Ksr1	grey
Insig1	Insig1	blue
Gdap1	Gdap1	turquoise
Sh3yl1	Sh3yl1	grey
Tdrp	Tdrp	blue
Nudt4	Nudt4	blue
Jup	Jup	turquoise
Sall2	Sall2	blue
Fermt2	Fermt2	blue
Acsl4	Acsl4	turquoise
S1pr1	S1pr1	blue
Clip4	Clip4	turquoise
Ano1	Ano1	grey
Etl4	Etl4	turquoise
Kcna5	Kcna5	blue
Emcn	Emcn	grey
Mctp1	Mctp1	blue
Baiap2l2	Baiap2l2	turquoise
Pcdh15	Pcdh15	turquoise
Rhbdl3	Rhbdl3	grey
Gpr155	Gpr155	turquoise
Mmd2	Mmd2	grey
Slc4a1	Slc4a1	grey
Cxcl1	Cxcl1	brown
Gm15308	Gm15308	grey
Kctd20	Kctd20	grey
Edn2	Edn2	grey
Sult2b1	Sult2b1	turquoise
Jade1	Jade1	grey
Me2	Me2	turquoise
Heyl	Heyl	blue
Rnf166	Rnf166	grey
Zbtb18	Zbtb18	turquoise
Serpine3	Serpine3	turquoise
Kcnh2	Kcnh2	turquoise
Kif9	Kif9	turquoise
Orai1	Orai1	grey
Gm27151	Gm27151	grey
Mcm6	Mcm6	turquoise
Hist1h4h	Hist1h4h	brown
Areg	Areg	grey
Dcaf17	Dcaf17	grey
Lst1	Lst1	grey
Ephb3	Ephb3	grey
Rasgrp1	Rasgrp1	blue
Fst	Fst	green
Srsf3	Srsf3	grey
5930430L01Rik	5930430L01Rik	grey
Ttc28	Ttc28	turquoise
Flii	Flii	turquoise
Gm4131	Gm4131	turquoise
Thop1	Thop1	turquoise
Fos	Fos	grey
Eps8l2	Eps8l2	turquoise
Hacd3	Hacd3	turquoise
Rcan2	Rcan2	grey
Adgrv1	Adgrv1	turquoise
Bhlhe41	Bhlhe41	brown
Marf1	Marf1	grey
1500015O10Rik	1500015O10Rik	grey
Kcnk3	Kcnk3	grey
Gm1965	Gm1965	grey
Pknox2	Pknox2	grey
Fam81b	Fam81b	grey
Cpa6	Cpa6	grey
Lims2	Lims2	grey
Atp1b3	Atp1b3	blue
Gsg1l	Gsg1l	grey
Hist1h1e	Hist1h1e	grey
Fbxo30	Fbxo30	blue
E130308A19Rik	E130308A19Rik	turquoise
Rtp4	Rtp4	grey
Serping1	Serping1	grey
Kcnb2	Kcnb2	blue
Cdh4	Cdh4	turquoise
Lmod3	Lmod3	grey
H1f0	H1f0	blue
Dnajb14	Dnajb14	turquoise
Mal	Mal	blue
Ddc	Ddc	grey
Tsen15	Tsen15	grey
Cuta	Cuta	grey
Rassf9	Rassf9	grey
Ush2a	Ush2a	turquoise
Crtam	Crtam	turquoise
Tctex1d1	Tctex1d1	turquoise
Chd5	Chd5	turquoise
D10Jhu81e	D10Jhu81e	turquoise
Cobl	Cobl	turquoise
Trub1	Trub1	turquoise
Crip2	Crip2	turquoise
Kremen1	Kremen1	blue
Cops7b	Cops7b	blue
Kcnj13	Kcnj13	grey
Ptgs1	Ptgs1	turquoise
Irx2	Irx2	grey
Fut4	Fut4	grey
Vwc2	Vwc2	turquoise
St6galnac4	St6galnac4	turquoise
Dclk1	Dclk1	grey
Dync1h1	Dync1h1	turquoise
Hmgcs1	Hmgcs1	blue
Efna3	Efna3	grey
Srgap1	Srgap1	turquoise
Gpr4	Gpr4	turquoise
Lrrfip1	Lrrfip1	turquoise
Scg3	Scg3	turquoise
Lpar3	Lpar3	blue
Rnd2	Rnd2	blue
Sfxn1	Sfxn1	turquoise
Spag1	Spag1	brown
Cacnb2	Cacnb2	turquoise
Ets2	Ets2	grey
Clip3	Clip3	turquoise
Srd5a1	Srd5a1	grey
Ank2	Ank2	blue
Ccdc69	Ccdc69	blue
Snx22	Snx22	yellow
Begain	Begain	turquoise
Zranb3	Zranb3	turquoise
Gm16432	Gm16432	turquoise
Btbd11	Btbd11	turquoise
Kif13a	Kif13a	turquoise
Wnt5a	Wnt5a	turquoise
Bmp3	Bmp3	turquoise
Acot7	Acot7	turquoise
Shc4	Shc4	red
Hs3st6	Hs3st6	grey
Ang5	Ang5	grey
Fnip1	Fnip1	turquoise
Prmt10	Prmt10	grey
Cep97	Cep97	grey
Glmp	Glmp	blue
Col13a1	Col13a1	yellow
Vsig10	Vsig10	grey
Elovl5	Elovl5	blue
Slc25a4	Slc25a4	grey
Ifi47	Ifi47	green
Ptpru	Ptpru	grey
Phgdh	Phgdh	turquoise
Spa17	Spa17	turquoise
Mcam	Mcam	turquoise
Cxadr	Cxadr	grey
Npr2	Npr2	grey
Stab1	Stab1	grey
Dll4	Dll4	grey
B230312C02Rik	B230312C02Rik	grey
Vcam1	Vcam1	green
Prkcdbp	Prkcdbp	blue
Uimc1	Uimc1	grey
Pdk4	Pdk4	yellow
Crot	Crot	grey
Obsl1	Obsl1	grey
Fank1	Fank1	turquoise
Enpp2	Enpp2	grey
Sorcs1	Sorcs1	grey
Nhsl1	Nhsl1	turquoise
Efcab1	Efcab1	grey
Slain2	Slain2	turquoise
Wnt7b	Wnt7b	grey
Btbd9	Btbd9	grey
Zfp622	Zfp622	grey
P3h4	P3h4	grey
Rab34	Rab34	grey
Spata13	Spata13	grey
Glce	Glce	grey
Hspa4l	Hspa4l	turquoise
Fam13a	Fam13a	brown
Grrp1	Grrp1	grey
Pcdhb17	Pcdhb17	grey
Tmem178b	Tmem178b	turquoise
Chrna1	Chrna1	turquoise
Trpm3	Trpm3	blue
Rsph1	Rsph1	turquoise
Slc20a1	Slc20a1	blue
Man1a	Man1a	blue
Abhd14a	Abhd14a	grey
Plp1	Plp1	blue
Amer2	Amer2	blue
Gfod1	Gfod1	grey
Snap91	Snap91	grey
B230208H11Rik	B230208H11Rik	grey
Gm26588	Gm26588	turquoise
Marcks	Marcks	red
Hdc	Hdc	blue
Usp46	Usp46	turquoise
Ank1	Ank1	turquoise
Srrm4	Srrm4	turquoise
Agfg1	Agfg1	grey
Sgpp2	Sgpp2	turquoise
Arpc1b	Arpc1b	grey
Mark1	Mark1	blue
Gm10631	Gm10631	grey
Ifit3	Ifit3	green
Elavl1	Elavl1	grey
Mfhas1	Mfhas1	grey
Kmt2d	Kmt2d	grey
Mmp15	Mmp15	blue
Recql5	Recql5	brown
C130026I21Rik	C130026I21Rik	grey
Rab7b	Rab7b	grey
Gm37634	Gm37634	grey
Zfp804a	Zfp804a	grey
Spi1	Spi1	grey
Bub1b	Bub1b	grey
Zbp1	Zbp1	grey
Nudt11	Nudt11	grey
Gm15247	Gm15247	grey
Ralyl	Ralyl	green
Lor	Lor	grey
Tnfaip8l2	Tnfaip8l2	grey
Slc16a1	Slc16a1	grey
Cth	Cth	grey
Glipr2	Glipr2	grey
Tmeff1	Tmeff1	grey
Kank4	Kank4	grey
Dnali1	Dnali1	grey
2610305D13Rik	2610305D13Rik	grey
Gm13205	Gm13205	brown
9330182L06Rik	9330182L06Rik	grey
Gm43699	Gm43699	grey
Ncapg	Ncapg	grey
Nyap1	Nyap1	grey
Lrguk	Lrguk	grey
Gm44214	Gm44214	grey
Cntn4	Cntn4	grey
Ssc5d	Ssc5d	grey
Dgat2	Dgat2	grey
Plagl1	Plagl1	grey
Popdc3	Popdc3	grey
Scrg1	Scrg1	grey
Tssk6	Tssk6	grey
Abcc4	Abcc4	grey
Slc15a1	Slc15a1	grey
Gm26733	Gm26733	grey
Slc38a3	Slc38a3	grey
Tlx3	Tlx3	grey
Gm11630	Gm11630	grey
Trim47	Trim47	brown
Ccdc125	Ccdc125	grey
Cmpk2	Cmpk2	green
Plek2	Plek2	grey
Recql4	Recql4	grey
Gm5475	Gm5475	grey
Parp14	Parp14	grey
Upk1b	Upk1b	grey
Cbr3	Cbr3	brown
Apcdd1	Apcdd1	grey
Zbtb7c	Zbtb7c	grey
Tsga10ip	Tsga10ip	grey
Hells	Hells	grey
Zbtb7a	Zbtb7a	turquoise
Kcnip3	Kcnip3	grey
Aqp3	Aqp3	grey
Caly	Caly	grey
Slitrk5	Slitrk5	grey
Krt77	Krt77	grey
Xlr3a	Xlr3a	grey
Defa22	Defa22	grey
Nuak2	Nuak2	grey
St8sia1	St8sia1	grey
Hist1h3e	Hist1h3e	grey
Mylk	Mylk	green
Slc29a1	Slc29a1	grey
Ubr7	Ubr7	grey
Csrp1	Csrp1	blue
Mapre2	Mapre2	turquoise
Defa21	Defa21	grey
Myl7	Myl7	grey
Pitpnm1	Pitpnm1	grey
Gm7967	Gm7967	grey
Tinagl1	Tinagl1	grey
Slc17a8	Slc17a8	grey
Ccnb1ip1	Ccnb1ip1	brown
A230107N01Rik	A230107N01Rik	grey
Slc22a2	Slc22a2	grey
Ppp1r18	Ppp1r18	grey
Adgre1	Adgre1	grey
Ccdc87	Ccdc87	grey
Skil	Skil	grey
Sord	Sord	brown
Tmem37	Tmem37	red
Nfasc	Nfasc	turquoise
Fam72a	Fam72a	grey
Pdzd7	Pdzd7	turquoise
Tbc1d2	Tbc1d2	turquoise
Amph	Amph	turquoise
Pcdh11x	Pcdh11x	grey
Dedd2	Dedd2	grey
Cetn4	Cetn4	turquoise
Mnat1	Mnat1	grey
Azin1	Azin1	grey
Unc5b	Unc5b	grey
Pa2g4	Pa2g4	grey
Rltpr	Rltpr	turquoise
Gstk1	Gstk1	grey
Fam83a	Fam83a	grey
Nhs	Nhs	grey
Mtpn	Mtpn	blue
Aph1b	Aph1b	red
Rpgr	Rpgr	turquoise
Apoc1	Apoc1	grey
Etv1	Etv1	grey
Lonp2	Lonp2	turquoise
Il11ra1	Il11ra1	turquoise
Fam78b	Fam78b	turquoise
Rdh12	Rdh12	turquoise
Iffo2	Iffo2	turquoise
Far1	Far1	blue
Them6	Them6	turquoise
Tnr	Tnr	grey
Cd53	Cd53	grey
Epha7	Epha7	grey
Dio1	Dio1	grey
Tmem240	Tmem240	grey
Ephb4	Ephb4	brown
Hspbap1	Hspbap1	brown
H2-Aa	H2-Aa	grey
Gm973	Gm973	grey
Dpysl4	Dpysl4	turquoise
Notch1	Notch1	yellow
Pcsk4	Pcsk4	brown
Olfm1	Olfm1	grey
Pip5k1c	Pip5k1c	turquoise
Clmn	Clmn	grey
Bmp7	Bmp7	turquoise
Llgl1	Llgl1	turquoise
D7Ertd443e	D7Ertd443e	grey
Drc1	Drc1	grey
Sparcl1	Sparcl1	grey
Srgap2	Srgap2	blue
Usp20	Usp20	turquoise
Hspb2	Hspb2	red
Sox12	Sox12	turquoise
Cdc42bpa	Cdc42bpa	turquoise
Ankrd50	Ankrd50	turquoise
Tmem183a	Tmem183a	turquoise
Tns1	Tns1	yellow
Itpr1	Itpr1	blue
Cyb5a	Cyb5a	blue
Hivep2	Hivep2	grey
Sacs	Sacs	grey
Lbh	Lbh	grey
Uhmk1	Uhmk1	turquoise
Dnase2a	Dnase2a	grey
Cbln1	Cbln1	turquoise
Ucp2	Ucp2	grey
Sertad1	Sertad1	grey
Wls	Wls	blue
1600020E01Rik	1600020E01Rik	grey
Zfos1	Zfos1	grey
Fzd4	Fzd4	yellow
Dock3	Dock3	turquoise
Jag2	Jag2	turquoise
BC016579	BC016579	blue
Akt1s1	Akt1s1	grey
Cpne9	Cpne9	turquoise
Triqk	Triqk	grey
Shroom1	Shroom1	blue
Limd2	Limd2	blue
Spats2	Spats2	grey
Dytn	Dytn	turquoise
Gstt3	Gstt3	grey
Gng2	Gng2	grey
Trim12a	Trim12a	grey
Krt33b	Krt33b	turquoise
Lmln	Lmln	grey
Fam102b	Fam102b	grey
Sh3gl2	Sh3gl2	grey
Rnd3	Rnd3	grey
Gm15856	Gm15856	grey
Cldn8	Cldn8	grey
Sema3d	Sema3d	grey
Ebf2	Ebf2	grey
Ackr4	Ackr4	grey
Icmt	Icmt	turquoise
Ypel1	Ypel1	turquoise
Nrp2	Nrp2	grey
Rin1	Rin1	turquoise
Ddit4l	Ddit4l	grey
Colq	Colq	grey
Elf3	Elf3	brown
Vstm4	Vstm4	grey
Cd320	Cd320	red
5430416N02Rik	5430416N02Rik	grey
Znrf2	Znrf2	grey
Pde12	Pde12	grey
Dpp4	Dpp4	blue
Tppp3	Tppp3	grey
Dusp8	Dusp8	grey
Kctd14	Kctd14	grey
Rpusd3	Rpusd3	blue
Ramp3	Ramp3	blue
Tango6	Tango6	turquoise
Stra13	Stra13	turquoise
Prnp	Prnp	blue
Itpkb	Itpkb	grey
Nek6	Nek6	turquoise
Gdpd3	Gdpd3	grey
Cacna1b	Cacna1b	turquoise
Klf4	Klf4	grey
Efna1	Efna1	grey
6030407O03Rik	6030407O03Rik	grey
Gm11744	Gm11744	grey
Gm14418	Gm14418	turquoise
Loxl1	Loxl1	grey
Tspan8	Tspan8	blue
Marcksl1	Marcksl1	blue
Pkm	Pkm	yellow
Kif1c	Kif1c	blue
Ssbp3	Ssbp3	turquoise
Slc1a5	Slc1a5	turquoise
Asrgl1	Asrgl1	yellow
Lce6a	Lce6a	grey
Pdzd2	Pdzd2	blue
Plekho1	Plekho1	turquoise
Clic4	Clic4	turquoise
Vamp5	Vamp5	blue
Gng3	Gng3	grey
Tyro3	Tyro3	grey
Tcn2	Tcn2	grey
3110043O21Rik	3110043O21Rik	grey
Rhpn1	Rhpn1	turquoise
Osbp	Osbp	grey
Cabp7	Cabp7	blue
Fam206a	Fam206a	blue
Cpz	Cpz	grey
Dact3	Dact3	turquoise
Baiap3	Baiap3	turquoise
Gabarapl1	Gabarapl1	blue
Hey2	Hey2	grey
Fam25c	Fam25c	grey
Mybl1	Mybl1	grey
Lrrc52	Lrrc52	grey
Rgs4	Rgs4	grey
Nespas	Nespas	grey
Gm14403	Gm14403	grey
Phactr3	Phactr3	brown
Gpr34	Gpr34	grey
Hdx	Hdx	grey
Vtcn1	Vtcn1	grey
Gm16160	Gm16160	grey
Gm12500	Gm12500	grey
Gbp2	Gbp2	green
Spag8	Spag8	grey
Hemgn	Hemgn	grey
D630039A03Rik	D630039A03Rik	grey
Mup6	Mup6	grey
Ror1	Ror1	grey
Gm26606	Gm26606	grey
Gm13090	Gm13090	grey
Ajap1	Ajap1	brown
Dbf4	Dbf4	grey
Grk4	Grk4	grey
Gper1	Gper1	green
1700012C14Rik	1700012C14Rik	grey
Syt5	Syt5	grey
Dhdh	Dhdh	grey
Slco2b1	Slco2b1	grey
Scnn1g	Scnn1g	grey
H19	H19	grey
Gm5422	Gm5422	grey
Col6a2	Col6a2	grey
Chrna6	Chrna6	grey
Slc7a2	Slc7a2	grey
Galnt7	Galnt7	grey
Gm26759	Gm26759	grey
Olfr920	Olfr920	grey
2900052N01Rik	2900052N01Rik	grey
Bcl2a1b	Bcl2a1b	grey
Acpp	Acpp	grey
Rasl10a	Rasl10a	grey
Trim17	Trim17	brown
Hes7	Hes7	grey
9330154K18Rik	9330154K18Rik	grey
Apol7c	Apol7c	brown
Caskin1	Caskin1	grey
Treml4	Treml4	grey
Gm4951	Gm4951	green
Asah2	Asah2	grey
A830019P07Rik	A830019P07Rik	grey
Nt5dc2	Nt5dc2	grey
Chpt1	Chpt1	grey
Kank1	Kank1	grey
Slc39a11	Slc39a11	grey
Hn1	Hn1	turquoise
Gm13594	Gm13594	grey
Ptprm	Ptprm	grey
Synpo2	Synpo2	grey
Ldb3	Ldb3	grey
Gpr62	Gpr62	grey
Mdfi	Mdfi	grey
Cfap161	Cfap161	turquoise
Cfap43	Cfap43	grey
Prmt3	Prmt3	turquoise
Efs	Efs	turquoise
Hmgn3	Hmgn3	turquoise
Tyrobp	Tyrobp	grey
Kifc3	Kifc3	grey
B3galt5	B3galt5	turquoise
Ankrd13b	Ankrd13b	turquoise
Sepp1	Sepp1	blue
Ppib	Ppib	grey
Lsamp	Lsamp	grey
Slc9a2	Slc9a2	grey
Lxn	Lxn	grey
Abtb2	Abtb2	grey
Pantr1	Pantr1	grey
Appl2	Appl2	grey
Gm26710	Gm26710	grey
Dmxl2	Dmxl2	turquoise
Arf3	Arf3	turquoise
Agpat4	Agpat4	turquoise
Igdcc3	Igdcc3	yellow
Tcte2	Tcte2	grey
Gls	Gls	turquoise
Ptx3	Ptx3	blue
Zfp467	Zfp467	blue
2310039H08Rik	2310039H08Rik	grey
Peli1	Peli1	grey
Phc2	Phc2	turquoise
Nup62cl	Nup62cl	brown
Wdr72	Wdr72	turquoise
Clstn2	Clstn2	blue
Mtpap	Mtpap	grey
Lgals9	Lgals9	turquoise
Lhfpl4	Lhfpl4	turquoise
Slc7a1	Slc7a1	grey
Egln1	Egln1	turquoise
Zfand2a	Zfand2a	grey
Arl8a	Arl8a	grey
Scg2	Scg2	grey
C130083M11Rik	C130083M11Rik	grey
Gm26870	Gm26870	brown
Npas4	Npas4	grey
Svbp	Svbp	turquoise
Hsp90aa1	Hsp90aa1	turquoise
Tmprss7	Tmprss7	grey
Lin9	Lin9	grey
Slc6a17	Slc6a17	turquoise
Acy1	Acy1	grey
Igsf3	Igsf3	grey
Rbm26	Rbm26	turquoise
Nptxr	Nptxr	turquoise
Cxcl16	Cxcl16	brown
Adm	Adm	brown
Ccl7	Ccl7	grey
Akap9	Akap9	turquoise
Slc39a1	Slc39a1	grey
Faah	Faah	blue
Erbb3	Erbb3	blue
Eif2s3y	Eif2s3y	grey
Serinc5	Serinc5	turquoise
Psme2	Psme2	grey
Trp53inp1	Trp53inp1	grey
Gclc	Gclc	grey
Zfp871	Zfp871	grey
Klhl22	Klhl22	turquoise
Dtx1	Dtx1	grey
Gm16049	Gm16049	grey
Rasal1	Rasal1	grey
Psg16	Psg16	grey
Adgrl3	Adgrl3	turquoise
Ica1l	Ica1l	turquoise
Megf11	Megf11	turquoise
Pam	Pam	blue
Fxyd6	Fxyd6	grey
Nrde2	Nrde2	turquoise
Slc43a1	Slc43a1	turquoise
Ppfia3	Ppfia3	turquoise
Uty	Uty	grey
Ak3	Ak3	grey
Pstpip1	Pstpip1	grey
Vmo1	Vmo1	grey
Rnf182	Rnf182	turquoise
Mgat3	Mgat3	grey
Pifo	Pifo	turquoise
Anks1	Anks1	turquoise
Galnt14	Galnt14	turquoise
Cdk15	Cdk15	turquoise
Unc80	Unc80	turquoise
Syn1	Syn1	turquoise
Zc2hc1c	Zc2hc1c	brown
Klf10	Klf10	grey
Adam8	Adam8	grey
Hsd17b7	Hsd17b7	turquoise
Cfap52	Cfap52	turquoise
B630019K06Rik	B630019K06Rik	red
Fam174b	Fam174b	grey
Fhit	Fhit	grey
Epb41	Epb41	blue
Sytl4	Sytl4	grey
Pir	Pir	grey
Fcrl1	Fcrl1	grey
Casq2	Casq2	grey
Gm10636	Gm10636	grey
Gm42595	Gm42595	grey
Arg1	Arg1	grey
Adam3	Adam3	grey
Oc90	Oc90	grey
Pla1a	Pla1a	grey
Tgfb3	Tgfb3	grey
Crybb1	Crybb1	grey
Gprin3	Gprin3	grey
Acot2	Acot2	grey
Smad7	Smad7	grey
Man2b1	Man2b1	grey
Riok1	Riok1	grey
Kansl1l	Kansl1l	grey
Ethe1	Ethe1	grey
Cygb	Cygb	grey
4833439L19Rik	4833439L19Rik	turquoise
Rnf224	Rnf224	turquoise
Izumo1	Izumo1	turquoise
Kifc2	Kifc2	turquoise
Nmd3	Nmd3	grey
D130020L05Rik	D130020L05Rik	turquoise
Baiap2	Baiap2	grey
Tmem266	Tmem266	turquoise
Nav2	Nav2	turquoise
Prkar2b	Prkar2b	blue
Mat2b	Mat2b	grey
Tnik	Tnik	grey
Efna5	Efna5	grey
Lrrc26	Lrrc26	grey
Rassf4	Rassf4	grey
Fchsd2	Fchsd2	turquoise
Pdrg1	Pdrg1	grey
Cyba	Cyba	grey
Enkur	Enkur	turquoise
Galnt9	Galnt9	turquoise
Gse1	Gse1	turquoise
Rasa2	Rasa2	grey
Nfe2l3	Nfe2l3	blue
1700023F06Rik	1700023F06Rik	blue
Mif	Mif	grey
Srsf11	Srsf11	grey
Tuba8	Tuba8	grey
Mns1	Mns1	turquoise
Smim10l2a	Smim10l2a	grey
Chsy1	Chsy1	grey
6030419C18Rik	6030419C18Rik	turquoise
1700025G04Rik	1700025G04Rik	grey
Cutal	Cutal	blue
Agap1	Agap1	turquoise
Cdc42bpb	Cdc42bpb	turquoise
N4bp3	N4bp3	grey
Esrp2	Esrp2	grey
Ccdc120	Ccdc120	grey
Rfx5	Rfx5	grey
Pgm5	Pgm5	blue
Cerk	Cerk	turquoise
Fkbp4	Fkbp4	blue
Fbxl16	Fbxl16	turquoise
Pard6g	Pard6g	grey
Gm12976	Gm12976	grey
Grin2c	Grin2c	turquoise
Sec61a1	Sec61a1	blue
Mpzl3	Mpzl3	blue
Mob1a	Mob1a	turquoise
mt-Nd1	mt-Nd1	turquoise
Srsf2	Srsf2	grey
Hmgcr	Hmgcr	grey
Pxmp2	Pxmp2	blue
Tmem229a	Tmem229a	blue
Stat3	Stat3	turquoise
Rassf6	Rassf6	blue
Nfix	Nfix	grey
Anapc13	Anapc13	blue
Nudt14	Nudt14	turquoise
Creb5	Creb5	grey
Prr15	Prr15	grey
Fam110b	Fam110b	blue
Tmem221	Tmem221	blue
Sipa1l3	Sipa1l3	turquoise
Dync2h1	Dync2h1	turquoise
Sfxn5	Sfxn5	grey
Spag6l	Spag6l	turquoise
D030040B21Rik	D030040B21Rik	turquoise
Prune2	Prune2	grey
Manba	Manba	grey
Actr3b	Actr3b	turquoise
Hint1	Hint1	turquoise
Cacnb3	Cacnb3	turquoise
Thap2	Thap2	grey
Sh3d19	Sh3d19	turquoise
Fnbp1	Fnbp1	grey
Anxa9	Anxa9	blue
Slc44a2	Slc44a2	blue
Tex30	Tex30	grey
Gpd1	Gpd1	turquoise
Tbc1d10a	Tbc1d10a	grey
Syngr1	Syngr1	grey
Rbm17	Rbm17	turquoise
Gtf2ird1	Gtf2ird1	grey
Ckap4	Ckap4	grey
Tcf7l2	Tcf7l2	grey
Scd2	Scd2	blue
Sec11a	Sec11a	turquoise
Gm10073	Gm10073	blue
C730034F03Rik	C730034F03Rik	grey
Mical1	Mical1	grey
Atp6v0a1	Atp6v0a1	turquoise
Gapdh	Gapdh	blue
Dlst	Dlst	turquoise
Dennd5b	Dennd5b	grey
Hs3st1	Hs3st1	blue
Unc13a	Unc13a	turquoise
1110032F04Rik	1110032F04Rik	turquoise
Nrip3	Nrip3	grey
mt-Atp8	mt-Atp8	turquoise
Atxn1l	Atxn1l	grey
C5ar1	C5ar1	grey
4930455G09Rik	4930455G09Rik	blue
5730508B09Rik	5730508B09Rik	turquoise
[truncated: 2,001 more rows]
