# Supplementary material for: Systematic single cell RNA sequencing analysis reveals unique transcriptional regulatory networks of Atoh1-mediated hair cell conversion in adult mouse cochleae
Source: PLoS One. 2023 Dec 11;18(12):e0284685. doi: 10.1371/journal.pone.0284685 (PMC10712870; doi:10.1371/journal.pone.0284685)
Supplement: S2 Table — (XLSX) [file pone.0284685.s006.xlsx]

## Sheet: datExpr
	ACTGATGTCTTAGCCC_1_3	ACTGCTCTCCTTAATC_1_3	AGGTCATTCGAATGCT_1_3	AGTGTCAGTGGTCCGT_1_3	ATCTACTCAGCTGTTA_1_3	CAGCCGAGTGCAGGTA_1_3	CATCAAGCAGCGATCC_1_3	CATCAAGTCGTACCGG_1_3	CATCGAATCTGCGGCA_1_3	CATGACAAGGCCCGTT_1_3	CCACTACAGCGCCTTG_1_3	CCAGCGACAGCTCGAC_1_3	CCCAGTTAGCCGATTT_1_3	CGGTTAACACATGGGA_1_3	CGTTAGAAGCCACCTG_1_3	CGTTGGGTCCGTTGCT_1_3	CTGAAACCACATTAGC_1_3	CTTAGGAAGTTTGCGT_1_3	GCGCAACTCCAAGCCG_1_3	GTCCTCAGTCTCTCTG_1_3	GTGAAGGTCTCTTATG_1_3	TCGCGAGAGTAGCGGT_1_3	TCTCATAGTTAAAGTG_1_3	TGGGAAGTCGTCTGAA_1_3	TTCGGTCTCCAAAGTC_1_3	TTTGGTTCAACCGCCA_1_3	CACATTTGTGGTACAG_2_3	CATCAGAAGCGACGTA_2_3	CTCGTACCATGTAAGA_2_3	GCTGCGACAGGCGATA_2_3	GTAACTGCATTGGGCC_2_3	GAACCTAGTCTGCGGT_1_4	CATCAGAAGGCTATCT_2_4	CGCGTTTGTAGCGATG_2_1	CTGCCTATCAGTTCGA_2_1	TCAGGTACACCTCGTT_1_2	ACTTGTTCACTCTGTC_1_4	AGCAGCCAGAGAGCTC_1_4	CACAGGCCAAGACGTG_1_4	CATCCACCATGAGCGA_1_4	CATCGGGTCCTAAGTG_1_4	CCTTACGCACCTGGTG_1_4	CCTTCCCTCTGTTTGT_1_4	CGCCAAGTCAACGGGA_1_4	CTCATTATCCCTAATT_1_4	CTCTACGCATTTGCTT_1_4	GAAACTCTCTCAAGTG_1_4	GAAGCAGCACGGTAGA_1_4	GATTCAGAGGTCATCT_1_4
Xkr4	0	0	0	0	0	0	0	0	0	0	0	0	0	0	0	0	0	0	0	0	0	0	0	0	0	0	0	0	0	0	0	0	0	0	0	0	0	0	0	0	0	0	0	0	0	0	0	0	0
Gm1992	0	0	0	0	0	0	0	0	0	0	0	0	0	0	0	0	0	0	0	0	0	0	0	0	0	0	0	0	0	0	0	0	0	0	0	0	0	0	0	0	0	0	0	0	0	0	0	0	0
Gm37381	0	0	0	0	0	0	0	0	0	0	0	0	0	0	0	0	0	0	0	0	0	0	0	0	0	0	0	0	0	0	0	0	0	0	0	0	0	0	0	0	0	0	0	0	0	0	0	0	0
Rp1	0	0	0	0	0	0	0	0	0	0	0	0	0	0	0	0	0	0	0	0	0	0	0	0	0	0	0	0	0	0	0	0	0	0	0	0	0	0	0	0	0	0	0	0	0	0	0	0	0
Rp1.1	0	0	0	0	0	0	0	0	0	0	0	0	0	0	0	0	0	0	0	0	0	0	0	0	0	0	0	0	0	0	0	0	0	0	0	0	0	0	0	0	0	0	0	0	0	0	0	0	0
Sox17	0	0	0	0	0	0	0	0	0	0	0	0	0	0	0	0	0	0	0	0	0	0	0	0	0	0	0	0	0	0	0	0	0	0	0	0	0	0	0	0	0	0	0	0	0	0	0	0	0
Gm37323	0	0	0	0	0	0	0	0	0	0	0	0	0	0	0	0	0	0	0	0	0	0	0	0	0	0	0	0	0	0	0	0	0	0	0	0	0	0	0	0	0	0	0	0	0	0	0	0	0
Mrpl15	1.10317	0.668678	0.705108	0	1.28814	0	0.622848	0.558952	0	0	0	0	0.846879	0	0	0	0.465385	0	0.56247	0	1.15081	0.598656	0	0.933521	0	0	0.92033	0	0	0.70299	0	0	0.679579	0.655808	0	0	0	0.51321	0	0.554374	0.714192	0	0.529441	0	0	0	0	0	0
Lypla1	0.696565	0	0	0.896651	0	0	0	0.558952	0.850664	0	0	0.679195	0	0.821561	0.539503	0	0	0	1.18326	0	0	1.24098	0	0	0.849743	0	0	0.764249	0	0	0.784378	0.621968	0	0.655808	1.07011	0.980413	0.616113	0	0	0	1.12657	0.914689	0	0	0.703403	0	0	0	0
Gm37988	0	0	0	0	0	0	0	0	0	0	0	0	0	0	0	0	0	0	0	0	0	0	0	0	0	0	0	0	0	0	0	0	0	0	0	0	0	0	0	0	0	0	0	0	0	0	0	0	0
Tcea1	0.696565	0	0	0.545627	0	0.954528	0	1.38513	0	0	0.506281	0.679195	0.510532	0	0.539503	0	0.781733	0	0.920284	0	0	0	0.852744	0.571953	0	0	0.92033	0.764249	0	0.70299	0	1.27753	0	0	1.57514	0	0	0	0	0.554374	0	1.17681	1.33288	1.10058	0	0.855379	0	0.662064	0.77394
Rgs20	0	0	0	0	0	0	0	0	0	0	0	0	0	0	0	0	0	0	0	0	0	0	0	0	0	0	0	0	0	0	0	0	0	0	0	0	0	0	0	0	0	0	0	0	0	0	0	0	0
Gm16041	0	0	0	0	0	0	0	0	0	0	0	0	0	0	0	0	0	0	0	0	0	0	0	0	0	0	0	0	0	0	0	0	0	0	0	0	0	0	0	0	0	0	0	0	0	0	0	0	0
Atp6v1h	0	0.668678	0	0.896651	0	0	0	0.558952	0	0	0	0	0.846879	0	0.539503	0	0	0	0.56247	0	0	0.970531	0	0.571953	0.512538	0	0	0	0	0	0	0.621968	0	0.655808	0	0	0	1.10258	0	0	0	0	0	0	0	1.30956	0.779426	0	0
Oprk1	0	0	0	0	0	0	0	0	0	0	0	0	0	0	0	0	0	0	0	0	0	0	0	0	0	0	0	0	0	0	0	0	0	0	0	0	0	0	0	0	0	0	0	0	0	0	0	0	0
Npbwr1	0	0	0	0	0	0	0	0	0	0	0	0	0	0	0	0	0	0	0	0	0	0	0	0	0	0	0	0	0	0	0	0	0	0	0	0	0	0	0	0	0	0	0	0	0	0	0	0	0
Rb1cc1	1.39142	0.668678	0.705108	0	0	0	0.622848	0.915362	0	0.617527	0	0.396185	0	0.821561	0	1.23174	0.465385	0	0.56247	0	0	0.598656	0.852744	0	0	0	0.92033	0	0	0.70299	0	0	0	0	0	1.46582	0	0.51321	0	0	0	0	0	0	0	0	0.779426	0	0
4732440D04Rik	0	0	0	0	0	0	0	0	0	0	0	0	0	0	0	0	0	0	0	0	0	0	0	0	0	0	0	0	0	0	0	0	0	0	0	0	0	0	0	0	0	0	0	0	0	0	0	0	0
Fam150a	0	0	0	0	0	0	0	0	0	0	0	0	0	0	0	0	0	0	0	0	0	0	0	0	0	0	0	0	0	0	0	0	0	0	0	0	0	0	0	0	0	0	0	0	0	0	0	0	0
St18	0	0	0	0	0	0	0	0	0	0	0	0	0	0	0	0	0	0	0	0	0	0	0	0	0	0	0	0	0	0	0	0	0	0	0	0	0	0	0	0	0	0	0	0	0	0	0	0	0
Pcmtd1	1.10317	1.34936	1.40418	0.545627	1.01186	1.43387	0	0.558952	0.850664	1.48554	1.09103	1.23277	0.846879	1.26641	0.539503	0	1.51639	0.751509	1.5634	0	0	0.598656	0	0	1.30239	0.76674	1.39134	1.00103	0	0.70299	1.21849	0	1.08048	0.655808	1.90912	0.980413	1.48316	0.850703	0	0	0	0.914689	0.873786	0.694625	0.703403	0	0	0.662064	1.20495
Gm26901	0	0	0	0	0	0	0	0	0	0	0	0	0	0	0	0	0	0	0	0	0	0	0	0	0	0	0	0	0	0	0	0	0	0	0	0	0	0	0	0.554374	0	0	0	0	0	0	0	0	0
Gm30414	0	0	0	0	0	0	0	0	0	0	0	0	0	0	0	0	0	0	0	0	0	0	0	0	0	0	0	0	0	0	0	0	0	0	0	0	0	0	0	0	0	0	0	0	0	0	0	0	0
Sntg1	0	0	0	0	0	0	0	0	0	0	0	0	0	0	0	0	0	0	0	0	0	0	0	0	0	0	0	0	0	0	0	0	0	0	0	0	0	0	0	0	0	0	0	0	0	0	0	0	0
Rrs1	0.696565	0	0	0.896651	0	0	0	0.915362	0	0.617527	0	0.396185	0.846879	0	0.539503	1.23174	0	0	0	0	0	0	0	0	0.512538	0	0	0	1.07314	0	0.784378	0.621968	1.08048	0	0	0.980413	0	0	0	1.17017	0.714192	0	0	0	1.11226	0	0	0	0.460046
Adhfe1	0	0	0	0	0	0	0	0	0	0	0	0	0	0	0	0	0	0	0	0	0	0	0.852744	0	0	0	0	0	0	0	0	0	0	0	0	0	0	0	0	0	0	0	0	0	0	0	0	0	0
3110035E14Rik	0	0	0	0	0	0	0	0	0	0	0	0	0	0	0	0	0	0	0	0	0	0	0	0	0	0	0	0	0	0	0	0	0	0	0	0	0	0	0	0	0	0	0	0	0	0	0	0	0
Gm29520	0	0	0	0	0	0	0	0	0	0	0	0	0	0	0	0	0	0	0	0	0	0	0	0	0	0	0	0	0	0	0	0	0	0	0	0	0	0	0	0	0	0	0	0	0	0	0	0	0
Mybl1	0	0	0	0	0	0	0	0	0	0	0	0	0	0	0	0	0	0	0	0	0	0	0	0	0	0	0	0	0	0	0	0	0	0	0	0	0	0	0	0	0	0	0	0	0	0	0	0	0
Vcpip1	0	0	1.11453	0	0	0	0	0.558952	1.30357	0.617527	0.840799	0.396185	0	0.821561	0.539503	0	0	0	0.56247	0	0	0	0	0.571953	0	0.76674	0	0	0	0	0	0	0	0	0	0	0.616113	0	0	0	0	0	0.529441	0.918064	0	0	0	0	0.77394
1700034P13Rik	0	0	0	0	0	0	0	0	0	0	0	0	0	0	0	0	0	0	0	0	0	0	0	0	0	0	0	0	0	0	0	0	0	0	0	0	0	0	0	0	0	0	0	0	0	0	0	0	0
Sgk3	0	0	0	0	0	0.954528	0	0	0	0.617527	0.506281	0	0	0	0	0	0	0	0	1.23243	0	0	0.852744	0	0	0	0	0	0	0	0	1.00253	0.679579	0.655808	0	0	0	0	0	0.908944	0	0	0	0.694625	0	0	1.21207	0	1.01249
Mcmdc2	0	0	0	0	0	0	0	0	0	0	0	0	0	0	0	0	0	0	0	0	0	0	0	0	0	0	0	0	0	0	0	0.621968	0	0	0	0	0	0	0	0	0	0	0	0	0	0	0	0	0
Snhg6	0	0.668678	1.11453	0	0	0	0	0.915362	0	0	0	0.679195	0	0	0.539503	0	0.465385	0	0.920284	0	1.15081	0	0.852744	0	0	0	0	0.764249	0	0.70299	0	0.621968	0	1.32975	0	0	0.616113	0.51321	0	0	1.4177	0.914689	1.12945	0.406451	0.703403	0	1.21207	1.55923	1.01249
Tcf24	0	0	0	0	0	0	0	0	0	0	0	0	0	0	0	0	0	0	0	0	0	0	0	0	0	0	0	0	0	0	0	0	0	0	0	0	0	0	0	0	0	0	0	0	0	0	0	0	0
Ppp1r42	0	0	0	0	0	0	0	0	0	0	0	0	0	0	0	0	0	0	0	0	0	0	0	0	0	0	0	0	0	0	0	0	0	0	0	0	0	0	0	0	0	0	0	0	0	0	0	0	0
Gm15818	0	0	0	0	0	0	0	0	0	0	0	0	0	0	0	0	0	0	0	0	0	0	0	0	0	0	0	0	0	0	0	0	0	0	0	0	0	0	0	0	0	0	0	0	0	0	0	0	0
Cops5	0.696565	0.668678	1.11453	1.15596	0.628795	0	1.67169	0.915362	0	0.617527	0.506281	0.396185	0.510532	1.26641	0	1.23174	0.781733	0.751509	0	0	1.15081	1.24098	0.852744	0.571953	0.512538	1.72472	0.92033	0	0	1.11172	0.784378	0	0.679579	0	1.57514	0	0	0	1.35985	0.908944	0	0.558472	0.873786	0.406451	0	0.855379	0	0	0
Cspp1	0	0	1.11453	0	1.01186	0	1.00374	0.558952	0	0.996458	0.506281	0.679195	0.510532	1.26641	0	0	0.781733	1.1757	0.920284	1.23243	0	0.598656	1.30621	0	0	0	0.92033	0.453424	1.07314	0.70299	1.75166	1.27753	0	0.655808	1.07011	0.980413	0.616113	0	0	0.908944	0	0	0	1.10058	0.703403	0.855379	0.779426	0	0.460046
Arfgef1	0.696565	0	0.705108	0	0.628795	0	0	0	0.850664	0.617527	0	1.07997	0.510532	0.821561	0.539503	0	0.781733	0	0.920284	0	1.15081	0.598656	0.852744	0.933521	0	0	0.92033	0.764249	0	1.40102	0.784378	0	0.679579	0.655808	0	0	0.616113	0.51321	0.895192	0	0	0.558472	1.12945	0.406451	0.703403	0	0.779426	0.662064	1.20495
Cpa6	0	0	0	0	0	0.954528	0	0	0	0	0	0	0	0	0	0	0	0	0	0	0	0	0	0	0	0	0	0	0	0	0	0	0.679579	0	0	0	0	0	0	0	0	0	0	0	0	0	0	0	0
Prex2	0	0	0	0	0	0	0	0	0	0	0	0	0	0	0	0	0	0	0	0	0	0	0	0	0	0	0	0	0	0	0	0	0	0	0	0	0	0	0	0	0	0	0	0	0	0	0	0	0
A830018L16Rik	0	0	0	0	0	0	0	0	0	0	0	0	0	0	0	0	0	0	0	0	0	0	0	0	0	0	0	0	0	0	0	0	0	0	0	0	0	0	0	0	0	0	0	0	0	0	0	0	0
Gm17644	0	0	0	0	0	0	0	0	0	0	0	0	0	0	0	0	0	0	0	0	0	0	0	0	0	0	0	0	0	0	0	0	0	0	0	0	0	0	0	0	0	0	0	0	0	0	0	0	0
Gm29663	0	0	0	0	0	0	0	0	0	0	0	0	0	0	0	0	0	0	0	0	0	0	0	0	0	0	0	0	0	0	0	0	0	0	0	0	0	0	0	0	0	0	0	0	0	0	0	0	0
Sulf1	0	0	0.705108	0	0	0.954528	0	0	0	0.996458	0.506281	0.396185	0.510532	0	0	0	0.781733	0	0	0	0	0	0	0	0.512538	0	0	0	0	0.70299	1.5202	0	0	0	0	0	0	0	0	0	0	0	0	0	0	0.855379	0	0	0
Slco5a1	0	0	0	0	0	0	0	0	0	0	0	0	0	0	0	0	0	0	0	0	0	0	0	0	0	0	0	0	0	0	0	0	0	0	0	0	0	0	0	0	0	0	0	0	0.703403	0	0	0	0
Gm29283	0	0	0	0	0	0	0	0	0	0	0	0	0	0	0	0	0	0	0	0	0	0	0	0	0	0	0	0	0	0	0	0	0	0	0	0	0	0	0	0	0	0	0	0	0	0	0	0	0
Prdm14	0	0	0	0	0	0	0	0	0	0	0	0	0	0	0	0	0	0	0	0	0	0	0	0	0	0	0	0	0	0	0	0	0	0	0	0	0	0	0	0	0	0	0	0	0	0	0	0	0
Ncoa2	0	0	0	0.545627	0	0	0	0	0	0.996458	0	0.679195	0	0.821561	0.539503	0	0	0.751509	0.56247	1.23243	0	0	0	0	0.512538	0.76674	0	0	1.07314	0	0	0	0	0.655808	0	0	0	0	0.895192	0.908944	1.12657	0.914689	0.873786	0	0	0	0	0.662064	0
Gm29570	0	0	0	0	0	0	0	0	0	0	0	0	0	0	0	0	0	0	0	0	0	0	0	0	0	0	0	0	0	0	0	0	0	0	0	0	0	0	0	0	0	0	0	0	0	0	0	0	0
Tram1	0	0	0	0	0	0.954528	0	0	1.30357	0.617527	0	1.07997	0.510532	0	0.539503	1.23174	0.465385	0	0	0	0	0	0	0	0	0.76674	0.92033	0.764249	0	1.11172	0.784378	0	0	0.655808	0	0	0.616113	0.51321	0.895192	0	0	0	0.873786	0	1.11226	0.855379	0.779426	0	0.460046
Lactb2	0	0.668678	0	0	0	0	0.622848	0	0	0.996458	0	0.396185	0	0.821561	0.539503	0	0	0	0	0	0	0	0	0	0	0	0	0	0	0	0	0.621968	0	0	0	0	0	0.51321	0	0	0	0	0	0	0	0	0	0	0
Xkr9	0	0	0	0	0	0	0	0	0	0	0	0	0	0	0	0	0	0	0	0	0	0	0	0	0	0	0	0	0	0	0	0	0	0	0	0	0	0	0	0	0	0	0	0	0	0	0	0	0
Eya1	0	1.06585	0.705108	0	0.628795	1.43387	0.622848	0.915362	0	0.617527	0.506281	0.679195	0.510532	1.26641	0	1.23174	0	0.751509	1.5634	0	0	0	1.61705	0	1.30239	0.76674	0	1.00103	2.52951	1.11172	0	1.00253	0	0	0	0	0	1.10258	0	0.554374	0.714192	0.558472	0	0.918064	0	0.855379	0.779426	0.662064	0.77394
Gm9947	0	0	0	0	0	0	0	0	0	0	0	0	0	0	0	0	0	0	0	0	0	0	0	0	0	0	0	0	0	0	0	0	0	0	0	0	0	0	0	0	0	0	0	0	0	0	0	0	0
Msc	0	0	0	0	0	0	0	0	0	0	0	0	0	0	0	0	0	0	0	0	0	0	0	0	0	0	0	0	0	0	0	0	0	0	0	0	0	0	0	0	0	0	0	0	0	0	0	0	0
Trpa1	0	0	0	0	0	0	0	0	0	0	0	0	0	0	0	0	0	0	0	0	0	0	0	0	0	0	0	0	0	0	0	0	0	0	0	0	0	0	0	0	0	0	0	0	0	0	0	0	0
Kcnb2	0	1.34936	0.705108	0	1.01186	0	0	0.558952	0.850664	1.2706	0	0.679195	0.510532	1.57322	1.35083	0	1.02169	0	1.39128	0	0	0	1.61705	0.933521	0.512538	1.49475	1.39134	1.35285	1.07314	0	0	1.67015	0.679579	0	1.07011	0.980413	0.616113	1.30361	1.67587	0.554374	1.12657	0.558472	1.33288	1.38851	0.703403	0	1.51307	0	1.62709
Sbspon	0	0	0	0	0	0	0	0	0	0	0	0	0	0	0	0	0	0	0	0	0	0	0	0	0	0	0	0	0	0	0	0	0	0	0	0	0	0	0	0	0	0	0	0	0	0	0	0	0
4930444P10Rik	0	0	0	0	0	0	0	0	0	0	0	0	0	0	0	0	0	0	0	0	0	0	0	0	0	0	0	0	0	0	0	0	0	0	0	0	0	0	0	0	0	0	0	0	0	0	0	0	0
Rdh10	1.10317	0.668678	0	0	0	0	0	0	0	0	0.840799	0.396185	0	0	0	1.23174	0	0	0	0	0	0	0	0	0	0	0	0	0	0.70299	0	0.621968	0	0	0	0	0	0.51321	0	0.908944	0	0	0	0.918064	0.703403	0.855379	0	0	0
Gm28095	0	0	0	0	0	0	0	0	0	0	0	0	0	0	0	0	0	0	0	0	0	0	0	0	0	0	0	0	0	0	0	0	0	0	0	0	0	0	0	0	0	0	0	0	0	0	0	0	0
Stau2	0	0.668678	0	0	0	0	0	0.915362	0	0.617527	0	0.679195	0	0	0	0	0	0	0	0	0	0.598656	0	0	0	0.76674	0	0.453424	0	0	0	0	0	0	0	0	0.616113	0	0.895192	0	0	0	0.529441	0	0	0	0	0	0
Gm7568	0	0	0	0	0	0	0	0	0	0	0	0	0	0	0	0	0	0	0	0	0	0	0	0	0	0	0	0	0	0	0	0	0	0	0	0	0	0	0	0	0	0	0	0	0	0	0	0	0
Ube2w	0	0.668678	0	0	0	0	1.00374	0	0	0	0.840799	0.396185	0	0.821561	0.539503	0	0.781733	0.751509	0	0	0	0.598656	0	0.571953	0	0.76674	0	0	0	0.70299	0	1.00253	1.36587	0	0	0	1.2684	0	0	0	0.714192	0.558472	0.873786	0.406451	0	0	0	0.662064	0.460046
Tceb1	1.39142	0.668678	0.705108	0.896651	1.01186	1.43387	1.00374	1.17758	0	1.48554	1.45758	0.679195	1.09812	1.57322	1.35083	1.23174	0	0.751509	0.920284	0	0	0.598656	0	1.40779	1.10146	1.19558	0	0.764249	1.07314	0	0	1.00253	1.08048	1.32975	0	0.980413	1.2684	0.51321	0	0.554374	1.12657	0.558472	1.12945	0.694625	1.40164	1.30956	0	1.55923	1.20495
D030040B21Rik	0	0	0	0	0	0	0	0	0	0	0	0	0	0	0	0	0	0	0	0	0	0	0	0	0.512538	0	0	0	0	0	0	0	0	0	0	0	0	0	0	0	0	0	0	0	0	0	0	0	0
Tmem70	0	0	0	1.15596	0.628795	0.954528	0	1.17758	0.850664	1.2706	0	0.899525	0.510532	0.821561	1.14596	0	0.465385	0.751509	0	1.23243	0	1.45365	0	0.933521	0	0.76674	1.71025	0.453424	0	0.70299	0.784378	1.00253	1.08048	0	0	0	0	1.30361	0	0	0	0.558472	0.873786	0.406451	1.11226	0.855379	0.779426	1.3393	0.460046
Ly96	0	0	0	0	0.628795	0	0	0.558952	0	0	0	0	0	0.821561	0	0	0	0	0.56247	0	0	0	0.852744	0	0	0	0	0	0	0	0	0.621968	0	0	0	0	0	0	0.895192	0	0	0	0	0	0	0	1.21207	0	0
Gm28376	0	0	0	0	0	0	0	0	0	0	0	0	0	0	0	0	0	0	0	0	0	0	0	0	0	0	0	0	0	0	0	0	0	0	0	0	0	0	0	0	0	0	0	0	0	0	0	0	0
Jph1	0	0	0	0	0	0	0	0	0	0.617527	0	0.396185	0	0	0.539503	0	0	0	0	0	0	0	0	0	0	0	0	0	0	0	0	0	0	0	0	0	0	0	0	0	0	0	0	0	0	0	0	0	0
Gm28783	0	0	0	0	0	0	0	0	0	0	0	0	0	0	0	0	0	0	0	0	0	0	0	0	0	0	0	0	0	0	0	0	0	0	0	0	0	0	0	0	0	0	0	0	0	0	0	0	0
Gdap1	0	0	0	0	0	0	0	0	0	0.996458	0	0	0	0	0	0	0	0	0	0	0	0	0.852744	0	0	0	0	0	0	0	0	0	0	0	0	0	0	0	0	0	0	0	0	0	0	0	0	0	0
Gm28784	0	0	0	0	0	0	0	0	0	0	0	0	0	0	0	0	0	0	0	0	0	0	0	0	0	0	0	0	0	0	0	0	0	0	0	0	0	0	0	0	0	0	0	0	0	0	0	0	0
Pi15	0	0	0	0	0	0	0	0	0	0	0	0	0	0	0	0	0	0	0	0	0	0	0	0	0	0	0	0	0	0	0	0	0	0	0	0	0	0	0	0	0	0	0	0	0	0	0	0	0
Gm28154	0	0	0	0	0	0	0	0	0	0	0	0	0	0	0	0	0	0	0	0	0	0	0	0	0	0	0	0	0	0	0	0	0	0	0	0	0	0	0	0	0	0	0	0	0	0	0	0	0
Gm16070	0	0	0	0	0	0	0	0.558952	0	0	0	0	0	0	0	0	0	0	0	0	0	0	0	0	0	0	0	0	0	0	0	0	0	0	0	0	0	0	0	0	0	0	0	0	0	0	0	0	0
Crispld1	0	0	0	0	0	0	0	0	0	0.617527	0	0	0	0	0.539503	0	0.781733	0	0	0	0	0	0	0	0	0	0	0	0	0	0	0	0	0	0	0	0	0	0	0	0	0	0	0	0	0	0	0	0
Gm28153	0	0	0	0	0	0	0	0	0	0	0	0	0	0	0	0	0	0	0	0	0	0	0	0	0	0	0	0	0	0	0	0	0	0	0	0	0	0	0	0	0	0	0	0	0	0	0	0	0
Crisp4	0	0	0	0	0	0	0	0	0	0	0	0	0	0	0	0	0	0	0	0	0	0	0	0	0	0	0	0	0	0	0	0	0	0	0	0	0	0	0	0	0	0	0	0	0	0	0	0	0
Defb18	0	0	0	0	0	0	0	0	0	0	0	0	0	0	0	0	0	0	0	0	0	0	0	0	0	0	0	0	0	0	0	0	0	0	0	0	0	0	0	0	0	0	0	0	0	0	0	0	0
Defb41	0	0	0	0	0	0	0	0	0	0	0	0	0	0	0	0	0	0	0	0	0	0	0	0	0	0	0	0	0	0	0	0	0	0	0	0	0	0	0	0	0	0	0	0	0	0	0	0	0
Gm29006	0	0	0	0	0	0	0	0	0	0	0	0	0	0	0	0	0	0	0	0	0	0	0	0	0	0	0	0	0	0	0	0	0	0	0	0	0	0	0	0	0	0	0	0	0	0	0	0	0
Gm15825	0	0	0	0	0	0	0	0	0	0	0	0	0	0	0	0	0	0	0	0	0	0	0	0	0	0	0	0	0	0	0	0	0	0	0	0	0	0	0	0	0	0	0	0	0	0	0	0	0
Tfap2d	0	0	0	0	0	0	0	0	0	0	0	0	0	0	0	0	0	0	0	0	0	0	0	0	0	0	0	0	0	0	0	0	0	0	0	0	0	0	0	0	0	0	0	0	0	0	0	0	0
Tfap2b	0	0	0	0	0	0	0	0	0	0	0	0	0	0	0	0	0	0	0	0	0	0	0	0	0	0	0	0	0	0	0	0	0	0	0	0	0	0	0	0	0	0	0	0	0	0	0	0	0
Gm28340	0	0	0	0	0	0	0	0	0	0	0	0	0	0	0	0	0	0	0	0	0	0	0	0	0	0	0	0	0	0	0	0	0	0	0	0	0	0	0	0	0	0	0	0	0	0	0	0	0
Pkhd1	0	0	0	0	0	0	0	0	0	0	0	0	0	0	0	0	0	0	0	0	0	0	0	0	0	0	0	0	0	0	0	0	0	0	0	0	0	0	0	0	0	0	0	0	0	0	0	0	0
4930486I03Rik	0	0	0	0	0	0	0	0	0	0	0	0	0	0	0	0	0	0	0	0	0	0	0	0	0	0	0	0	0	0	0	0	0	0	0	0	0	0	0	0	0	0	0	0	0	0	0	0	0
Gm28653	0	0	0	0	0	0	0	0	0	0	0	0	0	0	0	0	0	0	0	0	0	0	0	0	0	0	0	0	0	0	0	0	0	0	0	0	0	0	0	0	0	0	0	0	0	0	0	0	0
Il17f	0	0	0	0	0	0	0	0	0	0	0	0	0	0	0	0	0	0	0	0	0	0	0	0	0	0	0	0	0	0	0	0	0	0	0	0	0	0	0	0	0	0	0	0	0	0	0	0	0
Gm28065	0	0	0	0	0	0	0	0	0	0	0	0	0	0	0	0	0	0	0	0	0	0	0	0	0	0	0	0	0	0	0	0	0	0	0	0	0	0	0	0	0	0	0	0	0	0	0	0	0
6720483E21Rik	0	0	0	0	0	0	0	0	0	0	0	0	0	0	0	0	0	0	0	0	0	0	0	0	0	0	0	0	0	0	0	0	0	0	0	0	0	0	0	0	0	0	0	0	0	0	0	0	0
Paqr8	1.10317	0.668678	0	0.545627	0	0	0	0	1.30357	1.2706	0	0.679195	0.846879	0.821561	0.539503	0	0	1.47261	0.56247	0	0	0	0	0	0.512538	0.76674	1.71025	1.00103	1.07314	0	0.784378	0.621968	0.679579	0	0	0	1.2684	0.51321	2.10888	0	0	0	0	0.406451	1.11226	0.855379	1.51307	0	1.01249
Efhc1	0	0	0	0	0	0	0	0	0	0	0	0	0	0	0	0	0	0	0	0	0	0	0	0	0	0	0	0	0	0	0	0	0	0	0	0	0	0	0	0	0	0	0	0	0	0	0	0	0
Tram2	0	0	0	0	0	0	0	0	0	0.617527	0	0.396185	0	0	0	0	0	0	0	0	0	0	0	0	0.512538	0	0	0	0	0	0.784378	0	0	0	0	0	0	0	0	0	0	0	0	0	0	0	0	0	0
Gm28287	0	0	0	0	0	0	0	0	0	0	0	0	0	0	0	0	0	0	0	0	0	0	0	0	0	0	0	0	0	0	0	0	0	0	0	0	0	0	0	0	0	0	0	0	0	0	0	0	0
Tmem14a	0	0.668678	0	0	0	1.43387	0	0.915362	0	0	0.840799	0.396185	0.510532	0.821561	0	0	0	0.751509	0	0	0	0	0	0	0.512538	0	0	0.453424	0	1.11172	0	0	0.679579	0.655808	0	0	0	0.51321	0	0	0	0	0.873786	0.694625	0	0	0	0	0
Gsta3	0	0	0	0	0	0	0	0	0	0	0	0	0	0	0	0	0	0	0	0	0	0	0	0	0	0	0	0	0	0	0	0	0	0	0	0	0	0	0	0	0	0	0	0	0	0	0	0	0
Gm28836	0	0	0	0	0	0	0	0	0	0	0	0	0	0	0	0	0	0	0	0	0	0	0	0	0	0	0	0	0	0	0	0	0	0	0	0	0	0	0	0	0	0	0	0	0	0	0	0	0
Khdc1a	0	0	0	0	0	0	0	0	0	0	0	0	0	0	0	0	0	0	0	0	0	0	0	0	0	0	0	0	0	0	0	0	0	0	0	0	0	0	0	0	0	0	0	0	0	0	0	0	0
Khdc1c	0	0	0	0	0	0	0	0	0	0	0	0	0	0	0	0	0	0	0	0	0	0	0	0	0	0	0	0	0	0	0	0	0	0	0	0	0	0	0	0	0	0	0	0	0	0	0	0	0
Khdc1b	0	0	0	0	0	0	0	0	0	0	0	0	0	0	0	0	0	0	0	0	0	0	0	0	0	0	0	0	0	0	0	0	0	0	0	0	0	0	0	0	0	0	0	0	0	0	0	0	0
Kcnq5	0	0	0	0	0	0	0	0	0	0	0	0	0	0	0	0	0	0	0	0	0	0	0	0	0	0	0	0	0	0	0	0	0	0	0	0	0	0	0	0	0	0	0	0	0	0	0	0	0
Gm26580	0	0	0	0	0	0	0	0	0	0	0	0	0	0	0	0	0	0	0	0	0	0	0	0	0	0	0	0	0	0	0	0	0	0	0	0	0	0	0	0	0	0	0	0	0	0	0	0	0
Rims1	0	0	0	0	0	0	0	0	0	0	0	0	0	0	0	0	0	0	0	0	0	0	0	0	0	0	0	0	0	0	0	0	0	0	0	0	0	0	0	0	0	0	0	0	0	0	0	0	0
4933415F23Rik	0	0	0	0	0	0	0	0	0	0	0	0	0	0	0	0	0	0	0	0	0	0	0	0	0	0	0	0	0	0	0	0	0	0	0	0	0	0	0	0	0	0	0	0	0	0	0	0	0
Gm27028	0	0	0	0	0	0	0	0	0	0	0	0	0	0	0	0	0	0	0	0	0	0	0	0	0	0	0	0	0	0	0	0	0	0	0	0	0	0	0	0	0	0	0	0	0	0	0	0	0
Gm29107	0	0	0	0	0	0	0	0	0	0.617527	0	0	0	0	0	0	0	0	0	0	0	0	0	0	0	0	0	0	0	0	0	0	0	0	0	0	0	0	0	0	0	0	0	0	0	0	0	0	0
Ogfrl1	0	0	0.705108	0	0	0.954528	0	0.558952	0	0.617527	0	0.396185	0	0	0	0	0	0	0.56247	0	0	0.598656	0	0	0	0	0	0.453424	0	0	0	1.00253	0	0	0	0	0	0	0	0	0	0	0	0	0	0	0	0	0.460046
Gm28822	0	0	0	0	0	0	0	0	0	0	0	0	0	0	0	0	0	0	0	0	0	0	0	0	0	0	0	0	0	0	0	0	0	0	0	0	0	0	0	0	0	0	0	0	0	0	0	0	0
B3gat2	0	0	0	0	0	0	0	0	0	0	0	0	0	0	0	0	0	0	0	0	0	0	0	0	0	0	0	0	0	0	0	0	0	0	0	0	0	0	0	0	0	0	0	0	0	0	0	0	0
Smap1	0.696565	0.668678	0.705108	1.67787	1.50439	0.954528	0.622848	1.17758	0	0.617527	0.506281	1.07997	1.29875	0.821561	1.35083	0	0.465385	1.70125	1.83817	0	0	1.45365	0.852744	1.19851	1.10146	0	0	1.00103	1.07314	0	0	0	1.36587	0	1.07011	0	0.994522	0.850703	0	0.554374	0.714192	0.558472	0	0.694625	0	0	0	0.662064	0.460046
Sdhaf4	1.10317	0.668678	1.11453	0.545627	1.68208	0.954528	1.2789	0.558952	0.850664	0	1.09103	0.396185	0.510532	1.57322	1.52078	1.76719	0.781733	0	0	0	2.01254	1.45365	1.30621	0.571953	0.512538	0.76674	0	1.6126	0	0.70299	0.784378	1.00253	1.08048	1.04851	0	0	0.994522	0	0.895192	0.908944	0	0	0.873786	0	0.703403	0	0	0.662064	1.20495
Fam135a	0	0.668678	0	0	1.01186	0	0	0	0.850664	0.617527	0	0	0.510532	0.821561	0.539503	0	0	0.751509	0.56247	0	0	0	0	0	0	0	0	1.00103	0	0	0	0	0.679579	0	0	0	0	0	0	0.554374	0.714192	0	0	0	0	0	0	0	0
Col9a1	1.39142	0.668678	2.32401	1.67787	1.96395	1.75654	1.82219	2.3735	2.75704	2.42055	1.93615	2.53904	1.84521	2.29438	1.79277	2.37106	0.465385	2.04397	1.83817	2.11488	2.01254	1.90772	2.46544	1.40779	1.73812	2.06894	2.77889	1.19233	3.3302	1.96273	2.55804	0	0	0	0	0	0	0	0	0	0	0	0	0	0	0	0	0	0.460046
Col19a1	0	0	0	0	0	0	0	0	0.850664	0	0	0	0	0	0	0	0	0	0	0	0	0	0	0	0	0	0	0	0	0	0	0	0	0	0	0	0	0	0	0	0	0	0	0	0	0	0	0	0
Lmbrd1	0	0.668678	0.705108	0	0.628795	0	0	0.558952	0	0.617527	0	0.679195	0.846879	0	0.888018	0	0.781733	0	0.56247	0	1.15081	0	0	0	0	0.76674	1.39134	0.453424	1.07314	1.40102	1.5202	0.621968	0	1.54901	1.07011	1.46582	0	0.51321	0	0.554374	0	0	0.529441	0.406451	0.703403	0	0.779426	0	0.460046
Gm28237	0	0	0	0	0	0	0	0	0	0	0	0	0	0	0	0	0	0	0	0	0	0	0	0	0	0	0	0	0	0	0	0	0	0	0	0	0	0	0	0	0	0	0	0	0	0	0	0	0
Gm29414	0	0	0	0	0	0	0	0	0	0	0	0	0	0	0	0	0	0	0	0	0	0	0	0	0	0	0	0	0	0	0	0	0	0	0	0	0	0	0	0	0	0	0	0	0	0	0	0	0
Adgrb3	0	0	0	0	0	0	0	0	0	0	0	0	0	0	0	0	0	0	0	0	0	0	0	0	0	0	0	0	0	0	0	0	0	0	0	0	0	0	0	0	0	0	0	0.406451	0	0	0	0	0
4931408C20Rik	0	0	0	0	0	0	0	0	0	0	0	0	0	0	0	0	0	0	0	0	0	0	0	0	0	0	0	0	0	0	0	0	0	0	0	0	0	0	0	0	0	0	0	0	0	0	0	0	0
Gm5524	0	0	0	0	0	0	0	0	0	0	0	0	0	0	0	0	0	0	0	0	0	0	0	0	0	0	0	0	0	0	0	0	0	0	0	0	0	0	0	0	0	0	0	0	0	0	0	0	0
Gm597	0	0	0	0	0	0	0	0	0	0	0	0	0	0	0	0	0	0	0	0	0	0	0	0	0	0	0	0	0	0	0	0	0	0	0	0	0	0	0	0	0	0	0	0	0	0	0	0	0
Gm9898	0	0	0	0	0	0	0	0	0	0	0	0	0	0	0	0	0	0	0	0	0	0	0	0	0	0	0	0	0	0	0	0	0	0	0	0	0	0	0	0	0	0	0	0	0	0	0	0	0
Phf3	0.696565	0.668678	0	0.545627	0.628795	0.954528	0	0.558952	0	0.617527	0.840799	1.36529	0	0	0	0	0.465385	0	1.39128	1.23243	0	0	0.852744	0	0.512538	0.76674	0	0.764249	0	0.70299	0.784378	0.621968	0	0	1.07011	0	0.616113	0.51321	0	0	0.714192	0	0.873786	0.406451	0	0	0	0	0.460046
Ptp4a1	0	0.668678	0	0.545627	0.628795	1.43387	1.00374	0.558952	0.850664	0.617527	0.506281	0.679195	0.510532	0	0	0	0	0.751509	0.920284	0	0	0.970531	0.852744	0	0.512538	0	0	0.764249	0	0.70299	0	1.49298	0	1.54901	1.07011	2.39729	1.65986	0.850703	0	1.3771	1.12657	0.914689	0	1.38851	1.6258	1.30956	0	1.7394	1.20495
Gm29669	0	0	0	0	0	0	0	0	0	0	0	0	0	0	0	0	0	0	0	0	0	0	0	0	0	0	0	0	0	0	0	0	0	0	0	0	0	0	0	0	0	0	0	0	0	0	0	0	0
Gm28644	0	0	0	0	0	0	0	0	0	0	0	0	0	0	0	0	0	0	0	0	0	0	0	0	0	0	0	0	0	0	0	0	0	0	0	0	0	0	0	0	0	0	0	0	0	0	0	0	0
4931428L18Rik	0	0	0	0	0	0	0	0	0	0	0	0	0	0	0	0	0	0	0	0	0	0	0	0	0	0	0	0	0	0	0	0	0	0	0	0	0	0	0	0	0	0	0	0	0	0	0	0	0
Gm29128	0	0	0	0	0	0	0	0	0	0	0	0	0	0	0	0	0	0	0	0	0	0	0	0	0	0	0	0	0	0	0	0	0	0	0	0	0	0	0	0	0	0	0	0	0	0	0	0	0
Lgsn	0	0	0	0	0	0	0	0	0	0	0	0	0	0	0	0	0	0	0	0	0	0	0	0	0	0	0	0	0	0	0	0	0	0	0	0	0	0	0	0	0	0	0	0	0	0	0	0	0
Pih1d3	0	0	0	0	0	0	0	0	0	0	0	0	0	0	0	0	0	0	0	0	0	0	0	0	0	0	0	0	0	0	0	0	0	0	0	0	0	0	0	0	0	0	0	0	0	0	0	0	0
Khdrbs2	0	0	0	0	0	0	0	0	0	0	0	0	0	0	0	0	0	0	0	0	0	0	0	0	0	0	0	0	0	0	0	0	0	0	0	0	0	0	0	0	0	0	0	0	0	0	0	0	0
Gm5415	0	0	0	0	0	0	0	0	0	0	0	0	0	0	0	0	0	0	0	0	0	0	0	0	0	0	0	0	0	0	0	0	0	0	0	0	0	0	0	0	0	0	0	0	0	0	0	0	0
Gm37724	0	0	0	0	0	0	0	0	0	0	0	0	0	0	0	0	0	0	0	0	0	0	0	0	0	0	0	0	0	0	0	0	0	0	0	0	0	0	0	0	0	0	0	0	0	0	0	0	0
Gm37591	0	0	0	0	0	0	0	0	0	0	0	0	0	0	0	0	0	0	0	0	0	0	0	0	0	0	0	0	0	0	0	0	0	0	0	0	0	0	0	0	0	0	0	0	0	0	0	0	0
Prim2	0	0	0.705108	0	0	0	0	0	0	0	0	0	0	0	0	0	0	0	0	0	0	0	0	0	0	0	0	0.453424	0	0	0	0	0	0	0	0	0	0	0	0	0	0	0	0	0	0	0	0	0
Rab23	0	0	0	0	0.628795	0	0	0	0	0.617527	0	0	0	0	0	0	0.465385	0	0	0	0	0	0	0	0	0	0	0	0	0	0	0	0	0	0	0	0	0	0	0	0	0.558472	0	0	0	0	0	0	0
Zfp451	0	0	0	0	0	0.954528	0	0	0.850664	0	0.840799	0	0	0	0.888018	0	0	0.751509	0.56247	0	0	0.598656	0	0.571953	0	0.76674	0	0	0	0	0	0	0.679579	0	0	0	0	0.51321	0	0	0.714192	0.558472	0	0	0	0	0.779426	0	0
Bend6	0	0	0	0.545627	0	0	0	0	0	0	0	0	0	0	0	0	0	0	0	0	0	0	0	0	0	0	0	0	0	0	0	0	0	0	0	0	0	0	0	0	0	0	0	0	0	0	0	0	0
Gm37958	0	0	0	0	0	0	0	0	0	0	0	0	0	0	0	0	0	0	0	0	0	0	0	0	0	0	0	0	0	0	0	0	0	0	0	0	0	0	0	0	0	0	0	0	0	0	0	0	0
Gm37233	0	0	0	0	0	0	0	0	0	0	0	0	0	0	0	0	0	0	0	0	0	0	0	0	0	0	0	0	0	0	0	0	0	0	0	0	0	0	0	0	0	0	0.529441	0	0	0	0	0	0
Ccdc115	0.696565	0.668678	1.11453	1.15596	0	0	1.00374	1.38513	0	0.617527	0.506281	0.396185	1.09812	0	0.539503	0	0.465385	0.751509	0.56247	0	1.15081	0.598656	1.30621	0.933521	0.512538	0.76674	0.92033	0.453424	0	0	0.784378	0	0	0	0	0	0	0	0	0.554374	0.714192	0	0.529441	0.406451	0	0	0	0	0
Gm28306	0	0	0	0	0	0	0	0	0	0	0	0	0	0	0	0	0	0	0	0	0	0	0	0	0	0	0	0	0	0	0	0	0	0	0	0	0	0	0	0	0	0	0	0	0	0	0	0	0
Imp4	0.696565	0	0	0	0	0	1.00374	0	0	0	0	0.396185	0	0	1.14596	0	0	0.751509	1.18326	0	1.15081	0.598656	0	0	0	0	0	0	0	0	0	0	0	0	0	0	0	0	0	0.554374	0	0	0	0	0.703403	0	0	0	0
Ptpn18	0.696565	1.06585	0	0	0	0	0.622848	0	0	0	0.506281	0	0	0	0	0	0	0	0	0	0	0	0.852744	0	0	0	0	1.00103	0	0	0	0	0	0	0	0	0	0.51321	0	0	0	0	0	0	0	0	0	0.662064	0
4930568A12Rik	0	0	0	0	0	0	0	0	0	0	0	0	0	0	0	0	0	0	0	0	0	0	0	0	0	0	0	0	0	0	0	0	0	0	0	0	0	0	0	0	0	0	0	0	0	0	0	0	0
Prss39	0	0	0	0	0	0	0	0	0	0	0	0	0	0	0	0	0	0	0	0	0	0	0	0	0	0	0	0	0	0	0	0	0	0	0	0	0	0	0	0	0	0	0	0	0	0	0	0	0
Cfc1	0	0	0	0	0	0	0	0	0	0	0	0	0	0	0	0	0	0	0	0	0	0	0	0	0	0	0	0	0	0	0	0	0	0	0	0	0	0	0	0	0	0	0	0	0	0	0	0	0
Prss40	0	0	0	0	0	0	0	0	0	0	0	0	0	0	0	0	0	0	0	0	0	0	0	0	0	0	0	0	0	0	0	0	0	0	0	0	0	0	0	0	0	0	0	0	0	0	0	0	0
1700101I19Rik	0	0	0	0	0	0	0	0	0	0	0	0	0	0	0	0	0	0	0	0	0	0	0	0	0	0	0	0	0	0	0	0	0	0	0	0	0	0	0	0	0	0	0	0	0	0	0	0	0
Amer3	0	0	0	0	0	0	0	0	0	0	0	0	0	0	0	0	0	0	0	0	0	0	0	0	0	0	0	0	0	0	0	0	0	0	0	0	0	0	0	0	0	0	0	0	0	0	0	0	0
Arhgef4	0	0	0	0	0	0	0	0	0	0	0	0.396185	0	0	0	0	0	0	0	0	0	0	0	0	0	0	0	0	0	0	0	0.621968	0	0	0	0	0	0	0	0	0	0	0	0	0	0	0	0	0
Gm38336	0	0	0	0	0	0	0	0	0	0	0	0	0	0	0	0	0	0	0	0	0	0	0	0	0	0	0	0.453424	0	0	0	0	0	0	0	0	0	0	0	0	0	0	0	0	0	0	0	0	0
Fam168b	0.696565	0	0	0	0	0.954528	0	0	0	0.617527	0	0.679195	0	0	0.539503	0	0	0.751509	0	1.23243	0	0	0	0	0.512538	0.76674	0	1.00103	0	0.70299	0	0.621968	0	0	0	0	0	0	0	0.554374	0	0	0	0.694625	0.703403	0	0	0	0
Plekhb2	0	0	0	0	0.628795	0.954528	0	0.558952	0.850664	0	0	0.396185	0	0.821561	0	0	0	0	0.56247	0	0	0	0	0	0.512538	0	0.92033	0	0	0.70299	0	1.00253	1.08048	0	1.07011	0	0	0.51321	0.895192	0	0	0	0.873786	0.406451	0	0	0.779426	0	0.460046
Gm37068	0	0	0	0	0	0	0	0	0	0	0	0	0	0	0	0	0	0	0	0	0	0	0	0	0	0	0	0	0	0	0	0	0	0	0	0	0	0	0	0	0	0	0	0	0	0	0	0	0
Gm28415	0	0	0	0	0	0	0	0	0	0	0	0	0	0	0	0	0	0	0	0	0	0	0	0	0	0	0	0	0	0	0	0	0	0	0	0	0	0	0	0	0	0	0	0	0	0	0	0	0
1110002O04Rik	0	0	0	0	0	0	0	0	0	0	0	0	0	0	0	0	0	0	0	0	0	0	0	0	0	0	0	0	0	0	0	0	0	0	0	0	0	0	0	0	0	0	0	0	0	0	0	0	0
Gm37146	0	0	0	0	0	0	0	0	0	0	0	0	0	0	0	0	0	0	0	0	0	0	0	0	0	0	0	0	0	0	0	0	0	0	0	0	0	0	0	0	0	0	0	0	0	0	0	0	0
Gm33222	0	0	0	0	0	0	0	0	0	0	0	0	0	0	0	0	0	0	0	0	0	0	0	0	0	0	0	0	0	0	0	0	0	0	0	0	0	0	0	0	0	0	0	0	0	0	0	0	0
4930535G08Rik	0	0	0	0	0	0	0	0	0	0	0	0	0	0	0	0	0	0	0	0	0	0	0	0	0	0	0	0	0	0	0	0	0	0	0	0	0	0	0	0	0	0	0	0	0	0	0	0	0
Hs6st1	0.696565	0	0	0.545627	0	0	0.622848	0.558952	0.850664	0.617527	0	0.396185	0	0	0.539503	0	0	0	0.56247	0	0	0	1.30621	0	0	0	0	0	0	0	0	0	0	0	0	0	0.616113	0	0.895192	0.554374	0	0	0.873786	0	1.11226	0	0.779426	0.662064	0.460046
Gm37335	0	0	0	0	0	0	0	0	0	0	0	0	0	0	0	0	0	0	0	0	0	0	0	0	0	0	0	0	0	0	0	0	0	0	0	0	0	0	0	0	0	0	0	0	0	0	0	0	0
Gm33280	0	0	0	0	0	0	0	0	0	0	0	0	0	0	0	0	0	0	0	0	0	0	0	0	0	0	0	0	0	0	0	0	0	0	0	0	0	0	0	0	0	0	0	0	0	0	0	0	0
Uggt1	0.696565	0	0	0.545627	0	0	1.2789	0	0.850664	0	0.840799	0.679195	0	0	0	0	0	0	0	0	0	0	0	0	0	0.76674	0	0	0	0	1.21849	1.00253	0	0	0	0	0	0	0	0.908944	0	0	0	0.406451	0.703403	0	0	0	0
Neurl3	0	0	0	0	0	0	0	0	0	0	0	0	0	0	0	0	0	0	0	0	0	0	0	0	0	0	0	0	0	0	0	0	0	0	0	0	0	0	0	0	0	0	0	0	0	0	0	0	0
Arid5a	0	0	0	0.545627	0	0	0.622848	0	0	0	0	0	0	0	0	0	0	0	0.56247	0	0	0	0	0	0.512538	0	0	0	0	0	0	0	0.679579	0	0	0	0	0	0.895192	0	0	0.558472	0	0	0	0.855379	0	0	0
4930403P22Rik	0	0	0	0.545627	0	0	0	0	0	0	0	0	0	0	0	0	0	0	0	0	0	0.598656	0	0	0	0	0.92033	0	0	0	0	0	0	0	0	0	0	0	0	0	0	0.558472	0	0	0	0	0	0	0
Kansl3	0	0	0.705108	0	0	0	0	1.17758	0	0	0	0.396185	0	0.821561	0	1.23174	0	0.751509	1.18326	0	0	0.598656	0	0.571953	0	0	0	0	1.07314	0	0	0.621968	0	0	1.57514	0	0	0.51321	0	0	0	0	0.529441	0.406451	0	0	0.779426	0.662064	0.460046
Fer1l5	0	0	0	0	0	0	0	0	0	0	0	0	0	0	0	0	0	0	0	0	0	0	0	0	0	0	0	0	0	0	0	0	0	0	0	0	0	0	0	0	0	0	0	0	0	0	0	0	0
Lman2l	0	0	1.11453	0	0.628795	0	0.622848	0.558952	0	0	0	0.899525	0	0	0	0	0	0	0	0	0	0	0	0	0	0	0	0	1.07314	1.11172	0	0.621968	0	0	0	0	0	0	0	0	0.714192	0	0	0	0	1.30956	0	0	0
Cnnm4	0	0	0.705108	0	0	0	0	0	0	0	0	0	0	0	0	0	0	0	0	0	0	0	0	0	0	0	0	0	0	0	0.784378	0	0	0	0	0	0	0	0	0	0	0	0	0	0	0	0	0	0
Cnnm3	0	0	0	0	0	0	0	0	0	0	0	0	0	0	0	0	0	0	0	0	0	0	0	0	0	0	0	0	0	0	0	0	0.679579	0.655808	0	0	0.616113	0	0	0	0	0	0	0	0	0	0	0	0.460046
Gm38033	0	0	0	0	0	0	0	0	0	0	0	0	0	0	0	0	0	0	0	0	0	0	0	0	0	0	0	0	0	0	0	0	0	0	0	0	0	0	0	0	0	0	0	0	0	0	0	0	0
Ankrd23	0	0	0	0	0	0	0	0	0	0	0	0	0	0	0	0	0	0	0	0	0	0	0	0	0	0	0	0	0	0	0	0	0	0	0	0	0	0	0	0	0	0	0	0	0	0	0	0	0
Gm43543	0	0	0	0	0	0	0	0	0	0	0	0	0	0	0	0	0	0	0	0	0	0	0	0	0	0	0	0	0	0	0	0	0	0	0	0	0	0	0	0	0	0	0	0	0	0	0	0	0
Ankrd39	0	0	0	0	0	0	0.622848	0.558952	0	0	0	0.396185	0	0.821561	0.539503	1.23174	0	0	0	0	0	0	1.30621	0	0	0	0.92033	0.453424	0	0	0	0	0	0	0	0	0	0	0	0	0	0	0	0	0	0.855379	0	0	0
Sema4c	0	0	0	0	0	0	0	0	0.850664	0	0	0	0	0	0	0	0	0	0	0	0	0.598656	0	0	0	0	0	0	0	0	0	0	0	0	0	0	0	0	0	0	0	0	0	0	0	0	0	0	0
Fam178b	0	0	0	0	0	0	0	0	0	0	0	0	0	0	0	0	0	0	0	0	0	0	0	0	0	0	0	0	0	0	0	0	0	0	0	0	0	0	0	0	0	0	0	0	0	0	0	0	0
Cox5b	1.95176	2.03622	1.81162	2.27298	1.01186	1.43387	1.82219	2.1387	1.61415	0.617527	1.93615	1.23277	0.846879	1.26641	2.399	1.76719	1.51639	0.751509	1.18326	0	2.01254	1.778	1.85384	1.72817	1.46963	1.49475	0.92033	1.19233	1.07314	1.80811	1.75166	1.95134	1.58764	2.23434	1.57514	1.7912	1.94047	1.30361	0.895192	1.9354	1.82659	2.22224	1.64633	1.50638	1.6258	0.855379	0	1.3393	1.50516
Actr1b	0.696565	0.668678	0	0	0	0	0	0	0	0.617527	0	0	0.510532	0	0	0	0.465385	0	0	0	0	0	0	0	0	0	0.92033	0.764249	0	0.70299	1.21849	0	0	1.04851	0	0	0	0	0	0	0	0	0.529441	0.406451	0.703403	0.855379	0.779426	0	0
4933424G06Rik	0	0	0	0	0	0	0	0	0	0	0	0	0	0	0	0	0	0	0	0	0	0	0	0	0	0	0	0	0	0	0	0	0	0	0	0	0	0	0	0	0	0	0	0	0	0	0	0	0
Gm33533	0	0	0	0	0	0	0	0	0	0	0	0	0	0	0	0	0	0	0	0	0	0	0	0	0	0	0	0	0	0	0	0	0	0	0	0	0	0	0	0	0	0	0	0	0	0	0	0	0
Zap70	0	0	0	0	0	0	0	0	0	0	0	0	0	0	0	0	0	0	0	0	0	0	0	0	0	0	0	0	0	0	0	0	0	0	0	0	0	0	0	0	0	0	0	0	0	0	0	0	0
Tmem131	0.696565	0	0.705108	0	0	0	1.00374	1.17758	0.850664	0.617527	1.09103	0.899525	0	0	0.539503	0	0.465385	0.751509	0	0	0	0.598656	0.852744	0.571953	0	0.76674	0.92033	1.35285	1.07314	0.70299	1.21849	0.621968	1.08048	0	0	0	0	0	0	0	1.12657	0	0	0.694625	0.703403	0	0	0.662064	0.77394
Vwa3b	0	0	0	0	0	0	0	0	0	0	0	0	0	0	0	0	0	0	0	0	0	0	0	0	0	0	0	0	0	0	0	0	0	0	0	0	0	0	0	0	0	0	0	0	0	0	0	0	0
Gm37020	0	0	0	0	0	0	0	0	0	0	0	0	0	0	0	0	0	0	0	0	0	0	0	0	0	0	0	0	0	0	0	0	0	0	0	0	0	0	0	0	0	0	0	0	0	0	0	0	0
Cnga3	0	0	0	0	0	0	0	0	0	0	0	0	0	0	0	0	0	0	0	0	0	0	0	0	0	0	0	0	0	0	0	0	0	0	0	0	0	0	0	0	0	0	0	0	0	0	0	0	0
Inpp4a	0	0	0	0	0	0.954528	0	0	0	0	0	0	0	0	0	0	0	0	0	0	0	0	0	0	0	0	0	0	0	0.70299	0.784378	0	0	0	0	0	0	0.51321	0	0	0	0	0	0	0	0	0	0	0
4930439A04Rik	0	0	0	0	0	0	0	0	0	0	0	0	0	0	0	0	0	0	0	0	0	0	0	0	0	0	0	0	0	0	0	0	0	0	0	0	0	0	0	0	0	0	0	0	0	0	0	0	0
Coa5	0	1.06585	0	0	0	0	0	0.558952	0.850664	0.617527	0	0	0	0	0	0	0	0.751509	0	0	0	0	0	0	0	0	0	0.453424	0	0.70299	0	0	0	0	0	0	0	0.51321	0	0	0.714192	0	0.529441	0	0	0.855379	0.779426	0	0
Unc50	0	0.668678	1.11453	0.545627	1.50439	0	0.622848	0.915362	0.850664	0.617527	0	0.396185	1.46577	0	0	1.23174	1.02169	0	1.18326	0	0	1.24098	0.852744	0.933521	1.30239	0	1.95168	0.453424	1.07314	0	0	0	0.679579	1.32975	1.07011	0	0.616113	0.51321	1.35985	0.554374	0.714192	0	0	0.406451	1.11226	0.855379	0	0	0.77394
Mgat4a	0	0	0	0	0.628795	0	0	0	0	0	0	0	0	0	0	0	0	0	0	0	0	0	0	0	0	0	0	0.453424	0	0.70299	0	0	0	0	0	0	0	0	0.895192	0	0	0	0	0	0	0	0.779426	0	0
2010300C02Rik	0	0	0	0	0	0	0	0	0	0	0	0.679195	0	0	0	0	0	0	0.56247	0	0	0	0	0	0	0	0	0	0	0	0	0	0	0.655808	0	0	0	0	0	0	0	0	0	0	0	0	0.779426	0	0
4930556I23Rik	0	0	0	0	0	0	0	0	0	0	0	0	0	0	0	0	0	0	0	0	0	0	0	0	0	0	0	0	0	0	0	0	0	0	0	0	0	0	0	0	0	0	0	0	0	0	0	0	0
Tsga10	0.696565	0	0	0	0	0	0	0	0	0	0	0	0	0	0	0	0	0	0	0	0	0	0	0	0	0	0	0	0	0	0	0	0	0	0	0	0	0	0	0	0	0	0	0	0	0	0	0	0
Gm26805	0	0	0	0	0	0	0	0	0	0	0	0	0	0	0	0	0	0	0	0	0	0	0	0	0	0	0	0	0	0	0	0	0	0	0	0	0	0	0	0	0	0	0	0	0	0	0	0	0
Lipt1	0	0	0	0	0	0	0	0	0	0	0	0	0	0	0	0	0	0	0	0	0	0	0	0	0	0	0	0	0	0	0	0	0	0	0	0	0	0	0	0	0	0	0	0	0	0	0	0	0
Mitd1	1.39142	0	0.705108	0	0	0	0	0	0	0	0.506281	0	0	0	0.539503	0	0	0	0	0	0	0.970531	0	0.933521	0	0	0	0	0	0	1.21849	0	0.679579	0.655808	0	0	0	0	0	0	0	0	0	0.406451	0	0	0	0	0
Mrpl30	1.39142	1.34936	0.705108	1.15596	1.68208	1.43387	1.2789	1.38513	1.30357	0.617527	1.291	1.36529	0.846879	1.26641	1.35083	0	1.21506	1.47261	1.39128	2.11488	2.46842	0.598656	1.85384	0.933521	1.46963	2.06894	0	1.00103	0	1.11172	1.5202	1.49298	2.37309	1.04851	0	1.7912	2.05588	1.30361	0	1.82228	1.12657	1.94362	1.98538	1.10058	1.11226	0	0	1.3393	1.73575
Lyg2	0	0	0	0	0	0	0	0	0	0	0	0	0	0	0	0	0	0	0	0	0	0	0	0	0	0	0	0	0	0	0	0	0	0	0	0	0	0	0	0	0	0	0	0	0	0	0	0	0
Gm15457	0	0	0	0	0	0	0	0	0	0	0	0	0	0	0	0	0	0	0	0	0	0	0	0	0	0	0	0	0	0	0	0	0	0	0	0	0	0	0	0	0	0	0	0	0	0	0	0	0
Lyg1	0	0	0	0	0	0	0	0	0	0	0	0	0	0	0	0	0	0	0	0	0	0	0	0	0	0	0	0	0	0	0	0	0	0	0	0	0	0	0	0	0	0	0	0	0	0	0	0	0
Txndc9	0.696565	1.06585	0.705108	0.896651	1.50439	0	1.00374	0	1.30357	0	0.840799	1.07997	0	0	0.888018	0	1.02169	0.751509	1.39128	1.23243	1.15081	1.24098	0.852744	0.933521	1.10146	1.49475	0	0	0	0	0	1.00253	1.36587	0	0	0.980413	0	1.10258	0.895192	1.54847	1.12657	0.914689	1.12945	1.10058	0	0	0.779426	1.05695	0.77394
Eif5b	1.6149	1.06585	0	1.15596	1.01186	1.75654	1.82219	0.915362	2.042	0.617527	1.09103	1.58702	1.46577	1.99745	0.539503	2.11403	1.02169	1.1757	1.18326	2.57625	0	0.970531	1.85384	1.72817	1.46963	0.76674	0	1.49114	0	0	0	0.621968	1.08048	0.655808	1.57514	1.46582	1.2684	1.47092	0.895192	1.3771	0.714192	1.38429	1.33288	1.38851	0.703403	0	0.779426	0	1.50516
Rev1	0	0	0	0	0.628795	0.954528	0	0	0	0.617527	0	0	0.510532	0	0.888018	0	0	0.751509	0	0	1.15081	0	0	0.571953	0	0.76674	0	0	0	0	0	0	0.679579	0.655808	0	0.980413	0	0.850703	0	0	0	0	0	0	0	0	0	0	0.460046
Gm5099	0	0	0	0	0	0	0	0	0	0	0	0	0	0	0	0	0	0	0	0	0	0	0	0	0	0	0	0	0	0	0	0	0	0	0	0	0	0	0	0	0	0	0	0	0	0	0	0	0
Aff3	0	0	0	0	0	0	0	0	0	0	0	0.396185	0	0	0	0	0	0	0	0	0	0	0	0	0	0	0	0	0	0	0	0	0	0	0	0	0	0	0	0	0	0	0	0	0	0	0	0	0
Gm16150	0	0	0	0	0	0	0	0	0	0	0	0	0	0	0	0	0	0	0	0	0	0	0	0	0	0	0	0	0	0	0	0	0	0	0	0	0	0	0	0	0	0	0	0	0	0	0	0	0
Gm16151	0	0	0	0	0	0	0	0	0	0	0	0	0	0	0	0	0	0	0	0	0	0	0	0	0	0	0	0	0	0	0	0	0	0	0	0	0	0	0	0	0	0	0	0	0	0	0	0	0
Gm16152	0	0	0	0	0	0	0	0	0	0	0	0	0	0	0	0	0	0	0.56247	0	0	0	0	0	0	0	0	0	0	0	0	0	0	0	0	0	0	0	0	0	0	0	0	0	0	0	0	0	0
Lonrf2	0	0	0	0	0	0	0	0	0	0	0	0	0	0	0	0	0	0	0	0	0	0	0	0	0	0	0	0	0	0	0	0	0	0	0	0	0	0	0	0	0	0	0	0	0	0	0	0	0
Chst10	0	0	0	0	0	0	0	0	0	0	0	0	0	0	0	0	0	0	0	0	0	0	0	0	0	0	0	0	0	0	0	0	0	0	0	0	0	0	0	0	0	0	0	0	0	0	0	0	0
Gm37707	0	0	0	0	0	0	0	0	0	0	0	0	0	0	0	0	0	0	0	0	0	0	0	0	0	0	0	0	0	0	0	0	0	0	0	0	0	0	0	0	0	0	0	0	0	0	0	0	0
Nms	0	0	0	0	0	0	0	0	0	0	0	0	0	0	0	0	0	0	0	0	0	0	0	0	0	0	0	0	0	0	0	0	0	0	0	0	0	0	0	0	0	0	0	0	0	0	0	0	0
Pdcl3	0	0	0	0	1.01186	0	0.622848	0	0	0	0.506281	0.679195	0.510532	0.821561	0	0	0.465385	0	0	0	0	0	0	0	0.512538	0	0	0	0	0	0	0	0	1.04851	0	0	0	0.850703	0	0.554374	0.714192	0	0	0.406451	0	0	1.21207	1.05695	0.77394
Gm37821	0	0	0	0	0	0	0	0	0	0	0	0	0	0	0	0	0	0	0	0	0	0	0	0	0	0	0	0	0	0	0	0	0	0	0	0	0	0	0	0	0	0	0	0	0	0	0	0	0
Npas2	0	0	0	0	0	0	0	0	0	0	0	0.396185	0	0	0	0	0	0	0	0	0	0	0	0	0	0	0	0	0	0	0	0	0	0	0	0	0	0	0	0	0	0	0.529441	0	0	0	0	0	0
Tbc1d8	0	0.668678	0	0	0	0	0.622848	0	0	0	0	0	0	0	0	0	0	0	0.56247	0	0	0	0	0	0	0	0	0.453424	0	0	0	0	0	0.655808	0	0	0	0	0	0	0.714192	0	0	0	0	0	0.779426	0.662064	0
Cnot11	0	0	0	0.545627	0.628795	0	0	0	0	0	0.506281	0	0.510532	0	0.539503	0	0	0	0	0	0	0	0	0	0.512538	0	0	0	0	0	0	0	0	0	0	0	0	0	0	0.554374	0	0.914689	0	0.694625	0	0	0	0.662064	0
Rnf149	0.696565	0	0	0	0	0	0.622848	0	0	0.617527	1.09103	0.396185	0.846879	0	0.539503	0	0.465385	0	0	0	1.15081	0	0	0	0	0.76674	1.39134	0	0	0	0	0	0	0	0	0.980413	0	0	0	0	0	0.914689	0	0	0.703403	0.855379	0.779426	0	0
Creg2	0	0	0	0	0	0	0	0	0	0	0	0	0	0	0	0	0	0	0	0	0	0	0	0	0	0	0	0	0	0	0	0	0	0	0	0	0	0	0	0	0	0	0	0	0	0	0	0	0
D930019O06Rik	0	0	0	0	0	0	0	0	0	0	0	0	0	0	0	0	0	0	0	0	0	0	0	0	0	0	0	0	0	0	0	0	0	0	0	0	0	0	0	0	0	0	0	0	0	0	0	0	0
Rfx8	0	0	0	0	0	0	0	0	0	0	0	0	0	0	0	0	0	0	0	0	0	0	0	0	0	0	0	0	0	0	0	0	0	0	0	0	0	0	0	0	0	0	0	0	0	0	0	0	0
Gm3646	0	0	0	0	0	0	0	0	0	0	0	0	0	0	0	0	0	0	0	0	0	0	0	0	0	0	0	0	0	0	0	0	0	0	0	0	0	0	0	0	0	0	0	0	0	0	0	0	0
1700066B17Rik	0	0	0	0	0	0	0	0	0	0	0	0	0	0	0	0	0	0	0	0	0	0	0	0	0	0	0	0	0	0	0	0	0	0	0	0	0	0	0	0	0	0	0	0	0	0	0	0	0
Map4k4	0	0.668678	0	0.545627	0.628795	0	0	0	0	0.996458	0.506281	1.07997	0	0	0	0	0.465385	0	0.920284	0	0	0.970531	1.30621	0	0	0.76674	0.92033	1.00103	0	0	0	0.621968	0	0.655808	0	0	0.994522	0	0	0.554374	0	0	0	0	0	0	0	0	0.77394
Il1r2	0	0	0	0	0	0	0	0	0	0	0	0	0	0	0	0	0	0	0	0	0	0	0	0	0	0	0	0	0	0	0	0	0	0	0	0	0	0	0	0	0	0	0	0	0	0	0	0	0
Gm16894	0	0	0	0	0	0	0	0	0	0	0	0	0	0	0	0	0	0	0	0	0	0	0	0	0	0	0	0	0	0	0	0	0	0	0	0	0	0	0	0	0	0	0	0	0	0	0	0.662064	0
Il1r1	0	0	0	0	0	0	0	0	0	0	0	0	0	0	0	0	0	0	0	0	0	0	0	0	0	0	0	0	0	0	0	0	0	0.655808	0	0	0	0	0	0	0	0	0	0	0	0	0	0	0
Il1rl2	0	0	0	0	0	0	0	0	0	0	0	0	0	0	0	0	0	0	0	0	0	0	0	0	0	0	0	0	0	0	0	0	0	0	0	0	0	0	0	0	0	0	0	0	0	0	0	0	0
Il1rl1	0	0	0	0	0	0	0	0	0	0	0	0	0	0	0	0	0	0	0	0	0	0	0	0	0	0	0	0	0	0	0	0	0	0	0	0	0	0	0	0	0	0	0	0	0	0	0	0	0
Il18r1	0	0	0	0	0	0	0	0	0	0	0	0	0	0	0	0	0	0	0	0	0	0	0	0	0	0	0	0	0	0	0	0	0	0	0	0	0	0	0	0	0	0	0	0	0	0	0	0	0
Il18rap	0	0	0	0	0	0	0	0	0	0	0	0	0	0	0	0	0	0	0	0	0	0	0	0	0	0	0	0	0	0	0	0	0	0	0	0	0	0	0	0	0	0	0	0	0	0	0	0	0
Gm35801	0	0	0	0	0	0	0	0	0	0	0	0	0	0	0	0	0	0	0	0	0	0	0	0	0	0	0	0	0	0	0	0	0	0	0	0	0	0	0	0	0	0	0	0	0	0	0	0	0
Slc9a4	0	0	0	0	0	0	0	0	0	0	0	0	0	0	0	0	0	0	0	0	0	0	0	0	0	0	0	0	0	0	0	0	0	0	0	0	0	0	0	0	0	0	0	0.694625	0	0	0	0	0
Slc9a2	0	0	0	0	0	0	0	0	0	0	0	0.396185	0	0	0	0	0	0	0	0	0	0	0	0	0	0	0	0	0	0	0	0	0	0	0	0	0	0	0	0	0	0	0	0	0	0	0	0	0
Gm37623	0	0	0	0	0	0	0	0	0	0	0	0	0	0	0	0	0	0	0	0	0	0	0	0	0	0	0	0	0	0	0	0	0	0	0	0	0	0	0	0	0	0	0	0	0	0	0	0	0
Gm37915	0	0	0	0	0	0	0	0	0	0	0	0	0	0	0	0	0	0	0	0	0	0	0	0	0	0	0	0	0	0	0	0	0	0	0	0	0	0	0	0	0	0	0	0	0	0	0	0	0
Mfsd9	0	0	0	0	0	0	0	0.558952	0	0	0	0	0	0	0	0	0	0	0	0	0	0	0	0	0	0	0	0	0	0	0	0	0	0	0	0	0	0	0	0	0	0	0	0	0	0	0	0	0
Tmem182	0	0	0	0	0	0	0	0	0	0	0	0	0	0	0	0	0	0	0	0	0	0	0	0	0	0	0	0	0	0	0	0	0	0	0	0	0	0	0	0	0	0	0	0	0	0	0	0	0
4930448I06Rik	0	0	0	0	0	0	0	0	0	0	0	0	0	0	0	0	0	0	0	0	0	0	0	0	0	0	0	0	0	0	0	0	0	0	0	0	0	0	0	0	0	0	0	0	0	0	0	0	0
Gm28634	0	0	0	0	0	0	0	0	0	0	0	0	0	0	0	0	0	0	0	0	0	0	0	0	0	0	0	0	0	0	0	0	0	0	0	0	0	0	0	0	0	0	0	0	0	0	0	0	0
Gm29260	0	0	0	0	0	0	0	0	0	0	0	0	0	0	0	0	0	0	0	0	0	0	0	0	0	0	0	0	0	0	0	0	0	0	0	0	0	0	0	0	0	0	0	0	0	0	0	0	0
Gm9915	0	0	0	0	0	0	0	0	0	0	0	0	0	0	0	0	0	0	0	0	0	0	0	0	0	0	0	0	0	0	0	0	0	0	0	0	0	0	0	0	0	0	0	0	0	0	0	0	0
Gm29664	0	0	0	0	0	0	0	0	0	0	0	0	0	0	0	0	0	0	0	0	0	0	0	0	0	0	0	0	0	0	0	0	0	0	0	0	0	0	0	0	0	0	0	0	0	0	0	0	0
Gm28175	0	0	0	0	0	0	0	0	0	0	0	0	0	0	0	0	0	0	0	0	0	0	0	0	0	0	0	0	0	0	0	0	0	0	0	0	0	0	0	0	0	0	0	0	0	0	0	0	0
Gm28140	0	0	0	0	0	0	0	0	0	0	0	0	0	0	0	0	0	0	0	0	0	0	0	0	0	0	0	0	0	0	0	0	0	0	0	0	0	0	0	0	0	0	0	0	0	0	0	0	0
Pantr1	0.696565	0	0.705108	0.545627	0	0	0	1.38513	0	0	0.506281	0	0.510532	0	0.888018	0	0	0	0.56247	0	0	0.598656	0	1.19851	0	0.76674	0.92033	1.49114	0	0.70299	0	0	0	1.04851	0	0.980413	0.616113	0.850703	0	1.69472	1.4177	1.38429	0.873786	1.38851	1.40164	0.855379	1.21207	1.05695	1.36628
Pou3f3	0	0	0	0.545627	0.628795	0	0	0.558952	0.850664	0	0	0.679195	0.510532	0	0	0	0	0	0	0	0	0.598656	0	0.571953	0	0.76674	0	0.453424	0	0	0.784378	0.621968	0	0.655808	0	0.980413	0.616113	0	0	0.908944	0	0.558472	0	0.406451	1.11226	0	1.74412	0	1.01249
Dalir	0	0	0	0	0	0	0	0	0	0	0	0	0	0	0	0	0	0	0	0	0	0	0	0	0	0	0	0	0	0	0	0	0	0	0	0	0	0	0	0	0	0	0	0	0	0	0	0	0
Mrps9	0.696565	0	0.705108	0	0	0	0.622848	0.558952	0	0	0.506281	0.396185	1.09812	0	0	0	0	0.751509	0	0	0	0.598656	0	0	0	0	0	0	0	0	0	0	0	0	1.57514	0	0.616113	0.51321	0	0	0	0.558472	0.529441	0	0.703403	0	0	0	0.460046
Gpr45	0.696565	0	0	0	0	0	0	0.558952	0.850664	0.617527	0	0.396185	0	0	0	0	0	0	0	0	0	0	0	0	0	0	0	0	0	0	0	0	0	0	1.07011	0	0	0	0	0	0	0	0	0.406451	0.703403	0	0	0	0
Tgfbrap1	0	0	0	0	0	0	0	0	0	0	0	0.679195	0.510532	0	0	0	0	0.751509	0.56247	0	0	0	0	0	0.512538	0	0	0.453424	0	0.70299	0	0.621968	0	0	0	0	0	0.51321	0.895192	0	1.12657	0	0	0	0	0	0	0.662064	0.460046
Gm28782	0	0	0	0	0	0	0	0	0	0	0	0	0	0	0	0	0	0	0	0	0	0	0	0	0	0	0	0	0	0	0	0	0	0	0	0	0	0	0	0	0	0	0	0	0	0	0	0	0
8430432A02Rik	0	0	0	0	0	0	0	0	0	0	0	0	0	0	0	0	0	0	0	0	0	0	0	0	0	0	0	0	0	0	0	0	0	0	0	0	0	0	0	0	0	0	0	0	0	0	0	0	0
AI597479	0	0	0	0	0	0.954528	0	0	0	0	0	0.679195	0	0	0.539503	0	0	0	0	0	0	0	0	0	0	0	0	0	0	0	0	0	0	0	0	0	0	0.51321	0	0	0	0	0.529441	0	0	0.855379	0	0	0.460046
Fhl2	0	0	0	0	0	0	0	0	0	0	0	0	0	0	0	0	0	0	0	0	0	0	0	0	0	0	0	0	0	0	0	0	0	0	0	0	0	0	0	0.554374	0	0	0	0.406451	0	0	0	0	0
Gm29040	0	0	0	0	0	0	0	0	0	0	0	0	0	0	0	0	0	0	0	0	0	0	0	0	0	0	0	0	0	0	0	0	0	0	0	0	0	0	0	0	0	0	0	0	0	0	0	0	0
Nck2	0	0	0	0	0	0	0	0	0	0.996458	0	0	0	0	0	0	0	0	0	0	0	0.598656	0	0	0	0	0	0	0	0	0	0	0	0	0	0	0	0	0	0	0	0	0	0.694625	0	0	0	0	0.460046
1500015O10Rik	0	0.668678	0	0	0	0	0	0	0	0	0	0	0	0	1.14596	0	0	0	0	0	0	0	0	0.571953	0.512538	0	0	0	0	0	0	0	0	0	0	0	0	0	0	0	0	0	0	0.406451	0	0	0	0	0
Gm29155	0	0	0	0	0	0	0	0	0	0	0	0	0	0	0	0	0	0	0	0	0	0	0	0	0	0	0	0	0	0	0	0	0	0	0	0	0	0	0	0	0	0	0	0	0	0	0	0	0
Gm29157	0	0	0	0	0	0	0	0	0	0	0	0	0	0	0	0	0	0	0	0	0	0	0	0	0	0	0	0	0	0	0	0	0	0	0	0	0	0	0	0	0	0	0	0	0	0	0	0	0
Gm29156	0	0	0	0	0	0	0	0	0	0	0	0	0	0	0	0	0	0	0	0	0	0	0	0	0	0	0	0	0	0	0	0	0	0	0	0	0	0	0	0	0	0	0	0	0	0	0	0	0
Uxs1	0	0	0.705108	0	0.628795	0	0	0.558952	0.850664	0	0.840799	0	1.09812	0	0	0	0.465385	0	0.56247	0	0	0	0	0	0.512538	0	0	0	0	0.70299	0.784378	0.621968	1.08048	0	0	0	0	0	0	0.554374	0	0.914689	0.529441	0.406451	0	0	0	0	1.01249
Tpp2	0	0.668678	0	0	0	0	0	0.558952	1.30357	0.617527	0.506281	0.396185	0	0	0	0	0	0	0	1.23243	0	0	0	0	0	0	0	0	0	0	0	0.621968	0	0	0	0	0	1.10258	0	0	0	0	0	0	0	0	0	0.662064	0.460046
Mettl21c	0	0	0	0	0	0	0	0	0	0	0	0	0	0.821561	0	0	0	0	0	0	0	0	0	0	0	0	0	0	0	0	0	0	0	0	0	0	0	0	0	0	0	0	0	0	0	0	0	0	0
Gm8251	0	0	0	0	0	0	0	0	0	0	0	0	0	0	0	0	0	0	0	0	0	0	0	0	0	0	0	0	0	0	0	0	0	0	0	0	0	0	0	0	0	0	0	0	0	0	0	0	0
Tex30	0	0.668678	0	0	0	0	0	0	0	0	0.506281	0	0	0	0	0	0.465385	0	0	0	0	0	0	0	0	0	0	0	0	0	0	0	0	0	0	0	0.616113	0	0	0.554374	0	0	0	0	0	0	0	0	0
Kdelc1	0	0	0	0	0	0	0	0	0	0	0	0	0	0	0	0	0	0	0	0	0	0	0	0	0	0	0	0	0	0	0	0	0	0	0	0	0	0	0	0	0	0	0	0	0.703403	0	0	0	0
Bivm	0	0	0	0	0	0	0	0	0	0	0	0	0	0	0	0	0	0	0	0	0	0	0	0	0	0	0.92033	0	0	0	0	0	0	0	0	0	0	0	0	0	0	0	0	0	0	0	0	0	0
Ercc5	0	0	0	0	0	0	0.622848	0	0	0.617527	0.506281	0	0	0	0	1.76719	0	0	0	0	0	0	0	0	0.512538	0	0	0.453424	0	0	0	0.621968	0	0	0	0	0	0	0	0	0	0	0	0.406451	0	0	0	0	0
Mettl21e	0	0	0	0	0	0	0	0	0	0	0	0	0	0	0	0	0	0	0	0	0	0	0	0	0	0	0	0	0	0	0	0	0	0	0	0	0	0	0	0	0	0	0	0	0	0	0	0	0
4930521E06Rik	0	0	0	0	0	0	0	0	0	0	0	0	0	0	0	0	0	0	0	0	0	0	0	0	0	0	0	0	0	0	0	0	0	0	0	0	0	0	0	0	0	0	0	0	0	0	0	0	0
Col3a1	0	0	0	0	0	0	0	0	0	0	0	0	0	0	0	0	0	0	0	0	0	0	0	0	0	0	0	0	0	1.11172	0	0	0	0	0	0	0	0	0	0	0	0	0	0	0	0	0	0	0
Col5a2	0	0	0	0	0	0	0	0	0	0	0	0	0	0	0	0	0	0	0	0	0	0	0	0	0	0	0	0	0	0	0	0	0	0	0	0	0	0	0	0	0	0	0	0	0	0	0	0	0
Wdr75	0	0	0	0.545627	0	0	0	0.558952	0	0	0.506281	0	0	0	0.539503	0	0	0	0	0	0	0.598656	0	0.571953	0	0	0	0	0	0.70299	0	0.621968	0	0	0	0	0	0.51321	0	0	0	0	0	0.406451	0	0	0.779426	0	0
Gm5269	0	0	0	0	0	0	0	0	0	0	0	0	0	0	0	0	0	0	0	0	0	0	0	0	0	0	0	0	0	0	0	0	0	0	0	0	0	0	0	0	0	0	0	0	0	0	0	0	0
Slc40a1	0	0	0	0	0	0	0	0	0	0	0	0	0	0	0	0	0	0	0	0	0	0	0	0	0	0	0	0	0	0	0	0	0	0	0	0	0	0	0	0	0	0	0	0	0	0	0	0	0
Dnah7b	0	0	0	0	0	0	0	0	0	0	0	0	0	0	0	0	0	0	0	0	0	0	0	0	0	0	0	0	0	0	0	0	0	0	0	0	0	0	0	0	0	0	0	0	0	0	0	0	0
Dnah7c	0	0	0	0	0	0	0	0	0	0	0	0	0	0	0	0	0	0	0	0	0	0	0	0	0	0	0	0	0	0	0	0	0	0	0	0	0	0	0	0	0	0	0	0	0	0	0	0	0
Slc39a10	0	0.668678	0	0	0	0	0	0	0	0	0	0.396185	0	0	0.539503	0	0	0	0.56247	0	0	0.598656	0	0	0	0	0.92033	0	0	0	0	0	0.679579	0	0	0	0	0.51321	0.895192	0	0	0	0.529441	0	0	0	0	0	0
Gm28151	0	0	0	0	0	0	0	0	0	0	0	0	0	0	0	0	0	0	0	0	0	0	0	0	0	0	0	0	0	0	0	0	0	0	0	0	0	0	0	0	0	0	0	0	0	0	0	0	0
Gm28826	0	0	0	0	0	0	0	0	0	0	0	0	0	0	0	0	0	0	0	0	0	0	0	0	0	0	0	0	0	0	0	0	0	0	0	0	0	0	0	0	0	0	0	0	0	0	0	0	0
C230029F24Rik	0	0	0	0	0	0	0	0	0	0	0	0	0	0	0	0	0	0	0	0	0	0	0	0	0	0	0	0	0	0	0	0	0	0	0	0	0	0	0	0	0	0	0	0	0	0	0	0	0
4933411E06Rik	0	0	0	0	0	0	0	0	0	0	0	0	0	0	0	0	0	0	0	0	0	0	0	0	0	0	0	0	0	0	0	0	0	0	0	0	0	0	0	0	0	0	0	0	0	0	0	0	0
Gm29665	0	0	0	0	0	0	0	0	0	0	0	0	0	0	0	0	0	0	0	0	0	0	0	0	0	0	0	0	0	0	0	0	0	0	0	0	0	0	0	0	0	0	0	0	0	0	0	0	0
Gm28321	0	0	0	0	0	0	0	0	0	0	0	0	0	0	0	0	0	0	0	0	0	0	0	0	0	0	0	0	0	0	0	0	0	0	0	0	0	0	0	0	0	0	0	0	0	0	0	0	0
Tmeff2	0	0	0	0	0	0	0	0	0	0	0	0	0	0	0	0	0	0	0	0	0	0	0	0	0	0	0	0	0	0	0	0	0	0	0	0	0	0	0	0	0	0	0	0	0	0	0	0	0
Gm28322	0	0	0	0	0	0	0	0	0	0	0	0	0	0	0	0	0	0	0	0	0	0	0	0	0	0	0	0	0	0	0	0	0	0	0	0	0	0	0	0	0	0	0	0	0	0	0	0	0
Gm28319	0	0	0	0	0	0	0	0	0	0	0	0	0	0	0	0	0	0	0	0	0	0	0	0	0	0	0	0	0	0	0	0	0	0	0	0	0	0	0	0	0	0	0	0	0	0	0	0	0
Gm29325	0	0	0	0	0	0	0	0	0	0	0	0	0	0	0	0	0	0	0	0	0	0	0	0	0	0	0	0	0	0	0	0	0	0	0	0	0	0	0	0	0	0	0	0	0	0	0	0	0
9330175M20Rik	0	0	0	0	0	0	0	0	0	0	0	0	0	0	0	0	0	0	0	0	0	0	0	0	0	0	0	0	0	0	0	0	0	0	0	0	0	0	0	0	0	0	0	0	0	0	0	0	0
Sdpr	0	0	0	0	0	0	0	0	0	0	0	0	0	0	0	0	0.465385	0	0	0	0	0	0	0	0.512538	0	1.39134	0	0	0.70299	0	0	1.08048	0	0	0	0.994522	0	0	0	0	0	0.529441	0	0	0	0	0.662064	0
1700072G22Rik	0	0	0	0	0	0	0	0	0	0	0	0	0	0	0	0	0	0	0	0	0	0	0	0	0	0	0	0	0	0	0	0	0	0	0	0	0	0	0	0	0	0	0	0	0	0	0	0	0
Nabp1	0	0.668678	0	0	0	0.954528	0	0.558952	0	0	0	0	0	0	0	0	0	0	0	0	0	0	0	0	0	0	0	0	0	0	0	0	0	0	0	0	0	0	0	0	0	0	0	0	0	0	0	0	0
Gm17767	0	0	0	0	0	0	0	0	0	0	0	0	0	0	0	0	0	0	0	0	0	0	0	0	0	0	0	0	0	0	0	0	0	0	0	0	0	0	0	0	0	0	0	0	0	0	0	0	0
Gm28055	0	0	0	0	0	0	0	0	0	0	0	0	0	0	0	0	0	0	0	0	0	0	0	0	0	0	0	0	0	0	0	0	0	0	0	0	0	0	0	0	0	0	0	0	0	0	0	0	0
Myo1b	0	0	0	0	0	0	0	0	1.30357	0	0	0	0	0	0	0	0	0	0	0	0	0	0	0	0	0	0	0	1.07314	0	0	0	0	0	0	0	0	0	0.895192	0	0	0	0	0	0	0	0	0	0
Stat4	0	0	0	0	0	0	0	0	0	0	0	0	0	0	0	0	0	0	0	0	0	0	0	0	0	0	0	0	0	0	0	0	0	0	0	0	0	0	0	0	0	0	0	0	0	0	0	0	0
Gls	0	0.668678	0	0.545627	0	0	0	0	0	0.617527	0	0.396185	0	0	0	0	0.465385	0	0	1.23243	0	0	0.852744	0	0	0	0	0	0	0	0	0	0	0	0	0	0	0	1.67587	0	0	0.558472	0	0	0.703403	0	0	0.662064	0
Nab1	0	0	0	0	0	0	0	0	0	0	0	1.36529	0	0	0	0	0	0	0	0	0	0	0	0	0	0	0	0.453424	0	0	0	0	0.679579	0	0	0	0	0	0	0	0	0	0	0	0	0	0	0.662064	0
Gm553	0	0	0	0	0	0	0	0	0	0	0	0	0	0	0	0	0	0	0	0	0	0	0	0	0	0	0	0	0	0	0	0	0	0	0	0	0	0	0	0	0	0	0	0	0	0	0	0	0
Gm28178	0	0	0	0	0	0	0	0	0	0	0	0	0	0	0	0	0	0	0	0	0	0	0	0	0	0	0	0	0	0	0	0	0	0	0	0	0	0	0	0	0	0	0	0	0	0	0	0	0
Tmem194b	0	0	0	0	0	0	0	0	0	0	0	0	0	0	0	0	0	0	0	0	0	0	0	0	0	0	0	0	0	0	0	0	0	0	0	0	0	0.51321	0	0	0	0	0	0.406451	0	0	0	0	0
Mfsd6	0	0	0.705108	0.545627	0	0.954528	0.622848	0.558952	1.30357	1.2706	0.506281	0.396185	0.510532	0.821561	0.539503	0	0	0	1.18326	0	1.15081	0.598656	0.852744	0.571953	0.849743	1.49475	0	0	1.07314	0.70299	0	1.27753	0	0.655808	0	0.980413	0.616113	0	0	0.554374	1.12657	0.914689	0.529441	0.406451	0.703403	0.855379	1.21207	0.662064	0.460046
Inpp1	0	0	0	0	0	0.954528	0	0.558952	0	0	0	0.679195	0	0	0	0	0	0	0.56247	1.23243	0	0.970531	0	0	0	0.76674	0	0	0	0	0	0.621968	0	0	0	0	0	0	0	0	0.714192	0	0.529441	0.406451	0	0.855379	0	0	0.460046
Hibch	0	0.668678	0	0	0.628795	0	0	0	0	0.617527	0	0	0	0	0	0	0	0	0	0	0	0	0	0	0	0	0	0.453424	0	0	0	0	0	0	1.07011	0	0	0	0	0	0	0	0	0	0	0	0	0	0.460046
1700019D03Rik	0	0	0	0	0	0	0	0	0	0	0	0	0	0	0.539503	0	0	0	0	0	0	0	0	0	0	0	0	0	0	0	0	0	0	0	0	0	0	0	0	0	0	0	0	0	0	0	0	0	0
Mstn	0	0	0	0	0	0	0	0	0	0	0	0	0	0	0	0	0	0	0	0	0	0	0	0	0	0	0	0	0	0	0	0	0	0	0	0	0	0	0	0	0	0	0	0	0	0	0	0	0
1700019A02Rik	0	0	0	0	0	0	0	0	0	0	0	0	0	0	0	0	0	0	0	0	0	0	0	0	0	0	0	0	0	0	0	0	0	0	0	0	0	0	0	0	0	0	0	0	0	0	0	0	0
Pms1	0	0	0	0	0	0	0	0	0	0	0	0	0	0	0	0	0.465385	0	0	0	0	0	0	0	0	0	0	0	0	0	0	0	0	0	0	0	0	0	0	0	0	0	0	0	0	0	0	0	0
Gm28777	0	0	0	0	0	0	0	0	0	0	0	0	0	0	0	0	0	0	0	0	0	0	0	0	0	0	0	0	0	0	0	0	0	0	0	0	0	0	0	0	0	0	0	0	0	0	0	0	0
Ormdl1	0	0.668678	0	0.545627	1.01186	0	0	0	0.850664	0.617527	0.840799	0	0.510532	0	0	0	0	0.751509	0.56247	0	0	0.598656	0.852744	0.571953	0.512538	0	1.39134	0.453424	0	0	0.784378	0	0.679579	0.655808	1.57514	0	0	1.10258	0.895192	0	1.12657	1.17681	0.529441	0	1.11226	0	0	1.05695	0.77394
Gm28778	0	0	0	0	0	0	0	0	0	0	0	0	0	0	0	0	0	0	0	0	0	0	0	0	0	0	0	0	0	0	0	0	0	0	0	0	0	0	0	0	0	0	0	0	0	0	0	0	0
Osgepl1	0	0	0.705108	0.545627	0	0	0	0	0	0	0	0	0	0	0	0	0	0	0	0	0	0	0	0	0	0.76674	0	0.453424	0	0.70299	0	0.621968	0	0	0	0	0	0	0	0	0	0.558472	0	0	0	0	0	0	0.460046
Gm28551	0	0	0	0	0	0	0	0	0	0	0	0	0	0	0	0	0	0	0	0	0	0	0	0	0	0	0	0	0	0	0	0	0	0	0	0	0	0	0	0	0	0	0	0	0	0	0	0	0
Asnsd1	0.696565	0	0	0.545627	0.628795	0	0	0.558952	0.850664	0.617527	0	0.679195	0.510532	0.821561	0.539503	0	0	0	0.56247	0	0	0	0	0	0.849743	1.19558	0.92033	0.453424	0	0.70299	0	0	0.679579	1.04851	0	0	0	0	0	0	0	0	0	0.406451	0	0.855379	0.779426	0	0.460046
Dnah7a	0	0	0	0	0	0	0	0	0	0	0	0	0	0	0	0	0	0	0	0	0	0	0	0	0	0	0	0	0	0	0	0	0	0	0	0	0	0	0	0	0	0	0	0	0	0	0	0	0
Hecw2	0	0	0	0	0	0	0	0	0	0	0	0	0	0	0	0	0	0	0	0	0	0	0	0	0	0	0	0	0	0	0	0	0	0.655808	0	0	0	0	0	0	0	0	0	0	0	0	0	0	0
Ccdc150	0	0	0	0	0	0	0	0	0	0	0	0	0	0	0	0	0	0	0	0	0	0	0	0	0	0	0	0	0	0	0	0	0	0	0	0	0	0	0	0	0	0	0	0	0	0	0	0	0
Gtf3c3	1.10317	1.06585	0.705108	0	0	1.43387	0	0	0	0	0	0.396185	0	0	0.539503	0	0	0.751509	0	0	1.15081	0	0.852744	0	0	0	0	0.453424	0	0	0	0	0.679579	0	0	0	0.616113	0	0	0	0	0	0	0.406451	1.11226	0	0.779426	0	0.460046
Pgap1	0	0	0	0	0	0	0	0	0	0	0	0	0	0	0	0	0	0	0	0	0	0	0	0	0	0	0	0	0	0	0	0.621968	0	0	0	0	0	0	0	0	0	0	0.529441	0	0	0	0	0	0
Ankrd44	0	0	0	0	0	0	0	0	0	0	0	0	0	0	0	0	0	0	0	0	0	0	0	0	0	0	0	0	0	0	0	0	0	0	0	0	0	0	0.895192	0	0	0	0	0	0	0	0.779426	0	0
4930444A19Rik	0	0	0	0	0	0	0	0	0	0	0	0	0	0	0	0	0	0	0	0	0	0	0	0	0	0	0	0	0	0	0	0	0	0	0	0	0	0	0	0	0	0	0	0	0	0	0	0	0
Sf3b1	1.39142	1.75064	0.705108	0.896651	1.68208	0.954528	1.00374	0.558952	1.30357	1.2706	1.83623	0.899525	1.734	0.821561	0.888018	1.23174	1.02169	1.1757	0.920284	0	1.15081	0.970531	0.852744	0.571953	0	1.49475	0	0.764249	0	0.70299	1.5202	0	1.08048	1.04851	0	0.980413	1.2684	0.850703	1.35985	0	1.4177	0.558472	0.873786	0	0	1.62073	0.779426	0.662064	0.77394
Coq10b	0	0	0	0	0.628795	0	0	0	0	0	1.09103	0.396185	0.510532	0	0	0	0.465385	0	0	0	0	1.24098	0	0	0	1.19558	0	0.453424	0	0	0.784378	1.00253	0.679579	0	0	0	0	0	0	0.554374	0	0	0	0	0	0	0	0	0
Hspd1	0	0	0.705108	0.545627	1.28814	1.43387	1.2789	0.915362	0	0	0.840799	0.679195	0.510532	0.821561	0.539503	0	1.37704	0	0	0	1.15081	0.598656	0	0.571953	0	0	0.92033	0.453424	0	0.70299	0	0.621968	0	0.655808	0	0.980413	0.616113	1.10258	0	0	0.714192	0	0	0.694625	0	0	0	0	1.01249
Mob4	1.10317	0	0	0	0.628795	0.954528	1.00374	0	0.850664	0.996458	0.506281	0.899525	0.510532	0	0	0	0	0.751509	0	0	0	0	0	0.571953	0	0.76674	0	0.453424	0	0	0	0.621968	0.679579	0.655808	1.07011	0.980413	0.616113	0.51321	0	0.908944	0	0	0	0.406451	0	0.855379	0	0	0
Rftn2	0	0	0	0	0	0	0	0	0	0	0	0	0	0	0	0	0	0	0	0	0	0	0	0	0	0	0	0	0	0	0	0	0	0	0	0	0	0.51321	0	0	0	0	0	0	0	0	0	0	0
Gm10561	0	0	0	0	0	0	0	0	0	0	0	0	0	0	0	0	0	0	0	0	0	0	0	0	0	0	0	0	0	0	0	0	0	0	0	0	0	0	0	0	0	0	0	0	0	0	0	0	0
Mars2	0	0	0	0	0	0	0	0	0	0	0	0	0	0	0	0	0	0	0	0	0	0	0	0	0	0	0	0	0	0	0	0	0	0	0	0	0	0	0	0	0	0	0	0	0	0	0	0	0
Boll	0	0	0	0	0	0	0	0	0	0	0	0	0	0	0	0	0	0	0	0	0	0	0	0	0	0	0	0	0	0	0	0	0	0	0	0	0	0	0	0	0	0	0	0	0	0	0	0	0
Plcl1	0	0	0	0	0	0	0	0	0	0	0	0	0	0	0	0	0	0	0	0	0	0	0	0	0	0	0	0	0	0	0	0	0	0	0	0	0	0	0	0	0	0	0	0	0	0	0	0	0
9130227L01Rik	0	0	0	0	0	0	0	0	0	0	0	0	0	0	0	0	0	0	0	0	0	0	0	0	0	0	0	0	0	0	0	0	0	0	0	0	0	0	0	0	0	0	0	0	0	0	0	0	0
1700003I22Rik	0	0	0	0	0	0	0	0	0	0	0	0	0	0	0	0	0	0	0	0	0	0	0	0	0	0	0	0	0	0	0	0	0	0	0	0	0	0	0	0	0	0	0	0	0	0	0	0	0
Gm28240	0	0	0	0	0	0	0	0	0	0	0	0	0	0	0	0	0	0	0	0	0	0	0	0	0	0	0	0	0	0	0	0	0	0	0	0	0	0	0	0	0	0	0	0	0	0	0	0	0
Hsfy2	0	0	0	0	0	0	0	0	0	0	0	0	0	0	0	0	0	0	0	0	0	0	0	0	0	0	0	0	0	0	0	0	0	0	0	0	0	0	0	0	0	0	0	0	0	0	0	0	0
Satb2	0	0	0	0	0	0	0	0	0	0	0	0	0	0	0	0	0	0	0	0	0	0	0	0	0	0	0	0	0	0	0	0	0	0	0	0	0	0	0	0	0	0	0	0	0	0	0	0	0
1700126A01Rik	0	0	0	0	0	0	0	0	0	0	0	0	0	0	0	0	0	0	0	0	0	0	0	0	0	0	0	0	0	0	0	0	0	0	0	0	0	0	0	0	0	0	0	0	0	0	0	0	0
BC055402	0	0	0	0	0	0	0	0	0	0	0	0	0	0	0	0	0	0	0	0	0	0	0	0	0	0	0	0	0	0	0	0	0	0	0	0	0	0	0	0	0	0	0	0	0	0	0	0	0
4930558J18Rik	0	0	0	0	0	0	0	0	0	0	0	0	0	0	0	0	0	0	0	0	0	0	0	0	0	0	0	0	0	0	0	0	0	0	0	0	0	0	0	0	0	0	0	0	0	0	0	0	0
1700066M21Rik	0	0	0	0	0	0	0	0	0.850664	0	0	0	0	0	0	0	0	0.751509	0.56247	0	0	0	0	0	0	0	0	0	0	0.70299	0	0	0	0	0	0	0	0	0	0	0	0	0	0	0	0	0	0	0
Tyw5	0.696565	0	0	0	0.628795	0	0	0	0	0	0	0	0.846879	0	0	0	0	0	0	0	0	0	0.852744	0	0.512538	0	0	0	0	0	0	0	0	0	0	0	0.616113	0	0	0	0	0	0	0	0	0	0	0	0
9430016H08Rik	0	0.668678	0	1.53222	0	0.954528	0	0	0	0	0.840799	0	0.510532	0	0	0	0	0.751509	0	0	0	0	0	0.933521	0	0	0	0	0	0	0.784378	0	0	0	0	0	0	0	0	0	0	0	0	0.694625	0	0	0	0.662064	0
Spats2l	0	0	0	0	0	0	0.622848	0	0.850664	0	0	0	0	0	0	0	0	0	0	0	0	0	0	0	0.512538	0	0	0	0	0	0	0	0	0	0	0	0	0	0	0.554374	0	0	0.529441	0	0.703403	0	0	0	0.460046
Gm17234	0	0	0	0	0	0	0	0	0	0	0	0	0	0	0	0	0	0	0	0	0	0	0	0	0	0	0	0	0	0	0	0	0	0	0	0	0	0	0	0	0	0	0	0	0	0	0	0	0
Kctd18	0	0	0	0	0	0	0	0	0	0	0	0	0	0	0	0	0	0	0	0	0	0	0	0	0	0	0	0	0	0	0	0	0	0.655808	0	0.980413	0	0	0	0	0	0	0	0	0	0	0	0	0
Sgol2a	0	0	0	0	0	0	0	0	0	0	0	0	0	0	0	0	0	0	0	0	0	0	0	0	0	0	0	0	0	0	0	0	0	0	0	0	0	0	0	0	0	0	0	0	0	0	0	0	0
Aox1	0	0	0	0	0	0	0	0	0	0	0	0	0	0	0	0	0	0	0	0	0	0	0	0	0	0	0	0	0	0	0	0	0	0	0	0	0	0	0	0	0	0	0	0	0	0	0	0	0
Aox3	0	0	0	0	0	0	0	0	0	0	0	0	0	0	0	0	0	0	0	0	0	0	0	0	0	0	0	0	0	0	0	0	0	0	0	0	0	0	0	0	0	0	0	0	0	0	0	0	0
Aox4	0	0	0	0	0	0	0	0	0	0	0	0	0	0	0	0	0	0	0	0	0	0	0	0	0	0	0	0	0	0	0	0	0	0	0	0	0	0	0	0	0	0	0	0	0	0	0	0	0
Gm15759	0	0	0	0	0	0	0	0	0	0	0	0	0	0	0	0	0	0	0	0	0	0	0	0	0	0	0	0	0	0	0	0	0	0	0	0	0	0	0	0	0	0	0	0	0	0	0	0	0
Aox2	0	0	0	0	0	0	0	0	0	0	0	0	0	0	0	0	0	0	0	0	0	0	0	0	0	0	0	0	0	0	0	0	0	0	0	0	0	0	0	0	0	0	0	0	0	0	0	0	0
Bzw1	1.39142	1.90359	1.62851	1.53222	1.96395	1.75654	1.49446	1.83128	1.30357	2.16206	1.291	1.23277	1.734	2.1569	1.79277	2.37106	1.93532	1.1757	2.23055	0	0	1.778	1.61705	1.19851	1.73812	1.72472	1.39134	1.19233	0	0.70299	1.21849	0.621968	0.679579	1.32975	1.90912	1.7912	0.616113	0.51321	0.895192	0.908944	0.714192	1.17681	0.529441	0.918064	0.703403	1.30956	0	0	1.01249
Clk1	0.696565	1.34936	0	0.545627	0	1.75654	1.00374	0.915362	0.850664	0.996458	0.506281	0.679195	0.510532	1.26641	0	0	0.781733	0.751509	1.18326	1.23243	0	1.24098	0	0.571953	0.512538	1.49475	0	0.453424	0	0.70299	1.75166	0	1.36587	0.655808	1.07011	1.46582	1.48316	0.51321	2.10888	0.554374	0.714192	0	1.12945	0.694625	0	1.30956	1.21207	0	1.01249
Ppil3	1.39142	0.668678	0.705108	0.545627	1.28814	0.954528	0	0.558952	0.850664	0.617527	0	0	0	0	0.539503	0	0.465385	0	0	0	1.15081	0.970531	1.30621	0.571953	0	0	0	0	0	0.70299	0	1.00253	0.679579	0	0	0.980413	0.616113	0	0.895192	0.908944	0	0.914689	0.873786	0.406451	0.703403	0	0	0.662064	1.01249
Nif3l1	0.696565	0.668678	0	0	0	0	0.622848	0.558952	0	0	0	0	0	0	0	0	0.465385	0	0	1.23243	0	0	0	0.571953	0.512538	0	0	0.453424	0	0	0.784378	0	0	0	0	0	0.616113	0.51321	0	0.554374	0.714192	0.558472	0	0	0	0	0	0	0
Orc2	0.696565	0.668678	0	0	0.628795	0	0.622848	0	0	0	0	0	0.846879	0	0	0	0	0.751509	0	1.23243	0	0	0	0	0	0	0	0	0	0.70299	0	0	0	0	0	0	0	0	0	0	0	0	0	0.406451	0	0	0	0	0
Gm15834	0	0	0	0	0	0	0	0	0	0	0	0	0	0	0	0	0	0	0	0	0	0	0	0	0	0	0	0	0	0	0	0	0	0	0	0	0	0	0	0	0	0	0	0	0	0	0	0	0
Fam126b	0	0.668678	0	0.545627	0.628795	0	0	1.17758	0	0	0.506281	0.679195	0	0	0.539503	1.23174	0.465385	0	0	0	0	0	0	0	0.512538	0	0	0	0	0	0	0.621968	0	0	0	0	0.994522	0.51321	0	0	0	0.558472	1.12945	0	0	0	0.779426	0.662064	1.01249
Ndufb3	1.6149	0.668678	1.40418	1.36168	1.68208	1.43387	1.49446	1.17758	2.20246	0.996458	1.60033	1.23277	1.734	1.26641	1.52078	1.76719	1.37704	1.88722	1.5634	0	2.01254	1.24098	1.61705	1.85662	1.61286	1.49475	0	1.49114	1.07314	1.40102	0	1.00253	1.36587	1.54901	1.57514	0.980413	1.2684	1.30361	0	1.17017	1.6429	1.55604	1.88462	1.38851	1.40164	1.30956	1.74412	1.55923	1.36628
Als2cr12	0	0	0	0	0	0	0	0	0	0	0	0	0	0	0	0	0	0	0	0	0	0	0	0	0	0	0	0	0	0	0	0	0	0	0	0	0	0	0	0	0	0	0	0	0	0	0	0	0
Trak2	0	0	0	0	0	0	0	0	0	0.996458	0	0	0	0	0.539503	0	0.465385	0	0.56247	0	0	0	0.852744	0	0	0.76674	0	1.00103	0	0	0	0	0.679579	0	0	0	0	0.51321	0	0	0	0	0.529441	0.694625	0	0	0	0	0.460046
Stradb	0	0.668678	0	0.545627	0	0	0	0.558952	0	0	0	0	0	0	0	0	0	0.751509	0	1.23243	1.15081	0	0	0.571953	0	0	0	0	0	0	0	0	0	1.04851	0	0	0	0	0	0	0.714192	0	0.529441	0	0.703403	0	0	0	0
Gm29018	0	0	0	0	0	0	0	0	0	0	0	0	0	0	0	0	0	0	0	0	0	0	0	0	0	0	0	0	0	0	0	0	0	0	0	0	0	0	0	0	0	0	0	0	0	0	0	0	0
Als2cr11	0	0	0	0	0	0	0	0	0	0	0	0	0	0	0	0	0	0	0	0	0	0	0	0	0	0	0	0	0	0	0	0	0	0	0	0	0	0	0	0	0	0	0	0	0	0	0	0	0
Tmem237	0	0	0	0	0	0	0.622848	0	0	0.617527	0	0	0	0	0	0	0	0	0	0	0	0	0	0	0	0	0	0	0	0	0	0.621968	0	0.655808	0	0	0.616113	0	0	0	0	0	0	0	0	0	0	0	0.77394
G730003C15Rik	0	0	0	0.545627	0	0	0	0	0.850664	0	0	0	0	0	0	0	0	0	0	0	0	0	0	0.571953	0	0	0	0	0	0	0	0	0	0	0	0	0	0	0	0	0	0	0	0	0	0	0	0	0
Mpp4	0	0	0	0	0	0	0	0	0	0	0	0	0	0	0	0	0	0	0	0	0	0	0	0	0	0	0	0	0	0	0	0	0	0	0	0	0	0	0	0	0	0	0	0	0	0	0	0	0
Gm29017	0	0	0	0	0	0	0	0	0	0	0	0	0	0	0	0	0	0	0	0	0	0	0	0	0	0	0	0	0	0	0	0	0	0	0	0	0	0	0	0	0	0	0	0	0	0	0	0	0
Als2	0	0	0	0	0	0	0	0	0	0	0	0	0	0	0	0	0	0	0	0	0	0	0	0	0	0	0	0	0	0	0	0	0	0	0	0	0	0	0	0	0.714192	0	0	0	0	0	0	0	0
Cdk15	0	0	0	0	0	0	0	0	0	0	0	0	0	0	0	0	0	0	0	0	0	0	0	0	0	0	0	0	0	0	0	0	0	0	0	0	0	0	0	0	0	0	0	0	0	0	0	0	0
Gm29016	0	0	0	0	0	0	0	0	0	0	0	0	0	0	0	0	0	0	0	0	0	0	0	0	0	0	0	0	0	0	0	0	0	0	0	0	0	0	0	0	0	0	0	0	0	0	0	0	0
Fzd7	0	0	0	0	0	0.954528	0	0	0	0	0	0	0	0	0	0	0	0.751509	0	0	0	0	0	0	0	0	0.92033	0	0	0	0	0	0	0	1.07011	0	0	0	0	0	0	0	0	0.406451	0	0.855379	0	0	0
Gm26813	0	0	0	0	0	0	0	0	0	0	0	0	0	0	0	0	0	0	0	0	0	0	0	0	0	0	0	0	0	0	0	0	0	0	0	0	0	0	0	0	0	0	0	0	0	0	0	0	0
Gm973	0	0	0	0.545627	0.628795	0	0.622848	0	0	0	0	0	0.510532	0	0	0	0	0	0	0	0	0	0	0	0	0	0	0	0	0.70299	0	0	0	0	0	0	0	0	0	0	0	0	0	0	0	0	0	0	0.460046
Gm28411	0	0	0	0	0	0	0	0	0	0	0	0	0	0	0	0	0	0	0	0	0	0	0	0	0	0	0	0	0	0	0	0	0	0	0	0	0	0	0	0	0	0	0	0	0	0	0	0	0
1700122D07Rik	0	0	0	0	0	0	0	0	0	0	0	0	0	0	0	0	0	0	0	0	0	0	0	0	0	0	0	0	0	0	0	0	0	0	0	0	0	0	0	0	0	0	0	0	0	0	0	0	0
Nop58	0	0.668678	0.705108	0.545627	1.01186	1.43387	0.622848	1.17758	0	0.617527	0.506281	0.679195	0	0.821561	0.539503	0	1.02169	0	0.56247	1.23243	0	0.598656	0	1.40779	0.849743	0.76674	0	0.453424	0	0	0	0	0	0	1.07011	0	0	0.51321	0	0	0	0	0	0.406451	0	0	0	0	0
Bmpr2	0.696565	1.06585	0.705108	0	0.628795	0.954528	0	0	0	0.617527	0	0	0.510532	0.821561	0.539503	0	0.465385	0	0	0	0	0.598656	0	0	0.512538	1.49475	0.92033	0	0	0	0	0	0	0	0	0.980413	0	0.51321	0	0.554374	0	0	0.529441	0.406451	0.703403	0	0	0	0
Fam117b	0	0.668678	0.705108	0	0	0	0	0.558952	0	0.617527	0	0.396185	0	0	0.539503	0	0	0	0	0	0	0	0	0	0	0.76674	0	0	0	0	0	0.621968	0.679579	0.655808	0	0	0	0	0	0.554374	0	0	0	0.918064	0	0	0.779426	0	0
Ica1l	0	0.668678	0	0	0	0	0	0	0	0	0	0.396185	0	0	0	0	0	0	0	0	0	0	0	0	0	0	0	0	0	0	0	0	0	0	0	0	0	0	0	0	0	0	0	0	0	0	0	0	0
Wdr12	0	0.668678	0	0	0.628795	0	0.622848	0.915362	0.850664	0.617527	0	0.679195	0.510532	0	0.539503	0	0.465385	0	0	0	0	0	0	0.571953	0	0	0	0	0	0	0	0.621968	0	0	0	0	0	0.51321	0	0	0.714192	0	0	0	0	0	0	0	0
Carf	0	0	0	0	0	0	0	0	0	0	0	0.396185	0	0	0	0	0	0	0	0	0	0	0	0	0	0	0	0	0	0	0	0	0	0	0	0.980413	0	0	0	0	0	0.558472	0	0	0	0	0	0	0
Nbeal1	0.696565	1.06585	1.11453	0.896651	0	0	0.622848	0.558952	0	1.48554	0.840799	1.84808	0.510532	0.821561	0.539503	0	1.02169	1.1757	0.920284	0	0	0	0.852744	0	1.46963	0	0.92033	0.764249	0	0	0	0.621968	0.679579	0	1.07011	1.46582	0.994522	0.850703	0	0.554374	0	0	0.529441	0.918064	0.703403	1.30956	0	0.662064	0
Cyp20a1	0	0	0	0	0	0	0	0	0	0	0	0	0	0	0	0	0	0	0	0	0	0	0	0	0	0	0	0.453424	0	0	0	0	0	0	1.07011	0	0	0	0	0	0	0	0	0	0	0	0	0	0
Abi2	0	0	0.705108	0	0	0	0	0.558952	0	0.617527	0	0	0	0.821561	0	1.23174	0	0	0	0	0	0.970531	0.852744	0	0	0	0	0	0	0	0	0	0	0	0	0	0	0	0	0	0	0	0	0	0	0	0	0	0
Raph1	0	0.668678	0.705108	0	0.628795	0.954528	0	0	0.850664	0.617527	0	1.07997	1.09812	0	0	1.23174	0	0	0.56247	1.23243	0	0	0.852744	0	0	0	0	0	0	0.70299	0	0	0.679579	0.655808	0	0	0.616113	0.51321	0.895192	0	0	0	0	0	0.703403	0	0	0.662064	0.77394
Gm11579	0	0	0	0	0	0	0	0	0	0	0	0	0	0	0	0	0	0	0	0	0	0	0	0	0	0	0	0	0	0	0	0	0	0	0	0	0	0	0	0	0	0	0	0	0	0	0	0	0
2310016D23Rik	0	0	0	0	0	0	0	0	0	0	0	0	0	0	0	0	0	0	0	0	0	0	0	0	0	0	0	0	0	0	0	0	0	0	0	0	0	0	0	0	0	0	0	0	0	0	0	0	0
Ctla4	0	0	0	0	0	0	0	0	0	0	0	0	0	0	0	0	0	0	0	0	0	0	0	0	0	0	0	0	0	0	0	0	0	0	0	0	0	0	0	0	0	0	0	0	0	0	0	0	0
Icos	0	0	0	0	0	0	0	0	0	0	0	0	0	0	0	0	0	0	0	0	0	0	0	0	0	0	0	0	0	0	0	0	0	0	0	0	0	0	0	0	0	0	0	0	0	0	0	0	0
Gm28083	0	0	0	0	0	0	0	0	0	0	0	0	0	0	0	0	0	0	0	0	0	0	0	0	0	0	0	0	0	0	0	0	0	0	0	0	0	0	0	0	0	0	0	0	0	0	0	0	0
Gm11587	0	0	0	0	0	0	0	0	0	0	0	0	0	0	0	0	0	0	0	0	0	0	0	0	0	0	0	0	0	0	0	0	0	0	0	0	0	0	0	0	0	0	0	0	0	0	0	0	0
9530026F06Rik	0	0	0	0	0	0	0	0	0	0	0	0	0	0	0	0	0	0	0	0	0	0	0	0	0	0	0	0	0	0	0	0	0	0	0	0	0	0	0	0	0	0	0	0	0	0	0	0	0
Gm11588	0	0	0	0	0	0	0	0	0	0	0	0	0	0	0	0	0	0	0	0	0	0	0	0	0	0	0	0	0	0	0	0	0	0	0	0	0	0	0	0	0	0	0	0	0	0	0	0	0
Gm28449	0	0	0	0	0	0	0	0	0	0	0	0	0	0	0	0	0	0	0	0	0	0	0	0	0	0	0	0	0	0	0	0	0	0	0	0	0	0	0	0	0	0	0	0	0	0	0	0	0
4930587A21Rik	0	0	0	0	0	0	0	0	0	0	0	0	0	0	0	0	0	0	0	0	0	0	0	0	0	0	0	0	0	0	0	0	0	0	0	0	0	0	0	0	0	0	0	0	0	0	0	0	0
Pard3b	0	0	0	0	0	0	0	0.558952	0	0	0	0	0	0	0	0	0	0	0	0	0	0	0	0	0	0	0	0	0	0	0	0	0	0	0	0	0	0	0	0	0	0	0	0	0	0	0	0	0
Pard3bos1	0	0	0	0	0	0	0	0	0	0	0	0	0	0	0	0	0	0	0	0	0	0	0	0	0	0	0	0	0	0	0	0	0	0	0	0	0	0	0	0	0	0	0	0	0	0	0	0	0
Pard3bos2	0	0	0	0	0	0	0	0	0	0	0	0	0	0	0	0	0	0	0	0	0	0	0	0	0	0	0	0	0	0	0	0	0	0	0	0	0	0	0	0	0	0	0	0	0	0	0	0	0
Pard3bos3	0	0	0	0	0	0	0	0	0	0	0	0	0	0	0	0	0	0	0	0	0	0	0	0	0	0	0	0	0	0	0	0	0	0	0	0	0	0	0	0	0	0	0	0	0	0	0	0	0
Gm29084	0	0	0	0	0	0	0	0	0	0	0	0	0	0	0	0	0	0	0	0	0	0	0	0	0	0	0	0	0	0	0	0	0	0	0	0	0	0	0	0	0	0	0	0	0	0	0	0	0
Nrp2	0	0	0	0	0	0	0	0	0	0.617527	0	0.679195	0	0	0	0	0	0	0	0	0	0	0	0	0	0	0	0	0	0	0	0	0	0	0	0	0	0	0	0	0	0	0	0	0	0	0	0	0
Gm29083	0	0	0	0	0	0	0	0	0	0	0	0	0	0	0	0	0	0	0	0	0	0	0	0	0	0	0	0	0	0	0	0	0	0	0	0	0	0	0	0	0	0	0	0	0	0	0	0	0
Gm4208	0	0	0	0	0	0	0	0	0	0	0	0	0	0	0	0	0	0	0	0	0	0	0	0	0	0	0	0	0	0	0	0	0	0	0	0	0	0	0	0	0	0	0	0	0	0	0	0	0
Ino80d	0	0	0	0	0.628795	0.954528	0	0	0.850664	0.617527	0	0	0.846879	0	0	0	0.465385	0.751509	0	1.23243	0	0.970531	0	0	0.849743	0	0	0.453424	0	0	0.784378	0	1.08048	0.655808	0	0	0.616113	0.51321	0	0.554374	0.714192	0.914689	0	0.406451	0.703403	0	0	1.05695	0.460046
Ino80dos	0	0	0	0	0	0	0	0	0	0	0	0	0	0	0	0	0	0	0	0	0	0	0	0	0	0	0	0	0	0	0	0	0	0	0	0	0	0	0	0	0	0	0.529441	0	0	0	0	0.662064	0
Gm20342	0	0.668678	0.705108	0	0	0	0	0	0	0.617527	0	0	0.510532	0	0	0	0.781733	0	0.56247	0	0	0.598656	0	0	0	0	0	0.453424	0	0	0	0	0	0	1.07011	0.980413	0	0	0	0	0	0	0	0	0.703403	0	0.779426	0	0
Ndufs1	0	0.668678	0	0	0.628795	0	0	0	0	0.996458	0	0.396185	0	0	0	1.23174	0	0.751509	0	0	0	0	0	0	0	0.76674	0	0	0	0	0	0.621968	0	0	0	0	0	0	0	0.554374	0	0	0.529441	0	0	0	0	0	0
Eef1b2	1.10317	1.06585	1.81162	1.91773	1.28814	1.43387	1.82219	1.70348	1.61415	1.48554	1.72522	1.58702	1.46577	2.1569	1.35083	0	1.63868	2.4053	2.23055	1.23243	1.67176	1.45365	0.852744	1.58075	1.84943	1.19558	0.92033	2.26232	1.91304	2.0966	1.21849	1.67015	1.36587	1.32975	1.90912	0.980413	1.80998	1.30361	0	2.12924	2.34015	1.55604	1.98538	2.01746	1.40164	0.855379	1.21207	2.0244	2.08066
Gpr1	0	0	0	0	0	0	0	0	0	0	0	0	0	0	0	0	0	0	0	0	0	0	0	0	0	0	0	0	0	0	0	0	0	0	0	0	0	0	0	0	0	0	0	0	0	0	0	0	0
Gm11608	0	0	0	0	0	0	0	0	0	0	0	0	0	0	0	0	0	0	0	0	0	0	0	0	0	0	0	0	0	0	0	0	0	0	0	0	0	0	0	0	0	0	0	0	0	0	0	0	0
Zdbf2	0	0	0	0	0	0	0	0	0	0	0	0.396185	0	0	0.539503	0	0	0.751509	0.56247	0	0	0	0.852744	0	0.512538	0	0	0	0	0	0	0	0	0	0	0	0	0	0	0	0	0	0	0.406451	0	0	0	0	0
Adam23	0	0	0	0	0	0	0	0	0	0	0	0	0	0	0	0	0	0	0	0	0	0	0	0	0	0	0	0	0	0	0	0	0	0	0	0	0	0	0	0	0	0	0	0	0	0	0	0	0
Dytn	0	0	0	0	0	0	0	0	0	0	0	0	0	0	0	0	0	0	0	0	0	0	0	0	0	0	0	0	0	0	0	0	0	0	0	0	0	0	0	0	0	0	0	0	0	0	0	0	0
Mdh1b	0	0	0	0	0	0	0	0	0	0	0	0	0	0	0	0	0	0	0	0	0	0	0	0	0	0	0	0	0	0	0	0	0	0	0	0	0	0	0	0	0	0	0	0	0	0	0	0	0
Fastkd2	0	0	0	0	0	0	0	0.558952	0	0	0.506281	0	0.510532	0	0	0	0	0	0	0	0	0	0.852744	0	0	0	0	0	0	0	0	0	0	0	0	0	0	0	0	0	0	0	0	0.406451	0	0	0	0	0
4933402D24Rik	0	0	0	0	0	0	0	0	0	0	0	0	0	0	0	0	0	0	0	0	0	0	0	0	0	0	0	0	0	0	0	0	0	0	0	0	0	0	0	0	0	0	0	0	0	0	0	0	0
Gm13749	0	0	0	0	0	0	0	0	0	0	0	0	0	0	0	0	0	0	0	0	0	0	0	0	0	0	0	0	0	0	0	0	0	0	0	0	0	0	0	0	0	0	0	0	0	0	0	0	0
Klf7	0	0.668678	0	0	0	0	0	0	0	0	0	0	0	0	0.539503	0	0	0	0.56247	0	0	0	0	0	0	0	0	0	0	0	0	0	0	0	0	0	0	0	0	0	0	0	0	0.406451	0	0	0.779426	0	0
Gm26649	0	0	0	0	0	0	0	0	0	0	0	0	0	0	0	0	0	0	0	0	0	0	0	0	0	0	0	0	0	0	0	0	0	0	0	0	0	0	0	0	0	0	0	0	0	0	0	0	0
Gm13748	0	0	0	0	0	0	0	0	0	0	0	0	0	0	0	0	0	0	0	0	0	0	0	0	0	0	0	0	0	0	0	0	0	0	0	0	0	0	0	0	0	0	0	0	0	0	0	0	0
Gm28981	0	0	0	0	0	0	0	0	0	0	0	0	0	0	0	0	0	0	0	0	0	0	0	0	0	0	0	0	0	0	0	0	0	0	0	0	0	0	0	0	0	0	0	0	0	0	0	0	0
Creb1	0	0	0	0	0	0	0	0	0	0.996458	0	0.679195	0.510532	0	0	0	0	0	0.56247	0	0	0	0	0	0.512538	0	0	0	0	0	0.784378	0	0	0	0	0	0	0	0	0	0	0.558472	0	0.406451	0.703403	0	0.779426	0	0.460046
Mettl21a	0	0	0	0	0	0	0	0	0	0.617527	0.506281	0	0	0	0	0	0	0	0	0	0	0	0.852744	0	0	0	0	0.453424	0	0	0	0	0	0	0	0	0	0	0.895192	0	0	0.558472	0	0	0	0	0.779426	0	0
Gm28982	0	0	0	0	0	0	0	0	0	0	0	0	0	0	0	0	0	0	0	0	0	0	0	0	0	0	0	0	0	0	0	0	0	0	0	0	0	0	0	0	0	0	0	0	0	0	0	0	0
Gm29152	0	0	0	0	0	0	0	0	0	0	0	0	0	0	0	0	0	0	0	0	0	0	0	0	0	0	0	0	0	0	0	0	0	0	0	0	0	0	0	0	0	0	0	0	0	0	0	0	0
Ccnyl1	0	0	0	0	0	0	0	0	0	0	0	0.396185	0	0	0	0	0	0	0	0	0	0	0	0	0	0	0	0	0	0	0.784378	0	0	0	0	0	0	0	0	0	0	0	0	0	0	0	0	0	0
Fzd5	0	0	0	0	0	0	0	0	0	0	0	0	0	0	0	0	0	0	0	0	0	0	0	0	0	0	0	0	0	0	0	0	0	0	0	0	0	0	0	0	0	0	0	0	0	0	0	0	0
Plekhm3	0	0	0	0	0	0	0	0	0	0	0	0.679195	0	0	0	0	0	0	1.18326	0	0	0	0	0	0	0	0	0	0	0.70299	0	0	1.08048	1.04851	0	0	0.616113	0	0	0	0	0	0.529441	0	0	0	0	0	0
Akr1cl	0	0	0	0	0	0.954528	0	0	0	0	0	0	0	0	0	0	0	0	0	0	0	0	0	0	0	0	0	0	1.07314	0	0	0	0	0	0	0.980413	0	0	0	0	0	0	0	0	0	0	0	0	0
Cryge	0	0	0	0	0	0	0	0	0	0	0	0	0	0	0	0	0	0	0	0	0	0	0	0	0	0	0	0	0	0	0	0.621968	0	0	0	0	0	0	0	0	0	0	0	0	0	0	0	0	0
Crygd	0	0	0	0	0	0	0	0	0	0	0	0	0	0	0	0	0	0	0	0	0	0	0	0	0	0	0	0	0	0	0	0	0	0	0	0	0	0	0	0	0	0	0	0	0	0	0	0	0
Crygc	0	0	0	0	0	0	0	0	0	0	0	0	0	0	0	0	0	0	0	0	0	0.598656	0	0	0	0	0	0	1.07314	0	0	0	0	0	0	0	0	0	0	0	0	0	0	0	0	0	0	0	0
Crygb	0	0	0	0	0	0	0	0	0	0	0	0	0	0	0	0	0	0	0	0	0	0	0	0	0	0	0	0	0	0	0	0	0	0	0	0	0	0	0	0	0	0	0	0	0	0	0	0	0
Cryga	0	0	0	0	0	0	0	0	0	0	0	0	0	0	0	0	0	0	0	0	0	0	0	0	0	0	0	0	0	0	0	0	0	0	0	0	0	0	0	0	0	0	0	0	0	0	0	0	0
Gm28845	0	0	0	0	0	0	0	0	0	0	0	0	0	0	0	0	0	0	0	0	0	0	0	0	0	0	0	0	0	0	0	0	0	0	0	0	0	0	0	0	0	0	0	0	0	0	0	0	0
D630023F18Rik	0	0	0	0	0	0	0	0	0	0.617527	0	0.396185	0	0	0	0	0	0	0	0	0	0	0	0	0	0	0	0	0	0	0	0	0	0	0	0	0	0	0	0	0	0	0	0	0	0	0	0	0
Idh1	0	0	0	0	0	0	0.622848	0	0	1.2706	0	0.396185	0	0	0	0	0	0	0.56247	1.23243	0	0	0	0	0	0	0	0	0	0	1.21849	0.621968	0	0	1.07011	0	0	0.51321	0	0	0	0	0.529441	0	0	0	0	0.662064	0.460046
Pikfyve	1.10317	0	0	0	0	0	0	0.558952	0	0	0	0.396185	0	0	0.539503	0	0	0.751509	0	0	0	0	0	0	0	0	0	0	1.07314	0.70299	0	0	0	0	0	0	0	0	0	0	0	0	0	0.406451	0	0	1.51307	0	0
Pth2r	0	0	0	0	0	0	0	0	0	0	0	0	0	0	0	0	0	0	0	0	0	0	0	0	0	0	0	0	0	0	0	0	0	0	0	0	0	0	0	0	0	0	0	0	0	0	0	0	0
Crygf	0	0	0	0	0	0	0	0	0	0	0	0	0	0	0	0	0	0	0	0	0	0	0	0	0	0	0	0	0	0	0	0	0	0	0	0	0	0	0	0	0	0	0	0	0	0	0	0	0
Map2	0.696565	0	0.705108	0.896651	0.628795	0	0	0	0	0	0.506281	0.396185	0.510532	0.821561	0.539503	0	0.781733	0	0.56247	0	0	0	0	0	0.512538	0	0	0	0	0	0	0.621968	0	0	0	0	0	0	0	0.554374	0	0	0	0.406451	0	0	0	0	0
Gm10558	0	0	0	0	0	0	0	0	0	0	0	0	0	0	0	0	0	0	0	0	0	0	0	0	0	0	0	0	0	0	0	0	0	0	0	0	0	0	0	0	0	0	0	0	0	0	0	0	0
Unc80	0	0	0	0	0	0	0	0	0	0	0	0	0	0	0	0	0	0	0	0	0	0	0	0	0	0	0	0	0	0	0	0	0	0	0	0	0	0	0	0	0	0	0	0	0	0	0	0	0
Rpe	0	0	0	0	0	0	0	0	0	0.617527	0	0	0	0.821561	0	0	0.465385	0	0	0	0	0	0	0	0	0	0	0.453424	0	0	0	0	0	0	0	0	0	0	0	0	0	0	0	0	0	0.855379	0	0	0
Kansl1l	0	0.668678	0	0	0.628795	0.954528	0	0	0	0	0	0	0	0	0	0	0	0	0	0	0	0	0	0	0	0	0	0	0	0	0	0	0	0	0	0	0	0	0	0	0	0	0	0	0	0	0	0	0
Acadl	0	0	0	0.545627	0	0	0	0	0	0	0.506281	0	0	0.821561	0	0	0	0	0	0	0	0	0	0	0	0	0	0	0	0	0	0	0	0	0	0	0	0	0	0	0	0	0	0.406451	0	0	0	0	0
Myl1	0	0	0	0	0	0	0	0	0	0	0	0	0	0	0	0	0	0	0	0	0	0	0	0	0	0	0	0	0	0	0	0	0	0	0	0	0	0	0	0	0	0	0	0	0	0	0	0	0
Lancl1	0	0	0	0	0.628795	0	0	0.915362	0.850664	0	0	0	0	0	0	1.23174	0.781733	0	0	0	0	0.598656	0	0	0	0	0.92033	0	0	0	0	0	0	0.655808	0	0	0	0	0	0	0	0	0	0.406451	0.703403	0	0	0.662064	0
Cps1	0	0	0	0	0	0	0	0	0	0	0	0	0	0	0	0	0	0	0	0	0	0	0	0	0	0	0	0	0	0	0	0	0	0	0	0	0	0	0	0	0	0	0	0	0	0	0	0	0
Gm15668	0	0	0	0	0	0	0	0	0	0	0	0	0	0	0	0	0	0	0	0	0	0	0	0	0	0	0	0	0	0	0	0	0	0	0	0	0	0	0	0	0	0	0	0	0	0	0	0	0
Gm15669	0	0	0	0	0	0	0	0	0	0	0	0	0	0	0	0	0	0	0	0	0	0	0	0	0	0	0	0	0	0	0	0	0	0	0	0	0	0	0	0	0	0	0	0	0	0	0	0	0
Gm15671	0	0	0	0	0	0	0	0	0	0	0	0	0	0	0	0	0	0	0	0	0	0	0	0	0	0	0	0	0	0	0	0	0	0	0	0	0	0	0	0	0	0	0	0	0	0	0	0	0
Erbb4	0	0	0	0	0	0	0	0	0	0	0	0	0	0	0	0	0	0	0	0	0	0	0	0	0	0	0	0	0	0	0	0	0	0	0	0	0	0	0	0	0	0	0	0	0	0	0	0	0
Gm28497	0	0	0	0	0	0	0	0	0	0	0	0	0	0	0	0	0	0	0	0	0	0	0	0	0	0	0	0	0	0	0	0	0	0	0	0	0	0	0	0	0	0	0	0	0	0	0	0	0
Gm29113	0	0	0	0	0	0	0	0	0	0	0	0	0	0	0	0	0	0	0	0	0	0	0	0	0	0	0	0	0	0	0	0	0	0	0	0	0	0	0	0	0	0	0	0	0	0	0	0	0
Gm29114	0	0	0	0	0	0	0	0	0	0	0	0	0	0	0	0	0	0	0	0	0	0	0	0	0	0	0	0	0	0	0	0	0	0	0	0	0	0	0	0	0	0	0	0	0	0	0	0	0
Ikzf2	0	1.34936	0.705108	0	0.628795	0	1.00374	1.17758	0	2.25585	0.506281	1.7684	0	0.821561	0.539503	0	1.02169	0	0.920284	0	0	0	0.852744	0.571953	0.849743	1.19558	0	1.35285	0	1.11172	1.21849	1.27753	0.679579	1.54901	1.07011	0	0.616113	1.47092	0.895192	0.908944	0.714192	0	0	1.10058	1.80879	1.30956	1.51307	0	1.20495
Spag16	0	0	0	0	0	0	0	0	0	0	0	0	0	0	0	0	0	0	0	0	0	0	0	0	0	0	0	0	0	0	0	0	0	0	0	0	0	0	0	0	0	0	0	0	0	0	0	0	0
Vwc2l	0	0	0	0	0	0	0	0	0	0	0	0	0	0	0	0	0	0	0	0	0	0	0	0	0	0	0	0	0	0	0	0	0	0	0	0	0	0	0	0	0	0	0	0	0	0	0	0	0
Abca12	0	0	0	0	0	0	0	0	0	0	0	0	0	0	0	0	0	0	0	0	0	0	0	0	0	0	0	0	0	0	0	0	0	0	0	0	0	0	0	0	0	0	0	0	0	0	0	0	0
Atic	0	0	0	0.896651	0.628795	0	0	0	0.850664	0.617527	0	0	0.510532	0	0	0	0.465385	0	0	0	0	0	0	0	0	0	0	0.453424	0	0	0	0.621968	0	0.655808	0	0	0	0.51321	0.895192	0	0	0	0	0	0.703403	0	0.779426	0	0
Fn1	0	0	0.705108	0	0	0	0	0	0	0	0	0	0.510532	0	0	0	0	0	0	0	0	0	1.85384	0	0	0	0	0.453424	0	0	0	0	0	0.655808	0	0	0	0	0	0	0	0	0.529441	0	0	1.30956	0	1.05695	0
Apol7d	0	0	0	0	0	0	0	0	0	0	0	0	0	0	0	0	0	0	0	0	0	0	0	0	0	0	0	0	0	0	0	0	0	0	0	0	0	0	0	0	0	0	0	0	0	0	0	0	0
Gm8883	0	0	0	0	0	0	0	0	0	0	0	0	0	0	0	0	0	0	0	0	0	0	0	0	0	0	0	0	0	0	0	0	0	0	0	0	0	0	0	0	0	0	0	0	0	0	0	0	0
Gm28818	0	0	0	0	0	0	0	0	0	0	0	0	0	0	0	0	0	0	0	0	0	0	0	0	0	0	0	0	0	0	0	0	0	0	0	0	0	0	0	0	0	0	0	0	0	0	0	0	0
4933417E11Rik	0	0	0	0	0	0	0	0	0	0	0	0	0	0	0	0	0	0	0	0	0	0	0	0	0	0	0	0	0	0	0	0	0	0	0	0	0	0	0	0	0	0	0	0	0	0	0	0	0
4930556G22Rik	0	0	0	0	0	0	0	0	0	0	0	0	0	0	0	0	0	0	0	0	0	0	0	0	0	0	0	0	0	0	0	0	0	0	0	0	0	0	0	0	0	0	0	0	0	0	0	0	0
Gm4319	0	0	0	0	0	0	0	0	0	0	0	0	0	0	0	0	0	0	0	0	0	0	0	0	0	0	0	0	0	0	0	0	0	0	0	0	0	0	0	0	0	0	0	0	0	0	0	0	0
Mreg	0	0	0	0.545627	0	0	0	0	0	0	0	0.396185	0	0	0	1.23174	0	0.751509	0	0	0	0	0	0	0	0	0	0	0	0	0	0	0	0	0	0	0	0	0.895192	0	0	0	0	0	0	0	0	0	0
D230017M19Rik	0	0	0	0	0	0	0	0	0	0	0	0	0	0	0	0	0	0	0	0	0	0	0	0	0	0	0	0	0	0	0	0	0	0	0	0	0	0	0	0	0	0	0	0	0	0	0	0	0.460046
Pecr	0	0	0	0	1.01186	0	0	0	0	0	0.506281	0	0.510532	0	0	1.23174	0	0	0	0	0	0	0	0	0	0	0	0	0	0	0	0	0.679579	0	0	0	0	0.51321	0.895192	0	0.714192	0	0	0	0	0	0	0	0
Tmem169	0	0	0	0	0	0	0	0	0	0	0	0	0	0	0	0	0	0	0	0	0	0	0	0	0	0	0	0	0	0	0	0	0	0	0	0	0	0	0	0	0	0	0	0	0	0	0	0	0
Xrcc5	0	0	0	0.545627	0	0	0	0	0	0	0.506281	0.396185	0	0	0	0	0	0	0	0	1.15081	0	0	0	0.512538	0	0	0	0	0	0	0	0	0	0	0	0	0	0	0	0	0	0	0	0.703403	0	0	0	0
2004-03-01	0	0	0	0	0	0	0	0	0	0	0	0	0	0	0	0	0	0	0	0	0	0	0	0	0	0	0	0	0	0	0	0	0	0	0	0	0	0	0	0	0	0	0	0	0	0	0	0	0
Smarcal1	0	0	0	0	0	0	0.622848	0	1.30357	0	0	0	0	0	0	0	0	0	0	0	0	0	0	0	0	0	0	0	0	0	0	0	0	0	0	0	0	0	0	0	0	0	0	0	0.703403	0	0	0	0
Ankar	0	0	0	0	0	0	0	0	0	0	0	0	0	0	0	0	0	0	0	0	0	0	0	0	0	0	0	0	0	0	0	0	0	0	0	0	0	0	0	0	0	0	0	0	0	0	0	0	0
1700027A15Rik	0	0	0	0	0	0	0	0	0	0	0	0	0	0	0	0	0	0	0	0	0	0	0	0	0	0	0	0	0	0	0	0	0	0	0	0	0	0	0	0	0	0	0	0	0	0	0	0	0
Tnp1	0	0	0	0	0	0	0	0	0	0	0	0	0	0	0	0	0	0	0	0	0	0	0	0	0	0	0	0	0	0	0	0	0	0	0	0	0	0	0	0	0	0	0	0	0	0	0	0	0
Gm29185	0	0	0	0	0	0	0	0	0	0	0	0	0	0	0	0	0	0	0	0	0	0	0	0	0	0	0	0	0	0	0	0	0	0	0	0	0	0	0	0	0	0	0	0	0	0	0	0	0
Pinc	0	0	0	0	0	0	0	0	0	0	0	0	0	0	0	0	0	0	0	0	0	0	0	0	0	0	0	0	0	0	0	0	0	0	0	0	0	0	0	0	0	0	0	0	0	0	0	0	0
D530049I02Rik	0	0	0	0	0	0	0	0	0	0	0	0	0	0	0	0	0	0	0	0	0	0	0	0	0	0	0	0	0	0	0	0	0	0	0	0	0	0	0	0	0	0	0	0	0	0	0	0	0
C530043A13Rik	0	0	0	0	0	0	0	0	0	0	0	0	0	0	0	0	0	0	0	0	0	0	0	0	0	0	0	0	0	0	0	0	0	0	0	0	0	0	0	0	0	0	0	0	0	0	0	0	0
Gm29186	0	0	0	0	0	0	0	0	0	0	0	0	0	0	0	0	0	0	0	0	0	0	0	0	0	0	0	0	0	0	0	0	0	0	0	0	0	0	0	0	0	0	0	0	0	0	0	0	0
6030407O03Rik	0	0	0	0	0.628795	0.954528	0	0	0	0	0	0	0	0	0	0	0	0	0	0	0	0	0	0	0	0	0	0.453424	0	0	0.784378	0	0	0	0	0	0	0	0	0	0	0	0	0	0	0	0	0	0.77394
Gm29183	0	0	0	0	0	0	0	0	0	0	0	0	0	0	0	0	0	0	0	0	0	0	0	0	0	0	0	0	0	0	0	0	0	0	0	0	0	0	0	0	0	0	0	0	0	0	0	0	0
Tns1	0	0	0	0	0.628795	0	0	0	0	0.996458	0	0.679195	0	0	0	0	0	0	0.920284	1.23243	0	0	0	0	0	0	0	0.453424	0	0	1.21849	1.00253	0	0.655808	1.07011	0	0	0.51321	0	0	0	0	0.529441	0.694625	0	0	0.779426	1.05695	1.01249
Rufy4	0	0	0	0	0	0	0	0	0	0	0	0	0	0	0	0	0.465385	0	0	0	0	0	0	0	0	0	0	0	0	0	0	0	0	0	0	0	0	0	0	0	0	0	0	0	0	0	0	0	0
Cxcr2	0	0	0	0	0	0	0	0	0	0	0	0	0	0	0	0	0	0	0	0	0	0	0	0	0	0	0	0	0	0	0	0	0	0	0	0	0	0	0	0	0	0	0	0	0	0	0	0	0
Cxcr1	0	0	0	0	0	0	0	0	0	0	0	0	0	0	0	0	0	0	0	0	0	0	0	0	0	0	0	0	0	0	0	0	0	0	0	0	0	0	0	0	0	0	0	0	0	0	0	0	0
Arpc2	0.696565	1.56999	1.62851	1.67787	1.01186	1.43387	1.2789	1.70348	1.85078	0.617527	0.840799	0.899525	1.46577	0.821561	0.539503	1.23174	1.51639	0.751509	1.71019	2.11488	1.15081	1.24098	0	1.72817	1.30239	1.72472	0	0.764249	0	0.70299	0	0.621968	2.17297	1.72873	1.57514	1.46582	1.48316	1.10258	0	1.3771	1.12657	1.83034	1.50183	1.8743	0.703403	1.62073	0.779426	1.55923	0.77394
Gpbar1	0	0	0	0	0	0	0	0	0	0	0	0	0	0	0	0	0	0	0	0	0	0	0	0	0	0	0	0	0	0	0	0	0	0	0	0	0	0	0	0	0	0	0	0	0	0	0	0	0
Aamp	1.10317	0	0.705108	1.15596	1.68208	0.954528	1.67169	1.55692	0	1.2706	1.291	0.899525	1.46577	0.821561	1.35083	0	1.02169	0.751509	0	0	0	1.45365	0	0	1.30239	1.49475	0.92033	0.453424	1.07314	0	0.784378	0.621968	1.08048	1.04851	0	0	0	0.850703	0	1.17017	1.12657	1.17681	0.873786	0.694625	0	1.30956	0.779426	0.662064	0.460046
Gm28364	0	0	0	0	0	0	0	0	0	0	0	0	0	0	0	0	0	0	0	0	0	0	0	0	0	0	0	0	0	0	0	0	0	0	0	0	0	0	0	0	0	0	0	0	0	0	0	0	0
Pnkd	1.6149	1.06585	1.11453	1.15596	0.628795	1.75654	1.49446	1.70348	2.042	0	0	0.679195	0.510532	1.57322	1.79277	2.11403	1.02169	1.1757	0.56247	1.23243	0	1.24098	0.852744	1.40779	0	1.49475	0	0.453424	1.07314	0	0.784378	0	1.08048	1.54901	1.57514	0	2.2531	0.850703	0	1.3771	1.4177	1.17681	0.529441	1.38851	1.11226	0.855379	0	1.55923	1.01249
Tmbim1	1.10317	1.06585	0	1.15596	1.28814	1.43387	1.00374	0.915362	1.61415	1.48554	1.09103	1.36529	0	0.821561	0.888018	0	0.465385	0.751509	0.56247	0	1.15081	1.24098	2.04516	1.19851	1.46963	0	1.39134	0.764249	1.07314	0	1.21849	1.00253	1.58764	1.04851	1.90912	0	1.48316	1.47092	1.67587	0.908944	1.12657	1.55604	0.873786	1.25487	1.11226	0	1.93168	1.7394	1.01249
Catip	0	0	0	0	0	0	0	0	0	0	0	0	0	0	0	0	0	0	0	0	0	0	0	0	0	0	0	0	0	0	0	0	0	0	0	0	0	0	0	0	0	0	0	0	0	0	0	0	0
Slc11a1	0	0	0	0	0	0	0	0	0	0	0	0	0	0	0	0	0	0	0	0	0	0	0	0	0	0	0	0	0	0	0	0	0	0	0	0	0	0	0	0	0	0	0	0	0	0	0	0	0
Ctdsp1	0	0	0.705108	0	0	0	0	0.558952	0.850664	0	0	0.679195	0.510532	1.26641	0	0	0	0.751509	0.920284	1.23243	1.15081	0	0	0	0	0	0	0.453424	0	0.70299	0	0	0.679579	0.655808	1.07011	0	0	1.10258	0	0	0	0	0.529441	0.694625	1.11226	0	1.21207	0.662064	0
Vil1	0	0	0	0	0	0	0	0	0	0	0	0	0	0	0	0	0	0	0	0	0	0	0	0	0	0	0	0	0	0	0	0	0	0	0	0	0	0	0	0	0	0	0	0	0	0	0	0	0
Usp37	0	0	0	0	0	0	0	0	0.850664	0.617527	0	0	0	0	0.539503	0	0	0	0	0	0	0	0	0	0	0	0.92033	0	0	0	0	0	0	0.655808	0	0	0	0	0	0.554374	0	0	0	0	0	0	0	0	0.460046
Rqcd1	0.696565	0	0	0	0	0	0	0.558952	0	0	0	0.396185	0	0	0	0	0	0	0	0	0	0	0.852744	0	0	0.76674	0	0.764249	0	1.11172	0	0	0	0	1.07011	0	0	0.51321	0	0	0.714192	0	0	0.406451	0	0	0	0	0
Plcd4	0.696565	1.06585	0.705108	1.53222	1.01186	0.954528	1.49446	0.915362	0	0.996458	0.840799	0.899525	1.84521	0	0	0	1.02169	1.1757	0.56247	1.23243	2.01254	0.970531	0.852744	0	1.30239	0.76674	0	0.453424	0	0.70299	0.784378	1.27753	0.679579	1.32975	1.57514	0	0.994522	1.6142	0	0	0	0.914689	0.529441	0.694625	1.6258	0.855379	1.51307	1.3393	0.77394
Zfp142	0	0	0	0.545627	0	0.954528	0	0	0	0	0.506281	0.396185	0	0	0	0	0.465385	0.751509	0	1.23243	0	0	0	0	0	0.76674	0	0	1.07314	0	0.784378	0.621968	0	0	0	0	0.616113	0	0	0	0	0	0	0.406451	0	0	0	0	0
Bcs1l	0	0	0	0.545627	0	0	0	0	0	0	0	0	0	0	0	0	0	0	0	0	0	0	0	0	0	0	0	0	0	0	0.784378	0	0	0	0	0	0	0	0	0	0	0.914689	0.529441	0.406451	0	0	0	0	0.460046
Rnf25	0	0	0	0	0	0	0	0.558952	0	0	0	0	0	0	0	0	0	0	0	0	0	0.598656	0	0	0	0	0	0.453424	0	0	0.784378	0	0.679579	0	0	0	0	0	0	0.554374	0	0	0	0.406451	0	0	0	0.662064	0
Stk36	0	0	0	0	0	0	0	0	0	0	0	0.396185	0	0	0	0	0	0	0	0	0	0	0	0	0	0	0	0	0	0	0	0.621968	0	0	0	0	0	0	0	0	0	0	0	0	0	0	0	0	0
Ttll4	0	0	0	0	0	0	0.622848	0.558952	0	0.617527	0	0	0	0	0	0	0	0	0	0	0	0	0	0	0.512538	0	0	0	0	0	0	0	0	0	0	0	0.616113	0	0	0	0	0	0	0	0	0	0	0	0
Cyp27a1	0	0	0	0	0	0	0	0	0	0	0	0	0	0	0	0	0	0	0	0	0	0	0	0	0	0	0	0	0	0	0	0	0	0	0	0	0	0	0	0	0	0	0	0	0	0	0	0	0
Prkag3	0	0	0	0	0	0	0	0	0	0	0	0	0	0	0	0	0	0	0	0	0	0	0	0	0	0	0	0	0	0	0	0	0	0	0	0	0	0	0	0	0	0	0	0	0	0	0	0	0
Wnt6	0	0	0	0	0	0	0	0	0	0	0	0	0	0	0	0	0	0	0	0	0	0	0	0	0	0	0	0	0	0	0	0	0	0	0	0	0	0	0	0	0	0	0	0	0	0	0	0	0
Gm29539	0	0	0	0	0	0	0	0	0	0	0	0	0	0	0	0	0	0	0	0	0	0	0	0	0	0	0	0	0	0	0	0	0	0	0	0	0	0	0	0	0	0	0	0	0	0	0	0	0
Wnt10a	0	0	0	0	0	0	0	0	0	0	0	0	0	0	0	0	0	0	0	0	0	0	0	0	0	0	0	0	0	0	0	0	0	0	0	0	0	0	0	0	0	0	0	0	0	0	0	0	0
Cdk5r2	0	0	0	0	0	0	0	0	0	0	0	0	0	0	0	0	0	0	0	0	0	0	0	0	0	0	0	0	0	0	0	0	0	0	0	0	0	0	0	0	0	0	0	0	0.703403	0	0	0	0
Fev	0	0	0	0	0	0	0	0	0	0	0	0	0	0	0	0	0	0	0	0	0	0	0	0	0	0	0	0	0	0	0	0	0	0	0	0	0	0	0	0	0	0	0	0	0	0	0	0	0
Cryba2	0	0	0	0	0	0	0	0	0	0	0	0	0	0	0	0	0	0	0	0	0	0	0	0	0	0	0	0	0	0	0	0	0	0	0	0	0	0	0	0	0	0	0	0	0	0	0	0	0
Ccdc108	0	0	0	0	0	0	0	0	0	0	0	0	0	0	0	0	0	0	0	0	0	0	0	0	0	0	0	0	0	0	0	0	0	0	0	0	0	0	0	0	0	0	0	0	0	0	0	0	0
Gm15841	0	0	0	0	0	0	0	0	0	0	0	0	0	0	0	0	0	0	0	0	0	0	0	0	0	0	0	0	0	0	0	0	0	0	0	0	0	0	0	0	0	0	0	0	0	0	0	0	0
Ihh	0	0	0	0	0	0	0	0	0	0	0	0	0	0	0	0	0	0	0	0	0	0	0	0	0	0	0	0	0	0	0	0	0	0	0	0	0	0	0	0	0	0	0	0	0	0	0	0	0
Nhej1	0	0	0	0	0	0	0	0	0	0	0	0	0	0	0	0	0	0	0	0	0	0	0.852744	0	0.512538	0	0	0	0	0	0	0	0.679579	0	0	0	0	0	0	0	0	0	0	0	0	0	0	0.662064	0
Slc23a3	0	0	0	0	0	0	0	0	0	0	0	0	0	0	0	0	0	0	0	0	0	0	0	0	0	0	0	0	0	0	0	0	0	0	0	0	0	0	0	0	0	0	0	0	0	0	0	0	0
Cnppd1	0.696565	1.06585	0	0	0.628795	0	0	0	0	0.996458	0.506281	0.679195	0	0	0.539503	1.23174	0	0.751509	0	0	0	0	0.852744	0	0	0.76674	0	0	0	0	0	0	0.679579	0	0	0	0	0	0.895192	0	0	0.558472	0	0	0	0	0.779426	0	0.460046
Fam134a	1.10317	1.06585	0.705108	0.545627	0	0	1.2789	0	0.850664	0	0.506281	0.679195	0	0.821561	0	0	0	0.751509	0	0	0	0	0.852744	0	0	0	0.92033	0	1.91304	1.11172	1.21849	1.00253	0	1.04851	0	0.980413	0.616113	0.51321	0.895192	0.554374	0	0.914689	0	0	0	0	1.51307	0.662064	0.77394
Zfand2b	0	0.668678	0	0	0	0.954528	1.49446	0	0.850664	0	0.506281	0	0.846879	0	0.539503	1.23174	0	0	0.56247	0	0	0.970531	0	0.571953	0	0	0	0.764249	0	0	0	0	0.679579	0	0	0	0	0	0.895192	0.908944	0	0.558472	0	0	0	0	0	0	0
Abcb6	0	0	0	0	0	0	0	0	0	0	0	0	0	0	0	0	0	0	0	0	0	0	0	0	0	0	0	0	0	0	0	0	0	0	0	0	0	0	0	0	0	0	0	0	0	0	0	0	0
Atg9a	0	0	0	0	0	0	0	0	0	0.617527	0	0.396185	0.510532	0.821561	0	0	0	0	0	1.23243	0	0	0.852744	0	0.512538	0	0	0	1.07314	0	0	0	0	0.655808	1.07011	0	0	0.51321	0	0	0.714192	0	0.529441	0	0	0	0	0	0
Ankzf1	0	0	0	0	0	0	0	0	0	0.617527	0	0	0	0	0.539503	0	0	0	0.56247	0	0	0	0	0	0	0	0	0	0	0	0	0	0	0.655808	0	0.980413	0	0.850703	0.895192	0	0	0	0	0	0	0	0	0	0
Glb1l	0	0	0	0	0	0	0	0	0	0	0	0	0	0	0	0	0	0	0	0	0	0	0	0	0	0	0	0	0	0	0	0	0	0	0	0	0	0	0.895192	0	0	0	0	0	0	0	0.779426	0	0
Stk16	0	1.06585	0.705108	0.545627	0.628795	0	0	0	0.850664	0	0.506281	0.396185	0.846879	0.821561	0	0	1.02169	1.1757	0.56247	0	0	0.598656	0.852744	0.933521	1.10146	1.91157	0	0	0	0.70299	0	0.621968	0	0	1.07011	0	0.616113	0	1.35985	0	0.714192	0.558472	0.529441	0.406451	0	0.855379	0	0.662064	0
Tuba4a	0	0.668678	0	0	0	0	0	0.915362	0	0.617527	0	0.396185	1.09812	0.821561	0	0	0	0	0	0	0	0.598656	0.852744	0.571953	0	0	0	0.453424	0	0	0	0	0	1.32975	0	0	0.994522	0	0	2.03701	1.4177	0.558472	0	0.694625	0	1.62073	0.779426	0	1.20495
A630095N17Rik	0	0	0	0	0	0	0	0	0	0	0	0	0	0	0	0	0	0	0	0	0	0	0	0	0	0	0	0	0	0	0	0	0	0	0	0	0	0	0	0	0	0	0	0	0	0	0	0	0
Dnajb2	1.6149	1.06585	0.705108	0.896651	0.628795	0.954528	0.622848	0.915362	0	0	0.840799	0.679195	0.510532	1.26641	1.35083	0	0.781733	1.1757	0.56247	0	1.15081	1.24098	0.852744	0.571953	1.10146	0	0	1.19233	0	0.70299	0	0.621968	1.08048	1.54901	1.07011	1.46582	1.94047	0.850703	0	1.69472	1.12657	0.558472	2.16077	1.8743	1.40164	1.62073	0	0	1.01249
Ptprn	0	0	0	0	0	0	0	0	0	0	0	0	0	0	0	0	0	0	0	0	0	0	0	0	0	0	0	0	0	0	0	0	0	0	0	0	0	0	0	0	0	0	0	0	0	0	0	0	0
Gm28294	0	0	0	0	0	0	0	0	0	0	0	0	0	0	0	0	0	0	0	0	0	0	0	0	0	0	0	0	0	0	0	0	0	0	0	0	0	0	0	0	0	0	0	0	0	0	0	0	0
Resp18	0	0	0	0	0	0	0	0	0	0	0	0	0	0	0	0	0	0	0	0	0	0	0	0	0	0	0	0	0	0	0	0	0	0	0	0	0	0	0	0	0	0	0	0	0	0	0	0	0
Gm28902	0	0	0	0	0	0	0	0	0	0	0	0	0	0	0	0	0	0	0	0	0	0	0	0	0	0	0	0	0	0	0	0	0	0	0	0	0	0	0	0	0	0	0	0	0	0	0	0	0
Dnpep	0	0.668678	0.705108	0.545627	0.628795	0	0	0	0.850664	1.2706	0.506281	0	0	0	0	0	0.465385	0	0	0	0	0.598656	0	0	0	0	0	0.453424	0	0.70299	0	0	0	0	0	0	0	0.51321	0	0	0	0	0	0.406451	0.703403	0	0.779426	0	0
Des	0	0	0	0	0	0	0	0	0	0	0	0	0	0	0	0	0	0	0	0	0	0	0	0	0	0	0	0	0	0.70299	0	0	0	0	0	0	0	0	0	0	0	0	0	0	0	0	0	0	0.460046
Gm15179	0	0	0	0	0	0	0	0	0	0	0	0	0	0	0	0	0	0	0	0	0	0	0	0	0	0	0	0	0	0	0	0	0	0	0	0	0	0	0	0	0	0	0	0	0	0	0	0	0
Speg	0	0	0	0	0	0	0	0.558952	0	0.996458	0	0	0	0.821561	0	0	0	0.751509	0.56247	0	0	0	0	0	0	0	0	0.453424	0	0.70299	0	0.621968	0	0	0	0	0	0	0	0	0	0	0	0.694625	0	0	0	0	0
Gm15178	0	0	0	0	0	0	0	0	0	0	0	0	0	0	0	0	0	0	0	0	0	0	0	0	0	0	0	0	0	0	0	0	0	0	0	0	0	0	0	0	0	0	0	0	0	0	0	0	0
Gmppa	0.696565	0	0	0.545627	0.628795	1.43387	0.622848	0	0	0	0	0	0.510532	0	0	0	0.465385	0	0	0	0	0.598656	0	0.571953	0	0	0	0	1.07314	0	0	0	0.679579	0	0	0	0	0	0	0.554374	0	0	0	0	0	0	0	0	0
Asic4	0	0	0	0	0	0	0	0	0	0	0	0	0	0	0	0	0	0	0	0	0	0	0	0	0	0	0	0	0	0	0	0	0	0	0	0	0	0	0	0	0	0	0	0	0	0	0	0	0
Chpf	0	0	0	0	0	0	0	0	0	0	0.840799	0	0	0	0.539503	0	0	0	0	0	0	0	0	0	0	0	0	0	0	0	0	0	0	0	0	0	0	0	0	0	0	0	0	0	0	0	0	0	0
Obsl1	0	0	0	0	0	0	0	0	0	0.617527	0	0.396185	0	0	0.539503	0	0	0	0	0	0	0	0	0	0	0	0	0	0	0	0	0	0	0	0	0	0	0.51321	0	0.554374	0	0	0	0	0	0	0	0.662064	0.460046
Tmem198	0	0	0	0	0	0	0	0	0	0	0	0	0	0	0	0	0	0	0	0	0	0	0	0	0	0	0	0	1.07314	0	0	0	0	0	0	0	0	0	0	0	0	0	0	0	0	0	0	0	0
Stk11ip	0	0	0	0	0	0.954528	0	0	0	0	0.506281	0	0	0.821561	0	0	0	0	0	0	0	0	0	0	0	0	0	0	0	0	0	0	0	0	0	0	0	0	0.895192	0	0	0	0	0.406451	0.703403	0	0	0	0
Slc4a3	0	0	0	0	0	0	0	0	0.850664	0	0	0	0	0	0	0	0	0	0	0	0	0	0	0	0	0	0	0	0	0	0	0.621968	0	0	1.07011	0	0	0	0	0	0	0	0	0	0	0	0	0	0
Gm29065	0	0	0	0	0	0	0	0	0	0	0	0	0	0	0	0	0	0	0	0	0	0	0	0	0	0	0	0	0	0	0	0	0	0	0	0	0	0	0	0	0	0	0	0	0	0	0	0	0
Gm29069	0	0	0	0	0	0	0	0	0	0	0	0	0	0	0	0	0	0	0	0	0	0	0	0	0	0	0	0	0	0	0	0	0	0	0	0	0	0	0	0	0	0	0	0	0	0	0	0	0
Gm17751	0	0	0	0	0	0	0	0	0	0	0	0	0	0	0	0	0	0	0	0	0	0	0	0	0	0	0	0	0	0	0	0	0	0	0	0	0	0	0	0	0	0	0	0	0	0	0	0	0
Gm816	0	0	0	0	0	0	0	0	0	0	0	0	0	0	0	0	0	0	0	0	0	0	0	0	0	0	0	0	0	0	0	0	0	0	0	0	0	0	0	0	0	0	0	0	0	0	0	0	0
Epha4	0	0	0	0	0	0	0	0	0	0.617527	0	0	0	0	0	0	0.465385	0	0	0	0	0	0	0	0	0	0	0	0	0	0	0	0	0	0	0	0.994522	0	0	0	0	0	0.529441	0.406451	0	0	0	0	0
Gm28386	0	0	0	0	0	0	0	0	0	0	0	0	0	0	0	0	0	0	0	0	0	0	0	0	0	0	0	0	0	0	0	0	0	0	0	0	0	0	0	0	0	0	0	0	0	0	0	0	0
Gm28387	0	0	0	0	0	0	0	0	0	0	0	0	0	0	0	0	0	0	0	0	0	0	0	0	0	0	0	0	0	0	0	0	0	0	0	0	0	0	0	0	0	0	0	0	0	0	0	0	0
Sgpp2	0	0	0	0	0	0	0	0	0	0	0	0	0	0	0	0	0	0	0	0	0	0	0	0	0	0	0	0	0	0	0	0	0	0	0	0	0	0	0	0	0	0	0	0	0	0	0	0	0
Gm28410	0	0	0	0	0	0	0	0	0	0	0	0	0	0	0	0	0	0	0	0	0	0	0	0	0	0	0	0	0	0	0	0	0	0	0	0	0	0	0	0	0	0	0	0	0	0	0	0	0
Farsb	0	0	0	0.896651	0	0.954528	1.2789	0	0	0	0.840799	0.396185	0.846879	0	0	0	0	0	0	1.23243	1.15081	0	0	0	0	0	0	0.453424	0	0	0	0	0	0.655808	0	0	1.2684	0.51321	0	0.908944	0	0.914689	1.12945	0	0	0.855379	0	0.662064	0
BC035947	0	0	0	0	0	0	0	0	0	0	0	0	0	0	0	0	0	0	0	0	0	0	0	0	0	0	0	0	0	0	0	0	0	0	0	0	0	0	0	0	0	0	0	0	0	0	0	0	0
Mogat1	0	0	0.705108	0	0	0	0	0	0	0	0.506281	0	0	0	0.539503	0	0	0	0	0	0	0	0.852744	0.571953	0	0	0	0	0	0	0	0	0	0	0	0	0	0	0	0	0	0.558472	0	0	0	0	0	0	0
5730419F03Rik	0	0	0	0	0	0	0	0	0	0	0	0.396185	0	0	0	0	0	0	0	0	0	0	0	0	0	0	0	0	0	0	0.784378	0	0	0	0	0	0	0	0	0	0	0	0	0.406451	0	0	0	0	0
Gm29611	0	0	0	0	0	0	0	0	0	0	0	0	0	0	0	0	0	0	0	0	0	0	0	0	0	0	0	0	0	0	0	0	0	0	0	0	0	0	0	0	0	0	0	0	0	0	0	0	0
Acsl3	3.22543	4.29491	3.80744	3.61858	3.82085	3.71201	3.52166	3.77698	3.65205	3.37393	3.59983	3.45402	3.47539	3.45243	3.67929	3.22969	3.25387	3.98247	3.67643	3.40633	4.31034	3.54404	3.50573	3.67848	3.71774	4.03125	4.11749	3.289	4.53666	3.68265	3.72558	2.95044	3.26954	3.45256	2.15904	2.0363	2.55909	3.14119	4.21359	3.14525	3.03535	2.43991	2.70536	2.7436	3.35189	2.92206	3.29453	3.03084	2.81971
Utp14b	1.6149	2.03622	1.96633	0.545627	1.83292	2.0001	1.2789	1.17758	1.85078	2.25585	1.72522	1.7684	1.09812	0.821561	0.888018	1.23174	1.63868	0.751509	2.14593	1.76799	0	1.45365	1.85384	1.40779	1.30239	1.72472	0.92033	0.764249	0	0.70299	1.21849	1.00253	0.679579	0.655808	1.07011	0	1.2684	0.51321	1.67587	0	1.12657	0	1.64633	1.38851	1.40164	1.85771	1.21207	0	1.01249
Gm29536	0	0	0	0	0	0	0	0	0	0	0	0	0	0	0	0	0	0	0	0	0	0	0	0	0	0	0	0	0	0	0	0	0	0	0	0	0	0	0	0	0	0	0	0	0	0	0	0	0
Kcne4	0	0	0	0	0	0	0	0	0	0	0	0	0	0	0	0	0	0	0	0	0	0	0	0	0	0	0	0	0	0	0	0	0	0	0	0	0	0	0	0	0	0	0	0	0	0	0	0	0
Gm29187	0	0	0	0	0	0	0	0	0	0	0	0	0	0	0	0	0	0	0	0	0	0	0	0	0	0	0	0	0	0	0	0	0	0	0	0	0	0	0	0	0	0	0	0	0	0	0	0	0
Scg2	0	0	0	0	0	0	0	0	0	0	0	0	0	0	0	0	0	0	0	0	0	0	0	0	0	0	0	0	0	0	0	0	0	0	0	0	0	0	0	0	0	0	0	0	0	0	0	0	0
Ap1s3	0	0	0	0	0	0	0	0	0	0	0	0	0	0	0	0	0	0	0	0	0	0	0	0.571953	0.512538	0	0	0	0	0	0	0.621968	0	0	0	0	0	0	0	0	0	0	0.529441	0.406451	0	0	0	0.662064	0
Wdfy1	0.696565	0.668678	0.705108	0	0	0.954528	0.622848	0	0	0	0	0.396185	0	0.821561	0	0	0.465385	0	0.56247	0	0	0.970531	0	0	0.512538	0.76674	0	0.764249	1.07314	0	0	0	0.679579	1.04851	0	0	0.616113	0	0	0	0	0	0	0	0	0	0	0.662064	0.460046
Mrpl44	0	1.06585	0.705108	0.545627	1.01186	0	1.00374	0.558952	0.850664	0	0	0.396185	0	0	0	1.23174	0	0.751509	0.920284	1.76799	0	0.598656	0	0.571953	0.849743	0.76674	0	1.00103	0	0	0	1.00253	0.679579	0.655808	0	0.980413	0	0.51321	0.895192	0.554374	1.4177	0	0.873786	0	1.11226	1.30956	0	0.662064	0.77394
Serpine2	0.696565	1.34936	1.81162	2.01906	1.96395	0	2.17226	1.38513	0	0	1.72522	1.07997	2.03624	1.57322	1.35083	1.76719	1.63868	0.751509	1.18326	0	1.67176	1.90772	1.61705	0.571953	1.84943	1.49475	1.71025	1.6126	2.67221	0.70299	2.09756	0.621968	1.08048	1.32975	0	0	0	0	1.67587	0.908944	0.714192	0	0.873786	0.406451	0	0.855379	1.21207	0	0
9830004L10Rik	0	0	0	0	0	0	0	0	0	0	0	0	0	0	0	0	0	0	0	0	0	0	0	0	0	0	0	0	0	0	0	0	0	0	0	0	0	0	0	0	0	0	0	0	0	0	0	0	0
Fam124b	0	0	0	0.545627	0	0	0	0	0	0.617527	0	0	0	0	0	0	0	0	0	0	0	0	0	0	0	0	0	0	0	0	0	0	0	0	0	0	0	0	0	0	0	0	0	0	0.703403	0	0	0	0
2310015K22Rik	0	0	0	0	0	0	0	0	0	0	0	0	0	0	0	0	0	0	0	0	0	0	0	0	0	0	0	0	0	0	0	0	0	0	0	0	0	0	0	0	0	0	0	0	0	0	0	0	0
Gm29125	0	0	0	0	0	0	0	0	0	0	0	0	0	0	0	0	0	0	0	0	0	0	0	0	0	0	0	0	0	0	0	0	0	0	0	0	0	0	0	0	0	0	0	0	0	0	0	0	0
1700016L21Rik	0	0	0	0	0	0	0	0	0	0	0	0	0	0	0	0	0	0	0	0	0	0	0	0	0	0	0	0	0	0	0	0	0	0	0	0	0	0	0	0	0	0	0	0	0	0	0	0	0
Dock10	0	0	0	0	0	0	0	0	0	0	0	0.396185	0	0	0	0	0	0	0	0	0	0	0	0	0	0	0	0	0	0	0	0	0	0	0	0	0	0	0	0	0	0.558472	0	0	0	0	0	0	0
Nyap2	0	0	0	0	0	0	0	0	0	0	0	0	0	0	0	0	0	0	0	0	0	0	0	0	0	0	0	0	0	0	0	0	0	0	0	0	0	0	0	0	0	0	0	0	0	0	0	0	0
Irs1	0	0	0	0	0.628795	0	0	0.915362	0	0.617527	0.506281	0.679195	0	0	0	0	0	0	0.56247	0	0	0	0	0.571953	0	0	0	0.453424	0	0	0	0	0	0	0	0	0	0.51321	0	0	0	0	0	0	0	0	0	0	0
Gm9747	0	0	0	0	0	0	0	0	0	0	0	0	0	0	0	0	0	0	0	0	0	0	0	0	0	0	0	0	0	0	0	0	0	0	0	0	0	0	0	0	0	0	0	0	0	0	0	0	0
Rhbdd1	0	0.668678	0.705108	0.545627	0.628795	0	0	0.558952	0.850664	0	0	0.396185	0	0	0	0	0.465385	0.751509	0.920284	0	0	0	0	0.571953	0	0	0	0	0	0.70299	0.784378	0	0	0	0	0	0	0.850703	1.35985	0	0.714192	0.558472	0	0.918064	0.703403	0	0	0	0
Gm28940	0	0	0	0	0	0	0	0	0	0	0	0	0	0	0	0	0	0	0	0	0	0	0	0	0	0	0	0	0	0	0	0	0	0	0	0	0	0	0	0	0	0	0	0	0	0	0	0	0
Col4a4	0	0	0	0	0	0	0	0.558952	0	0	0	0.396185	0	0	0	0	0	0	0	0	0	0	0	0	0	0	0	0	0	0	0	0	0	0	0	0	0	0	0	0	0	0	0	0	0	0	0	0	0
Col4a3	0	0	0	0	0	0	0	0	0	0	0	0	0	0	0.539503	0	0	0	0	0	0	0	0	0	0	0	0	0	0	0	0	0	0	0	0	0	0	0	0	0	0	0	0	0	0	0	0	0	0
Mff	0.696565	1.34936	0.705108	1.91773	1.28814	1.43387	0.622848	0.915362	1.30357	0.996458	1.45758	1.23277	1.46577	1.80766	0.539503	0	1.02169	1.88722	1.39128	1.23243	1.15081	1.62892	1.61705	0.571953	1.46963	0	0	0.453424	0	0	0	1.00253	0.679579	1.04851	1.57514	0.980413	0.994522	0	0	1.17017	0.714192	0.558472	0.529441	1.10058	0	0	0.779426	0.662064	0.77394
Tm4sf20	0	0	0	0	0	0	0	0	0	0	0	0	0	0	0	0	0	0	0	0	0	0	0	0	0	0	0	0	0	0	0	0	0	0	0	0	0	0	0	0	0	0	0	0	0	0	0	0	0
Gm28942	0	0	0	0	0	0	0	0	0	0	0	0	0	0	0	0	0	0	0	0	0	0	0	0	0	0	0	0	0	0	0	0	0	0	0	0	0	0	0	0	0	0	0	0	0	0	0	0	0
Agfg1	0.696565	0	0	0	0	0	0	0	0	0.996458	0	0.396185	0	0	0	0	0	0.751509	0.56247	1.23243	0	0.598656	0	0	0	0	0	0.764249	0	0	0	0	0	0	0	0	0	0	0	0	0	0	0	0	0.703403	0	0	0.662064	0.77394
Slc19a3	0	0	0	0	0	0	0	0	0	0	0	0	0	0	0	0	0	0	0	0	0	0	0	0	0	0	0	0	0	0	0	0	0	0	0	0	0	0	0	0	0	0	0	0	0	0	0	0	0
Krtap28-10	0	0	0	0	0	0	0	0	0	0	0	0	0	0	0	0	0	0	0	0	0	0	0	0	0	0	0	0	0	0	0	0	0	0	0	0	0	0	0	0	0	0	0	0	0	0	0	0	0
Krtap28-13	0	0	0	0	0	0	0	0	0	0	0	0	0	0	0	0	0	0	0	0	0	0	0	0	0	0	0	0	0	0	0	0	0	0	0	0	0	0	0	0	0	0	0	0	0	0	0	0	0
Ccl20	0	0	0	0	0	0	0	0	0	0	0	0	0	0	0	0	0	0	0	0	0	0	0	0	0	0	0	0	0	0	0	0	0	0	0	0	0	0	0	0	0	0	0	0	0	0	0	0	0
Daw1	0	0	0	0	0	0	0	0	0	0	0	0	0	0	0	0	0	0	0	0	0	0	0	0	0	0	0	0	0	0	0	0	0	0	0	0	0	0	0	0	0	0	0	0	0	0	0	0	0
Sphkap	0	0	0	0	0	0	0	0	0	0	0	0	0	0	0	0	0	0	0	0	0	0	0	0	0	0	0	0	0	0	0	0	0	0	0	0	0	0	0	0	0	0	0	0	0	0	0	0	0
4933436I20Rik	0	0	0	0	0	0	0	0	0	0	0	0	0	0	0	0	0	0	0	0	0	0	0	0	0	0	0	0	0	0	0	0	0	0	0	0	0	0	0	0	0	0	0	0	0	0	0	0	0
Pid1	0	0	0	0.545627	0	0	0	0	0	0	0	0	0	0	0	0	0	0	0	1.23243	0	0	0	0	0	0	0	0	0	0	0	0.621968	0	0	0	0	1.48316	0.51321	0.895192	1.17017	0.714192	0.558472	0	0	0	0	0.779426	0	0
Dner	0	0	0	0	0	0	0	0	0	0	0	0.899525	0	0	0	0	0	0	0	0	0	0	0	0	0	0	0	0	0	0	0	0	0	0	0	0	0	0	0	0	0	0	0.529441	0.406451	0.703403	0	0	0	1.01249
Trip12	0.696565	0.668678	0	0.545627	0	0	0	0	0.850664	1.2706	0.506281	1.07997	0	0.821561	0.539503	0	0.781733	0	1.5634	0	1.15081	0	0.852744	0.933521	0	0	0	1.00103	0	1.40102	1.5202	0.621968	0	1.04851	0	0.980413	0	1.30361	0	0.908944	0	0	0.529441	0.406451	0	0	1.21207	0	0.77394
Fbxo36	0	0	0	0	0	0.954528	0	0	0.850664	0	0.506281	0	0.510532	0	0	0	0	0	0	0	0	0	0	0	0	0	0	0.453424	0	0	0	0	0	0	0	0.980413	0	0.51321	0	0	0	0	0	0	0	0	0	0	0.460046
Slc16a14	0	0	0	0	0	0	0	0	0	0	0	0	0	0	0	0	0	0	0	0	0	0	0	0	0	0	0	0	0	0	0	0	0	0	0	0	0	0	0	0	0	0	0	0	0	0	0	0	0
C130026I21Rik	0	0	0	0	0	0	0	0	0	0	0	0	0	0	0	0	0	0	0	0	0	0	0	0	0	0	0	0	0	0	0	0	0	0	0	0	0	0	0	0	0	0	0	0	0	0	0	0	0
A530032D15Rik	0	0	0	0	0	0	0	0	0	0	0	0	0	0	0	0	0	0	0	0	0	0	0	0	0	0	0	0	0	0	0	0	0	0	0	0	0	0	0	0	0	0	0	0	0	0	0	0	0
Gm10553	0	0	0	0	0	0	0	0	0	0	0	0	0	0	0	0	0	0	0	0	0	0	0	0	0	0	0	0	0	0	0	0	0	0	0	0	0	0	0	0	0	0	0	0	0	0	0	0	0
A530040E14Rik	0	0	0	0	0	0	0	0	0	0	0	0	0	0	0	0	0	0	0	0	0	0	0	0	0	0	0	0	0	0	0	0	0	0	0	0	0	0	0	0	0	0	0	0	0	0	0	0	0
Gm16028	0	0	0	0	0	0	0	0	0	0	0	0	0	0	0	0	0	0	0	0	0	0	0	0	0	0	0	0	0	0	0	0	0	0	0	0	0	0	0	0	0	0	0	0	0	0	0	0	0
Gm16025	0	0	0	0	0	0	0	0	0	0	0	0	0	0	0	0	0	0	0	0	0	0	0	0	0	0	0	0	0	0	0	0	0	0	0	0	0	0	0	0	0	0	0	0	0	0	0	0	0
Gm16092	0	0	0	0	0	0	0	0	0	0	0	0	0	0	0	0	0	0	0	0	0	0	0	0	0	0	0	0	0	0	0	0	0	0	0	0	0	0	0	0	0	0	0	0	0	0	0	0	0
G530012D18Rik	0	0	0	0	0	0	0	0	0	0	0	0	0	0	0	0	0	0	0	0	0	0	0	0	0	0	0	0	0	0	0	0	0	0	0	0	0	0	0	0	0	0	0	0	0	0	0	0	0
Sp110	0	0	0	0	0	0	0	0	0	0	0	0	0	0	0	0	0	0	0	0	0	0	0	0	0	0	0	0	0	0	0	0	0	0	0	0	0	0	0	0	0	0	0	0	0	0	0	0	0
Gm16094	0	0	0	0	0	0	0	0	0	0	0	0	0	0	0	0	0	0	0	0	0	0	0	0	0	0	0	0	0	0	0	0	0	0	0	0	0	0	0	0	0	0	0	0	0	0	0	0	0
Sp140	0	0	0	0	0	0	0	0	0	0	0	0	0	0	0	0	0	0	0	0	0	0	0	0	0	0	0	0	0	0	0	0	0	0	0	0	0	0	0	0	0	0	0	0	0	0	0	0	0
Gm10552	0	0	0	0	0	0	0	0	0	0	0	0	0	0	0	0	0	0	0	0	0	0	0	0	0	0	0	0	0	0	0	0	0	0	0	0	0	0	0	0	0	0	0	0	0	0	0	0	0
Gm17017	0	0	0	0	0	0	0	0	0	0	0	0	0	0	0	0	0	0	0	0	0	0	0	0	0	0	0	0	0	0	0	0	0	0	0	0	0	0	0	0	0	0	0	0	0	0	0	0	0
Sp100	0	0	0	0	0	0	0	0	0	0	0	0	0	0	0	0	0	0	0	0	0	0	0	0	0	0	0	0	0	0	0	0	0	0	0	0	0	0	0	0	0	0	0	0	0.703403	0	0	0	0
A630001G21Rik	0	0	0	0	0	0	0	0	0	0	0	0	0	0	0	0	0	0	0	0	0	0	0	0	0	0	0	0	0	0	0	0	0	0	0	0	0	0	0	0	0	0	0	0	0	0	0	0	0
9930111H07Rik	0	0	0	0	0	0	0	0	0	0	0	0	0	0	0	0	0	0	0	0	0	0	0	0	0	0	0	0	0	0	0	0	0	0	0	0	0	0	0	0	0	0	0	0	0	0	0	0	0
Cab39	0	0	0	0	0	0.954528	0	0	0	0	0.506281	0.899525	0	0	0	0	0.465385	0	0.56247	0	1.15081	0.598656	0.852744	0.571953	0.512538	0.76674	0.92033	0.453424	0	0.70299	0	0	0.679579	0	0	0	0.616113	0	0	0.554374	0.714192	0	0	0	0	0	0.779426	0.662064	0
Itm2c	0.696565	0.668678	0	0.896651	1.28814	0	1.67169	0.558952	0.850664	0.617527	1.45758	1.23277	0.846879	0.821561	1.14596	0	1.37704	0	1.39128	0	1.15081	1.24098	0	0.571953	1.46963	1.49475	1.95168	0.453424	0	1.11172	2.23402	1.00253	1.58764	0	0	0	0.994522	1.6142	1.67587	1.17017	0.714192	1.55604	0.529441	1.6118	1.80879	0.855379	0.779426	1.05695	0.77394
4933407L21Rik	0	0	0	0	0	0	0	0	0	0	0	0	0	0	0	0	0	0	0	0	0	0	0	0	0	0	0	0	0	0	0	0	0	0	0	0	0	0	0	0	0	0	0	0	0	0	0	0	0
Gm28884	0	0	0	0	0	0	0	0	0	0	0	0	0	0	0	0	0	0	0	0	0	0	0	0	0	0	0	0	0	0	0	0	0	0	0	0	0	0	0	0	0	0	0	0	0	0	0	0	0
Gpr55	0	0	0	0	0	0	0	0	0	0	0	0	0	0	0	0	0	0	0	0	0	0	0	0	0	0	0	0	0	0	0	0	0	0	0	0	0	0	0	0	0	0	0	0	0	0	0	0	0
Gm28100	0	0	0	0	0	0	0	0	0	0	0	0	0	0	0	0	0	0	0	0	0	0	0	0	0	0	0	0	0	0	0	0	0	0	0	0	0	0	0	0	0	0	0	0	0	0	0	0	0
Spata3	0	0	0	0	0	0	0	0	0	0	0	0	0	0	0	0	0	0	0	0	0	0	0	0	0	0	0	0	0	0	0	0	0	0	0	0	0	0	0	0	0	0	0	0	0	0	0	0	0
2810459M11Rik	0	0	0	0	0	0	0	0	0	0	0	0	0	0	0	0	0	0	0	0	0	0	0	0	0	0	0	0	0	0	0	0	0	0	0	0	0	0	0	0	0	0	0	0	0	0	0	0	0
Psmd1	1.10317	1.06585	0	0.896651	0	0	0	0.558952	0.850664	0.617527	0.840799	0.396185	0	0	0	0	0.465385	0	0.920284	0	0	1.24098	0	1.19851	0.512538	0.76674	0.92033	0	0	0.70299	1.21849	0	0.679579	0	0	0	0	0	0	0	0	0.558472	0.529441	0.406451	0	0	1.51307	0	0.77394
Htr2b	0	0	0	0	0	0	0	0	0	0	0	0	0	0	0	0	0	0	0	0	0	0	0	0	0	0	0	0	0	0	0	0	0	0	0	0	0	0	0	0	0	0	0	0	0	0	0	0	0
Gm21972	0	0	0	0	0	0	0	0	0	0	0	0	0	0	0	0	0	0	0	0	0	0	0	0	0	0	0	0	0	0	0	0	0	0	0	0	0	0	0	0	0	0	0	0	0	0	0	0	0
Armc9	0	0	0	0.545627	0	0	0	0	0	0	0	0.396185	0	0	0	0	0	0	0	0	0	0	0	0	0	0	0	0.453424	0	0	0.784378	0	0.679579	0	0	0	0	0	0	0	0	0	0	0	0	0	0	0.662064	0
Gm16341	0	0	0	0	0	0	0	0	0	0	0	0	0	0	0	0	0	0	0	0	0	0	0	0	0	0	0	0	0	0	0	0	0	0	0	0	0	0	0	0	0	0	0	0	0	0	0	0	0
B3gnt7	0	0	0	0	0	0	0	0	0	0	0	0	0	0	0	0	0	0	0	0	0	0	0	0	0	0	0	0	0	0	0	0	0	0	0	0	0	0	0	0	0	0	0	0	0	0	0	0	0
Gm28626	0	0	0	0	0	0	0	0	0	0	0	0	0	0	0	0	0	0	0	0	0	0	0	0	0	0	0	0	0	0	0	0	0	0	0	0	0	0	0	0	0	0	0	0	0	0	0	0	0
Ncl	0.696565	1.75064	1.62851	1.36168	1.50439	2.1958	1.49446	0.915362	0.850664	0.996458	1.45758	0.899525	1.60885	1.57322	1.66599	2.11403	1.51639	1.1757	1.18326	1.23243	1.67176	2.30422	1.30621	1.40779	1.84943	1.49475	1.39134	0.453424	0	0	0	1.27753	1.76904	0	1.07011	1.46582	0.994522	0.51321	1.35985	1.69472	1.12657	1.38429	2.07692	0.918064	0	0.855379	0	2.0244	1.01249
Nmur1	0	0	0	0	0	0	0	0	0	0	0	0	0	0	0	0	0	0	0	0	0	0	0	0	0	0	0	0	0	0	0	0	0	0	0	0	0	0	0	0	0	0	0	0	0	0	0	0	0
1700019O17Rik	0	0	0	0	0	0	0	0	0	0	0	0	0	0	0	0	0	0	0	0	0	0	0	0	0	0	0	0	0	0	0	0	0	0	0	0	0	0	0	0	0	0	0	0	0	0	0	0	0
Ptma	2.49116	2.78665	3.06718	2.53457	3.30544	3.27937	2.90606	2.81694	2.98451	2.84679	2.25847	3.26879	2.56427	2.62035	3.14285	2.88983	2.59862	3.05228	2.6272	1.23243	2.90614	2.64722	2.91772	2.40084	2.66657	3.07958	1.71025	2.5686	0	3.19684	1.21849	2.35028	3.06498	2.12985	2.52527	3.31959	3.24648	3.11177	2.10888	3.14525	3.08423	2.94191	3.95033	3.13832	3.06397	1.30956	2.4529	3.1176	3.44603
Pde6d	2.49116	2.84364	2.96698	2.59052	2.27763	2.35941	2.85764	2.94297	2.91428	1.2706	1.45758	1.68182	1.46577	2.1569	2.46192	2.37106	2.79779	2.94039	2.68034	3.32233	3.01783	2.52376	2.67144	3.0476	2.40178	2.84132	1.71025	3.04829	1.91304	1.80811	1.93949	2.26446	3.10937	2.87247	3.09435	2.53836	2.8439	1.95101	1.67587	2.80686	3.03535	2.43991	3.11961	2.71081	2.72711	0	2.22587	2.42716	2.4931
Cops7b	0.696565	1.34936	0	1.80498	1.96395	0.954528	0.622848	1.17758	0	0	1.60033	0.679195	0.846879	0.821561	0.539503	2.37106	0	1.88722	1.5634	1.23243	0	1.24098	2.20568	1.58075	0	0	1.39134	1.98932	1.91304	1.62514	0.784378	1.8206	1.08048	1.32975	1.90912	2.233	0	1.30361	0	1.17017	2.23434	1.83034	2.07692	0.406451	2.21538	2.20977	0.779426	1.05695	1.01249
Nppc	0	0	0	0	0	0	0	0	0	0	0	0	0	0	0	0	0	0	0	0	0	0	0	0	0	0	0	0	0	0	0	0	0	0	0	0	0	0	0	0	0	0	0	0	0	0	0	0	0
Dis3l2	0	0.668678	0	0	0	0	0	0	0	0.617527	0	0	0	0	0	0	0.465385	0	0	0	0	0.598656	0.852744	0	0	0	0	0	0	0	0	0	0	0	0	0	0	0	0	0	0	0	0	0	0	0	0	0	0
Gm28375	0	0	0	0	0	0	0	0	0	0	0	0	0	0	0	0	0	0	0	0	0	0	0	0	0	0	0	0	0	0	0	0	0	0	0	0	0	0	0	0	0	0	0	0	0	0	0	0	0
Gm29371	0	0	0	0	0	0	0	0	0	0	0	0	0	0	0	0	0	0	0	0	0	0	0	0	0	0	0	0	0	0	0	0	0	0	0	0	0	0	0	0	0	0	0	0	0	0	0	0	0
Alppl2	0	0	0	0	0	0	0	0	0	0	0	0	0	0	0	0	0	0	0	0	0	0	0	0	0	0	0	0	0	0	0	0	0	0	0	0	0	0	0	0	0	0	0	0	0	0	0	0	0
Alpi	0	0	0	0	0	0	0	0	0	0	0	0	0	0	0	0	0	0	0	0	0	0	0	0	0	0	0	0	0	0	0	0	0	0	0	0	0	0	0	0	0	0	0	0	0	0	0	0	0
Akp3	0	0	0	0	0	0	0	0	0	0	0	0	0	0	0	0	0	0	0	0	0	0	0	0	0	0	0	0	0	0	0	0	0	0	0	0	0	0	0	0	0	0	0	0	0	0	0	0	0
Gm29374	0	0	0	0	0	0	0	0	0	0	0	0	0	0	0	0	0	0	0	0	0	0	0	0	0	0	0	0	0	0	0	0	0	0	0	0	0	0	0	0	0	0	0	0	0	0	0	0	0
Ecel1	0	0	0	0	0	0	0	0	0	0	0	0	0	0	0	0	0	0	0	0	0	0	0	0	0	0	0	0	0	0	0	0	0	0	0	0	0	0	0	0	0	0	0	0	0	0	0	0	0
Prss56	0	0	0	0	0	0	0	0	0	0	0	0	0	0	0	0	0	0	0	0	0	0	0	0	0	0	0	0	0	0	0	0	0	0	0	0	0	0	0	0	0	0	0	0	0	0	0	0	0
Chrnd	0	0	0	0	0	0	0	0	0	0	0	0	0	0	0	0	0	0	0	0	0	0	0	0	0	0	0	0	0	0	0	0	0	0	0	0	0	0	0	0	0	0	0	0	0	0	0	0	0
Chrng	0	0	0	0	0	0	0	0	0	0	0	0	0	0	0	0	0	0	0	0	0	0	0	0	0	0	0	0	0	0	0	0	0	0	0	0	0	0	0	0	0	0	0	0	0	0	0	0	0
Eif4e2	1.10317	1.56999	0.705108	1.15596	1.01186	1.43387	1.00374	0.915362	0.850664	0	0.506281	0.396185	0	1.26641	0.539503	0	1.37704	1.70125	0	0	0	1.45365	0.852744	0.571953	0	1.49475	0	0	0	0	0	0.621968	0	0.655808	1.07011	0	0.616113	0.51321	1.35985	0.554374	1.12657	0	0.873786	0.406451	0.703403	0.855379	0	0	1.20495
Efhd1	1.39142	0.668678	1.62851	1.36168	2.18359	2.0001	2.17226	1.83128	1.61415	2.05856	1.45758	1.58702	1.09812	1.80766	1.14596	1.23174	1.63868	1.47261	0.920284	0	1.15081	1.45365	0	0	1.84943	1.19558	0.92033	0	0	0.70299	0.784378	1.00253	2.05557	1.04851	1.57514	0	1.48316	1.10258	0.895192	1.3771	0	1.70256	1.12945	1.70717	1.11226	0	1.21207	2.0244	2.21681
Efhd1os	0	0	0	0	0	0	0	0	0	0	0	0	0	0	0	0	0	0	0	0	0	0	0	0	0	0	0	0	0	0	0	0	0	0	0	0	0	0	0	0	0	0	0	0	0	0	0	0	0
Gigyf2	0.696565	0.668678	0.705108	0.545627	0.628795	0	0	0.558952	0	0	0.840799	0.396185	0.510532	0	0.539503	1.23174	1.21506	0	0.920284	1.76799	0	0.598656	1.61705	0.933521	0	0.76674	0	0.453424	0	0.70299	0	0.621968	0.679579	0	1.07011	0	0	0.51321	0.895192	1.3771	0.714192	0	0.873786	0.694625	0	0.855379	0	0.662064	0.460046
Kcnj13	0	0	0	0	0	0	0	0	0	0.617527	0	0.899525	0	0	0	0	0	0	0	0	0	0	0.852744	0	0	0	0	0	0	0	0	0	0	0	0	0	0	0	0	0	0	0	0	0	0	0	0	0	0
3110079O15Rik	0	0	0	0	0	0	0	0	0	0	0	0	0	0	0	0	0	0	0	0	0	0	0	0	0	0	0	0	0	0	0	0	0	0	0	0	0	0	0	0	0	0	0	0	0	0	0	0	0
Ngef	0	0	0	0	0	0	0	0	0	0	0	0	0	0	0	0	0	0	0	0	0	0	0	0	0	0	0	0	0	0	0	0	0	0	0	0	0	0	0	0	0	0	0	0	0	0	0	0	0
Neu2	0	0	0	0	0	0	0	0	0	0	0	0	0	0	0	0	0	0	0	0	0	0	0	0	0	0	0	0	0	0	0	0	0	0	0	0	0	0	0	0	0	0	0	0	0	0	0	0	0
Inpp5d	0	0	0	0	0	0	0	0	0	0	0	0	0	0	0	0	0	0	0	0	0	0	0	0	0	0	0	0	0	0	0	0	0	0	0	0	0	0	0	0	0	0	0	0	0	0	0	0	0
Atg16l1	0	0	0	0	0	0	0	0	0	0	0	0	0	0	0	0	0	0	0.56247	0	0	0	0	0.571953	0	0	0	0	0	0.70299	0	0	0.679579	0	0	0	0	0	0	0	0	0	0	0	0	0	0	0	0
Sag	0	0	0	0	0	0	0	0	0	0	0	0.679195	0	0	0	0	0	0	0.56247	0	0	0	0	0	0	0	0	0.453424	0	0	0	0.621968	0	0	1.57514	0	0	0.51321	0	0	0	0	0.529441	0	1.40164	0.855379	0	0.662064	0
Dgkd	0	0	0	0	0	0	0	0	0	0	0	0	0	0	0	0	0	0	0	0	0	0	0	0	0	0	0	0	0	0.70299	0	0	0	0.655808	0	0	0	0	0	0	0	0	0	0.406451	0	0	0	0	0
Gm19582	0	0	0	0	0	0	0	0	0	0	0	0	0	0	0	0	0	0	0	0	0	0	0	0	0	0	0	0	0	0	0	0	0	0	0	0	0	0	0	0	0	0	0	0	0	0	0	0	0
Usp40	0	0	0.705108	0	0	0	0.622848	0	0	0.617527	0	0.396185	0	0	0	0	0	0.751509	0.56247	0	0	0	0	0.571953	0	0.76674	0	0	0	0.70299	0.784378	0	0	1.04851	0	0	0.616113	0.51321	0	0.554374	0	0.558472	0	0	0.703403	0.855379	0	0	0.460046
Ugt1a10	0	0	0	0	0	0	0	0	0	0	0	0	0	0	0	0	0	0	0	0	0	0	0	0	0	0	0	0	0	0	0	0	0	0	0	0	0	0	0	0	0	0	0	0	0	0	0	0	0
Ugt1a9	0	0	0	0	0	0	0	0	0	0	0	0	0	0	0	0	0	0	0	0	0	0	0	0	0	0	0	0	0	0	0	0	0	0	0	0	0	0	0	0	0	0	0	0	0	0	0	0	0
Ugt1a8	0	0	0	0	0	0	0	0	0	0	0	0	0	0	0	0	0	0	0	0	0	0	0	0	0	0	0	0	0	0	0	0	0	0	0	0	0	0	0	0	0	0	0	0	0	0	0	0	0
Ugt1a7c	0	0	0	0	0	0	0	0	0	0	0	0	0	0	0	0	0	0	0	0	0	0	0	0	0	0	0	0	0	0	0	0	0	0	0	0	0	0	0	0	0	0	0	0	0	0	0	0	0
Ugt1a6b	0	0	0	0	0	0	0	0	0	0	0	0	0	0	0	0	0	0	0	0	0	0	0	0	0	0	0	0	0	0	0	0	0	0	0	0	0	0	0	0	0	0	0	0	0	0	0	0	0
Ugt1a6a	0	0	0	0	0	0	0	0	0	0	0	0	0	0	0	0	0	0	0	0	0	0	0	0	0	0	0	0	0	0	0	0	0	0	0	0	0	0	0	0	0	0	0	0	0	0	0	0	0
Ugt1a5	0	0	0	0	0	0	0	0	0	0	0	0	0	0	0	0	0	0	0	0	0	0	0	0	0	0	0	0	0	0	0	0	0	0	0	0	0	0	0	0	0	0	0	0	0	0	0	0	0
Ugt1a2	0	0	0	0	0	0	0	0	0	0	0	0	0	0	0	0	0	0	0	0	0	0	0	0	0	0	0	0	0	0	0	0	0	0	0	0	0	0	0	0	0	0	0	0	0	0	0	0	0
Dnajb3	0	0	0	0	0	0	0	0	0	0	0	0	0	0	0	0	0	0	0	0	0	0	0	0	0	0	0	0	0	0	0	0	0	0	0	0	0	0	0	0	0	0	0.529441	0	0	0	0	0	0
Ugt1a1	0	0	0	0	0	0	0	0	0	0	0	0	0	0	0	0	0	0	0	0	0	0	0	0	0	0	0	0	0	0	0	0	0	0	0	0	0	0	0	0	0	0	0	0	0	0	0	0	0
Mroh2a	0	0	0	0	0	0	0	0	0	0	0	0	0	0	0	0	0	0	0	0	0	0	0	0	0	0	0	0	0	0	0	0	0	0	0	0	0	0	0	0	0	0	0	0	0	0	0	0	0
Hjurp	0	0	0	0.545627	0	0	0	0	0	0.617527	0	0	0	0	0	0	0	0	0	0	0	0	0	0	0	0	0	0	0	0	0	0	0.679579	0	0	0	0	0	0	0.554374	0	0	0.529441	0	0	0	0	0	0.460046
Trpm8	0	0	0	0	0	0	0	0	0	0	0	0	0	0	0	0	0	0	0	0	0	0	0	0	0	0	0	0	0	0	0	0	0	0	0	0	0	0	0	0	0	0	0	0	0	0	0	0	0
4930453O03Rik	0	0	0	0	0	0	0	0	0	0	0	0	0	0	0	0	0	0	0	0	0	0	0	0	0	0	0	0	0	0	0	0	0	0	0	0	0	0	0	0	0	0	0	0	0	0	0	0	0
Spp2	0	0	0	0	0	0	0	0	0	0	0	0	0	0	0	0	0	0	0	0	0	0	0	0	0	0	0	0	0	0	0	0	0	0	0	0	0	0	0	0	0	0	0	0	0	0	0	0	0
Gm29538	0	0	0	0	0	0	0	0	0	0	0	0	0	0	0	0	0	0	0	0	0	0	0	0	0	0	0	0	0	0	0	0	0	0	0	0	0	0	0	0	0	0	0	0	0	0	0	0	0
Gm28888	0	0	0	0	0	0	0	0	0	0	0	0	0	0	0	0	0	0	0	0	0	0	0	0	0	0	0	0	0	0	0	0	0	0	0	0	0	0	0	0	0	0	0	0	0	0	0	0	0
Glrp1	0	0	0	0	0	0	0	0	0	0	0	0	0	0	0	0	0	0	0	0	0	0	0	0	0	0	0	0	0	0	0	0	0	0	0	0	0	0	0	0	0	0	0	0	0	0	0	0	0
Gm19589	0	0	0	0	0	0	0	0	0	0	0	0	0	0	0	0	0	0	0	0	0	0	0	0	0	0	0	0	0	0	0	0	0	0	0	0	0	0	0	0	0	0	0	0	0	0	0	0	0
Gm29336	0	0	0	0	0	0	0	0	0	0	0	0	0	0	0	0	0	0	0	0	0	0	0	0	0	0	0	0	0	0	0	0	0	0	0	0	0	0	0	0	0	0	0	0	0	0	0	0	0
Arl4c	0	0	0	0	0	0	0	0	0	0	0	0	0	0	0	0	0	0	0	0	0	0	0	0	0	0	0	0	0	0	0	0.621968	0	0	0	0	0.616113	0	0	0	0	0	0	0	0.703403	0	0	0	0
Platr5	0	0	0	0	0	0	0	0	0	0	0	0	0	0	0	0	0	0	0	0	0	0	0	0	0	0	0	0	0	0	0	0	0	0	0	0	0	0	0	0	0	0	0	0	0	0	0	0	0
Gm29337	0	0	0	0	0	0	0	0	0	0	0	0	0	0	0	0	0	0	0	0	0	0	0	0	0	0	0	0	0	0	0	0	0	0	0	0	0	0	0	0	0	0	0	0	0	0	0	0	0
1700067G17Rik	0	0	0	0	0	0	0	0	0	0	0	0	0	0	0	0	0	0	0	0	0	0	0	0	0	0	0	0	0	0	0	0	0	0	0	0	0	0	0	0	0	0	0	0	0	0	0	0	0
Sh3bp4	0	0	0	0	0	0	0	0	0	0	0	0	0	0	0	0	0	0	0	0	0	0	0	0	0	0.76674	0	0	0	0	0	0.621968	0	0	1.07011	0	0.616113	0	0	0	0	0	0	0	0	0	0	0	0
Gm28342	0	0	0	0	0	0	0	0	0	0	0	0	0	0	0	0	0	0	0	0	0	0	0	0	0	0	0	0	0	0	0	0	0	0	0	0	0	0	0	0	0	0	0	0	0	0	0	0	0
C030007H22Rik	0	0	0	0	0	0	0	0	0	0	0	0	0	0	0	0	0	0	0	0	0	0	0	0	0	0	0	0	0	0	0	0	0	0	0	0	0	0	0	0	0	0	0	0	0	0	0	0	0
Agap1	0	0	0.705108	0.545627	0.628795	0.954528	0	0	0.850664	0.617527	0.506281	0.679195	0.510532	0	0	0	0	0	0.56247	1.23243	0	0	0.852744	0	0.512538	0	0	0	0	0	0	0	0.679579	0	0	0	0.994522	0	0.895192	0	0	0	0	0.694625	0.703403	0	0	0.662064	0.460046
Gbx2	0	0	0	0	0	0	0	0	0	0	0	0	0	0	0	0	0	0	0	0	0	0	0	0	0	0	0	0	0	0	0	0	0	0	0	0	0	0	0	0	0	0	0	0	0	0	0	0	0
Asb18	0	0	0	0	0	0	0	0	0	0	0	0	0	0	0	0	0	0	0	0	0	0	0	0	0	0	0	0	0	0	0	0	0	0	0	0	0	0	0	0	0	0	0	0	0	0	0	0	0
Iqca	0	0	0	0	0	0	0	0	0	0	0	0	0	0	0	0	0	0	0	0	0	0	0	0	0	0	0	0	0	0	0	0	0	0	0	0	0	0	0	0	0	0	0	0	0	0	0	0	0
4930434B07Rik	0	0	0	0	0	0	0	0	0	0	0	0	0	0	0	0	0	0	0	0	0	0	0	0	0	0	0	0	0	0	0	0	0	0	0	0	0	0	0	0	0	0	0	0	0	0	0	0	0
Ackr3	0	0	0	0	0	0	0	0	0	0	0	0	0.510532	0	0	0	0	0	0	0	0	0	0	0	0	0	0	0	0	0	0.784378	0	0	0	0	0	0	0	0	0	0	0	0	0.694625	0	0	0	0	0
Gm28721	0	0	0	0	0.628795	0	0	0	0	0	0	0	0	0	0	0	0	0	0	0	0	0	0	0	0	0	0	0	0	0	0	0	0	0	0	0	0	0	0	0	0	0	0	0	0	0	0	0	0
Gm28723	0	0	0	0	0	0	0	0	0	0	0	0	0	0	0	0	0	0	0	0	0	0	0	0	0	0	0	0	0	0	0	0	0	0	0	0	0	0	0	0	0	0	0	0	0	0	0	0	0
Gm28722	0	0	0	0	0	0	0	0	0	0	0	0	0	0	0	0	0	0	0	0	0	0	0	0	0	0	0	0	0	0	0	0	0	0	0	0	0	0	0	0	0	0	0	0	0	0	0	0	0
Cops8	0.696565	0	0.705108	0.896651	0	0.954528	0	0.558952	1.30357	0.996458	0.506281	0.899525	0.510532	0	0.539503	0	0	0	0	0	0	0	0	0.571953	0	0	0	0	1.07314	0	0	0	0	1.04851	1.07011	0	0.616113	0.51321	0	0.554374	0.714192	0	0	0	0	1.30956	0	1.05695	0
Gm9991	0	0	0	0	0	0	0	0	0	0	0	0	0	0	0	0	0	0	0	0	0	0	0	0	0	0	0	0	0	0	0	0	0	0	0	0	0	0	0	0	0	0	0	0	0	0	0	0	0
Col6a3	0	0	0	0	0	0	0	0	0	0	0	0	0	0	0	0	0	0	0	0	0	0	0	0	0	0	0	0	0	0	0	0	0	0	0	0	0	0	0	0	0	0	0	0	0	0	0	0	0
Mlph	0	0	0	0	0	0	0	0	0	0	0	0	0	0	0	0	0	0	0	0	0	0.598656	0	0	0	0	0	0	0	0	0	0	0	0	0	0	0	0	0.895192	0	0	0	0	0	0	0	0	0	0
Prlh	0	0	0	0	0	0	0	0	0	0	0	0	0	0	0	0	0	0	0	0	0	0	0	0	0	0	0	0	0	0	0	0	0	0	0	0	0	0	0	0	0	0	0	0	0	0	0	0	0
Rab17	0	0	0	0	0	0	0	0	0	0	0	0	0	0	0	0	0	0	0	0	0	0	0	0	0	0	0	0	0	0	0	0	0	0	0	0	0	0	0	0	0	0	0	0	0	0	0	0	0
Gm28199	0	0	0	0	0	0	0	0	0	0	0	0	0	0	0	0	0	0	0	0	0	0	0	0	0	0	0	0	0	0	0	0	0	0	0	0	0	0	0	0	0	0	0	0	0	0	0	0	0
Lrrfip1	0	0.668678	0	0	0	0	0.622848	0	0	0	0	0	0	0	0	0	0.465385	0	0	0	0	0	0	0	0	0	0	0	0	0	0	0	0	0	0	0	0	0.850703	0.895192	0	0	0	0	0	0	0	0	0.662064	0
Rbm44	0	0	0	0	0	0	0	0	0	0	0	0	0	0	0	0	0	0	0	0	0	0	0	0	0	0	0	0	0	0	0	0	0	0	0	0	0	0	0	0	0	0	0	0	0	0	0	0	0
Ramp1	0	0	0	0	0	0	0	0	0	0	0	0	0	0	0	0	0	0	0	0	0	0	0	0	0	0	0	0	0	0	0	0	0	0	0	0	0	0.51321	0	0	0	0	0	0	0	0	0	0	0
Ube2f	1.39142	0.668678	0.705108	0.896651	0	0	0	0.915362	0	0.996458	0	0.396185	0.510532	0	1.14596	1.23174	0.781733	0	0	0	0	0	0	1.58075	0	0.76674	0	1.00103	0	1.11172	0	0	0.679579	0	1.57514	0	0	0	0	0.554374	1.4177	0.558472	0.529441	0	0	0	0	0.662064	0.460046
Gm26683	0	0	0	0	0	0	0	0	0	0	0	0	0	0	0	0	0	0	0	0	0	0	0	0	0	0	0	0	0	0	0	0	0	0	0	0	0	0	0	0	0	0	0	0	0	0	0	0	0
Scly	0	0	0.705108	0	0.628795	0	0	0.558952	0	0	0.506281	0	0.510532	0	0.539503	0	0.465385	0.751509	0.56247	0	0	0	0.852744	0	0.512538	0	0	0	0	0	0	0.621968	0	0.655808	1.07011	0	0	0	0.895192	0	1.12657	0	0	0	0	0.855379	0.779426	0	0
Gm17090	0	0	0	0	0	0	0	0	0	0	0	0	0	0	0	0	0	0	0	0	0	0	0	0	0	0	0	0	0	0	0	0	0	0	0	0	0	0	0	0	0	0	0	0	0	0	0	0	0
Espnl	0	0	0	0	0	0	0	0	0	0.617527	0	0.899525	0	0	0	0	0	0	0	0	0	0	0	0	0	0	0	0	0	0	0	0	0	0	0	0	0	0	0	0	0	0	0	0	0	0	0	0	0
Klhl30	0	0	0	0	0	0	0	0	0	0	0	0	0	0	0	0	0	0	0	0	0	0	0	0	0	0	0	0	0	0	0	0	0	0	0	0	0	0	0	0	0	0	0	0	0	0	0	0	0
Fam132b	0	0	0	0	0	0	0	0	0	0	0	0	0	0	0	0	0	0	0	0	0	0	0	0	0	0	0	0	0	0	0	0	0	0	0	0	0	0	0	0	0	0	0	0	0	0	0	0	0
Ilkap	0	0	0.705108	1.36168	1.01186	0	0.622848	0.558952	0	0	0	0	0.846879	0	0.888018	0	0	0	0.56247	0	0	0.970531	0	0.933521	0.512538	0	0	0.453424	0	0	0	0.621968	0	0	0	0	0	0	0	0	1.12657	0.558472	0	0	0	0.855379	0	0	0.460046
1700020N18Rik	0	0	0	0	0	0	0	0	0	0	0	0	0	0	0	0	0	0	0	0	0	0	0	0	0	0	0	0	0	0	0	0	0	0	0	0	0	0	0	0	0	0	0	0	0	0	0	0	0
Hes6	0	0	0	0	0	0	0	0	0	0	0	0	0	0	0	0	0	0	0	0	0	0	0	0	0	0	0	0	0	0	0	0	0	0	0	0	0	0	0	0	0	0.558472	0	0	0.703403	0.855379	0.779426	0	0
Per2	0	0	0	0	0	0	0	0	0	0	0	0	0	0	0.539503	0	0	0.751509	0	0	0	0	0	0	0	0	0	0.453424	0	0.70299	0	0	0	0	0	0	0	0	0	0	0	0	0	0	0	0	0	0	0
Gm28382	0	0	0	0	0	0	0	0	0	0	0	0	0	0	0	0	0	0	0	0	0	0	0	0	0	0	0	0	0	0	0	0	0	0	0	0	0	0	0	0	0	0	0	0	0	0	0	0	0
Traf3ip1	0	0	0	0	0	0	0	0	0	0.617527	0	0	0	0.821561	0	0	0	0	0.56247	0	0	0	0	0	0	0	0	0	0	0	0	0	0	0	0	0	0	0	0	0	0	0	0.529441	0	0.703403	0	0	0	0.460046
Asb1	0	0	0	0	0	0	0	0	0	0	0	0	0.510532	0	0	0	0	0	0	0	0	0	0	0	0	0.76674	0	0	0	0	0	0	0	0	0	0	0	0	0	0	0	0	0	0	0	0.855379	0	0	0
Gm28380	0	0	0	0	0	0	0	0	0	0	0	0	0	0	0	0	0	0	0	0	0	0	0	0	0	0	0	0	0	0	0	0	0	0	0	0	0	0	0	0	0	0	0	0	0	0	0	0	0
Gm29100	0	0	0	0	0	0	0	0	0	0	0	0	0	0	0	0	0	0	0	0	0	0	0	0	0	0	0	0	0	0	0	0	0	0	0	0	0	0	0	0	0	0	0	0	0	0	0	0	0
Twist2	0	0	0	0	0	0	0	0	0	0	0	0	0	0	0	0	0	0	0	0	0	0	0	0	0	0	0	0	0	0	0	0	0	0	0	0	0	0	0	0	0	0	0	0	0	0	0	0	0
Hdac4	0.696565	0	0	0	0.628795	0	0	0	0	0.617527	0	0	0	0	0	0	0	0	0	0	0	0	0	0	0	0	0	0.453424	0	0	0	0	0	0	0	0	0	0.51321	0.895192	0.554374	0	0	0	0	0	0	0	0	0
Gm26720	0	0	0	0	0	0	0	0	0	0	0	0	0	0	0	0	0	0	0	0	0	0	0	0	0	0	0	0	0	0	0	0	0	0	0	0	0	0	0	0	0	0	0	0	0	0	0	0	0
Gm29099	0	0	0	0	0	0	0	0	0	0	0	0	0	0	0	0	0	0	0	0	0	0	0	0	0	0	0	0	0	0	0	0	0	0	0	0	0	0	0	0	0	0	0	0	0	0	0	0	0
Ndufa10	1.39142	0.668678	0.705108	1.91773	1.96395	1.43387	1.95297	1.55692	1.30357	0.617527	1.45758	0.899525	1.60885	1.26641	0.888018	1.23174	1.21506	1.1757	1.18326	2.37194	1.15081	1.24098	0	1.40779	0	1.19558	0.92033	0.764249	0	1.11172	0.784378	0.621968	0.679579	0	0	0	1.2684	0.51321	0.895192	1.17017	1.12657	0.914689	0	0	0	0.855379	0	1.7394	0.460046
Olfr1416	0	0	0	0	0	0	0	0	0	0	0	0	0	0	0	0	0	0	0	0	0	0	0	0	0	0	0	0	0	0	0	0	0	0	0	0	0	0	0	0	0	0	0	0	0	0	0	0	0
Olfr1415	0	0	0	0	0	0	0	0	0	0	0	0	0	0	0	0	0	0	0	0	0	0	0	0	0	0	0	0	0	0	0	0	0	0	0	0	0	0	0	0	0	0	0	0	0	0	0	0	0
Olfr1414	0	0	0	0	0	0	0	0	0	0	0	0	0	0	0	0	0	0	0	0	0	0	0	0	0	0	0	0	0	0	0	0	0	0	0	0	0	0	0	0	0	0	0	0	0	0	0	0	0
1700054K02Rik	0	0	0	0	0	0	0	0	0	0	0	0	0	0	0	0	0	0	0	0	0	0	0	0	0	0	0	0	0	0	0	0	0	0	0	0	0	0	0	0	0	0	0	0	0	0	0	0	0
Olfr1413	0	0	0	0	0	0	0	0	0	0	0	0	0	0	0	0	0	0	0	0	0	0	0	0	0	0	0	0	0	0	0	0	0	0	0	0	0	0	0	0	0	0	0	0	0	0	0	0	0
Gm28479	0	0	0	0	0	0	0	0	0	0	0	0	0	0	0	0	0	0	0	0	0	0	0	0	0	0	0	0	0	0	0	0	0	0	0	0	0	0	0	0	0	0	0	0	0	0	0	0	0
Olfr1412	0	0	0	0	0	0	0	0	0	0	0	0	0	0	0	0	0	0	0	0	0	0	0	0	0	0	0	0	0	0	0	0	0	0	0	0	0	0	0	0	0	0	0	0	0	0	0	0	0
Olfr1411	0	0	0	0	0	0	0	0	0	0	0	0	0	0	0	0	0	0	0	0	0	0	0	0	0	0	0	0	0	0	0	0	0	0	0	0	0	0	0	0	0	0	0	0	0	0	0	0	0
Olfr1410	0	0	0	0	0	0	0	0	0	0	0	0	0	0	0	0	0	0	0	0	0	0	0	0	0	0	0	0	0	0	0	0	0	0	0	0	0	0	0	0	0	0	0	0	0	0	0	0	0
Olfr12	0	0	0	0	0	0	0	0	0	0	0	0	0	0	0	0	0	0	0	0	0	0	0	0	0	0	0	0	0	0	0	0	0	0	0	0	0	0	0	0	0	0	0	0	0	0	0	0	0
Myeov2	1.95176	2.1533	1.62851	1.67787	1.83292	2.0001	1.82219	2.1387	2.042	1.9431	2.11024	1.7684	1.09812	1.99745	2.399	2.11403	1.74764	2.17944	1.95161	2.74581	2.26624	1.24098	2.46544	2.1653	2.33924	2.32453	0.92033	2.47655	1.91304	2.21466	0.784378	2.06695	2.27803	2.56856	0	2.0363	2.2531	1.85084	1.67587	2.03701	1.98172	1.94362	2.23813	2.01746	2.32097	1.30956	1.51307	2.14128	2.39156
Otos	0	0	0	0	0	0	0	0	0	0	0	0	0	0	0	0	0	0	0	0	0	0	0	0	0	0	0	0.453424	0	0	0	1.8206	0	0	0	0	0	1.30361	1.91563	1.3771	1.4177	1.55604	1.33288	1.8743	0.703403	0.855379	1.21207	1.55923	0.77394
Gm29483	0	0	0	0	0	0	0	0	0	0	0	0	0	0	0	0	0	0	0	0	0	0	0	0	0	0	0	0	0	0	0	0	0	0	0	0	0	0	0	0	0	0	0	0	0	0	0	0	0
Gm29482	0	0	0	0	0	0	0	0	0	0	0	0	0	0	0	0	0	0	0	0	0	0	0	0	0	0	0	0	0	0	0	0	0	0	0	0	0	0	0	0	0	0	0	0	0	0	0	0	0
Gm29481	0	0	0	0	0	0	0	0	0	0	0	0	0	0	0	0	0	0	0	0	0	0	0	0	0	0	0	0	0	0	0	0	0	0	0	0	0	0	0	0	0	0	0	0	0	0	0	0	0
Gpc1	0	0	0	0	0	0	0	0	0	0	0	0	0	0	0	0	0	0.751509	0	0	0	0	0	0	0	0	0.92033	0	0	0	0.784378	0	0	0	0	0	0	0.51321	0.895192	0	0	0	0	0	0	0	0	0.662064	0
Gm29480	0	0	0	0	0	0	0	0	0	0	0	0	0	0	0	0	0	0	0	0	0	0	0	0	0	0	0	0	0	0	0	0	0	0	0	0	0	0	0	0	0	0	0	0	0	0	0	0	0
Ankmy1	0	0	0	0	0	0	0	0	0	0	0	0	0	0	0	0	0	0	0	0	0	0	0	0	0	0	0	0	0	0	0	0	0	0	0	0	0	0	0	0	0	0	0	0	0	0	0	0	0
Dusp28	0.696565	0	0	0.896651	0	0	0	0	0	0	0.506281	0.396185	0	0	0	0	0	0	0	0	0	0	0	0	0.849743	0	0	0.764249	0	0.70299	0	0	0	0	0	0	0.616113	0.51321	0	0.554374	0	0	0.873786	0.406451	0.703403	0	0	0.662064	0.460046
5033417F24Rik	0	0	0	0	0	0	0	0	0	0	0	0	0	0	0	0	0	0	0	0	0	0	0	0	0	0	0	0	0	0	0	0	0	0	0	0	0	0	0	0	0	0	0	0	0	0	0	0	0
Rnpepl1	0.696565	0.668678	0	0.896651	0	0	0	0.558952	0.850664	0	0.840799	0.679195	0	0	0	1.23174	0	0	0.56247	0	0	0	0	0.933521	0	0	0	0.453424	0	0	0.784378	1.00253	0	0.655808	0	0	0	0	0	0.554374	0	0.558472	0	0.406451	0.703403	0	0	0	0.77394
9430060I03Rik	0	0	0	0	0	0	0	0	0	0	0	0	0	0	0	0	0	0	0	0	0	0	0	0	0	0	0	0	0	0	0	0	0	0	0	0	0	0	0	0	0	0	0	0	0	0	0	0	0
Capn10	0	0	0.705108	0	0	0	0	0	0	0	0	0	0.510532	0	0	0	0.465385	0.751509	0	1.23243	0	0	0	0.571953	0	0	0	0	1.07314	0	0	0	0	0	1.07011	0	0	0.51321	0	0.554374	0	0.558472	0.529441	0.406451	0	0	0	0	0
Gpr35	0	0	0	0	0	0	0	0	0	0	0	0	0	0	0	0	0	0	0	0	0	0	0	0	0	0	0	0	0	0	0	0	0	0	0	0	0	0	0	0	0	0	0	0	0	0	0	0	0
Aqp12	0	0	0	0	0	0	0	0	0	0	0	0	0	0	0	0	0	0	0	0	0	0	0	0	0	0	0	0	0	0	0	0	0	0	0	0	0	0	0	0	0	0	0	0	0	0	0	0	0
Kif1a	0	0	0	0	0	0	0	0	0	0	0	0	0	0	0	0	0	0	0	0	0	0	0	0	0	0	0	0	0	0	0	0	0	0	0	0	0	0	0	0	0	0	0	0	0	0	0	0	0
Gm28086	0	0	0	0	0	0	0	0	0	0	0	0	0	0	0	0	0	0	0	0	0	0	0	0	0	0	0	0	0	0	0	0	0	0	0	0	0	0	0	0	0	0	0	0	0	0	0	0	0
Agxt	0	0	0	0	0	0	0	0	0	0	0	0	0	0	0	0	0	0	0	0	0	0	0	0	0	0	0	0	0	0	0	0	0	0	0	0	0	0	0	0	0	0	0	0	0	0	0	0	0
2310007B03Rik	0	0	0	0	0	0	0	0	0	0	0	0	0	0	0	0	0	0	0	0	0	0	0	0	0	0	0	0	0	0	0	0	0	0	0	0	0	0	0	0	0	0	0	0	0	0	0	0	0
Crocc2	0	0	0	0	0	0	0	0	0	0	0	0	0	0	0	0	0	0	0	0	0	0	0	0	0	0	0	0	0	0	0	0	0	0	0	0	0	0	0	0	0	0	0	0	0	0	0	0	0
Sned1	0	0	0	0.545627	1.01186	0	1.00374	0	0	0	0	0.679195	0	0	0	0	0.781733	0	0	0	0	0	0	0	0	0	0	0	0	0.70299	0	0	0	0	0	0	0.616113	0	0	0	0	0	0	0	0	0	0	0	0
Mterf4	0	0.668678	0	0	0	0	0	0	0	0	0.506281	0	0	0	0	0	0	0	0.56247	0	0	0	0	0	0	0	0	0	0	0	0	0	0	0	0	0	0	0	0	0	0	0.558472	0.529441	0	0	0.855379	1.21207	0	0
Gm28535	0	0	0	0	0	0	0	0	0	0	0	0	0	0	0	0	0	0	0	0	0	0	0	0	0	0	0	0	0	0	0	0	0	0	0	0	0	0	0	0	0	0	0	0	0	0	0	0	0
Pask	0	0	0	0	0	0	0	0	0	0	0	0	0	0	0	0	0	0	0	0	0	0	0	0	0	0	0	0	0	0	0	0	0	0	0	0	0	0	0.895192	0	0	0	0	0	0	0	0	0	0
Ppp1r7	1.10317	0.668678	0	0	0.628795	0.954528	0	0	0	0	0	0	0	0	0.539503	0	0	0	0	0	0	0	0.852744	0	0	0	0	0.453424	0	0	0	0	0	0	0	0	0.616113	0.51321	0	0	0	0	0	0.406451	0	0	0	0	0
Ano7	0	0	0	0	0	0	0	0	0	0	0	0	0	0	0	0	0	0	0	0	0	0	0	0	0	0	0	0	0	0	0	0	0	0	0	0	0	0	0	0	0	0	0	0	0	0	0	0	0
Hdlbp	1.6149	1.06585	1.40418	0	0.628795	1.43387	0.622848	1.55692	1.30357	0.617527	1.09103	1.07997	0.510532	0.821561	1.35083	0	0.781733	0.751509	1.5634	1.23243	0	0.970531	1.30621	0.933521	1.46963	1.19558	0.92033	1.6126	0	1.40102	1.21849	1.49298	0	1.32975	0	0	0.616113	0.51321	0.895192	1.17017	0	1.38429	0.529441	1.10058	0.703403	0.855379	1.21207	0.662064	0
2002-09-01	0.696565	1.06585	0	0.545627	0.628795	0.954528	0	0	1.30357	1.2706	0.506281	0.396185	0	0	0.888018	0	1.02169	0	0.56247	1.23243	0	0	0.852744	0	0	0	0	0	0	0	0.784378	0.621968	1.08048	0.655808	0	0.980413	0.994522	0.850703	0	0.908944	0	0.558472	0.529441	0.694625	0	0	0	0.662064	0
Farp2	0	0	0.705108	0	0	0	0	0	0	0	0	0	0	0	0	0	0.465385	0	0	0	0	0	0	0	0	0	0	0	0	0	0	0	0	0	0	0	0	0	0	0	0	0	0	0	0	0	0	0	0
Stk25	0.696565	0.668678	0	1.15596	0	0	0	0.915362	0	0.617527	0	0	0	0	0	1.23174	0.781733	0	0.920284	0	1.67176	0.598656	0	0.933521	0.512538	0	0	0.453424	0	0	0	0.621968	0.679579	0	0	0	0	0.850703	0	0	0	0	0	0.406451	0.703403	0	0.779426	0	0
Gm28536	0	0	0	0	0	0	0	0	0	0	0	0	0	0	0	0	0	0	0	0	0	0	0	0	0	0	0	0	0	0	0	0	0	0	0	0	0	0	0	0	0	0	0	0	0	0	0	0	0
Thap4	0	0	0	0	0	0	0	0.558952	0	0	0	0	0	0	0	0	0	0	0	0	0	0	0	0	0	0	0	0.453424	0	0	0	0	0	0	0	0	0	0	0	0.554374	0	0	0.873786	0	0	0.855379	0	0.662064	0
Gm10550	0	0	0	0	0	0	0	0	0	0	0	0	0	0	0	0	0	0	0	0	0	0	0	0	0	0	0	0	0	0	0	0	0	0	0	0	0	0	0	0	0	0	0	0	0	0	0	0	0
Atg4b	0	0	0	0	0	0	0	0	0	0.617527	0	0	0	0	0	0	0.465385	0	0.56247	1.23243	0	0	0	0	0	0.76674	0	0	0	0.70299	0	0	0	0	0	0	0	0	0	0	0	0	0	0.406451	0	0	0	0	0
Dtymk	0.696565	0.668678	0	0	0	0.954528	0	0	1.30357	0.617527	0	0	0.846879	0.821561	0.539503	1.23174	0.465385	1.70125	0	1.23243	0	1.24098	0	0.571953	0	0.76674	0	0.453424	0	0	0	0	0.679579	1.04851	0	0	0	0	0	0	0	0.558472	0	0.406451	0	0	1.21207	0.662064	0.460046
Ing5	0	0	0	0	0	0	0	0	0	0	0	0	0	0	0.539503	0	0	0	0	0	0	0	0	0	0.512538	0	0	0.453424	0	0	0	0	0	0	0	0	0	0	0	0	0	0	0	0	0.703403	0	0	0	0
D2hgdh	0	0	0	0	0	0	0	0	0	0	0.506281	0	0	0	0	0	0	0	0	0	0	0	0	0	0.512538	0	0	0	0	0	0	0	0	0	0	0	0	0	0	0	0	0.558472	0	0	0	0	0	0	0.460046
Gal3st2	0	0	0	0	0	0	0	0	0	0	0	0	0	0	0	0	0	0	0	0	0	0	0	0	0	0	0	0	0	0	0	0	0	0	0	0	0	0	0	0	0	0	0	0	0	0	0	0	0
Gm9994	0	0	0	0	0	0	0	0	0	0	0	0	0	0	0	0	0	0	0	0	0	0	0	0	0	0	0	0	0	0	0	0	0	0	0	0	0	0	0	0	0	0	0	0	0	0	0	0	0
Gm6086	0	0	0	0	0	0	0	0	0	0	0	0	0	0	0	0	0	0	0	0	0	0	0	0	0	0	0	0	0	0	0	0	0	0	0	0	0	0	0	0	0	0	0	0	0	0	0	0	0
Neu4	0	0	0	0	0	0	0	0	0	0	0	0	0	0	0	0	0	0	0	0	0	0	0	0	0	0	0	0	0	0	0	0	0	0	0	0	0	0	0	0	0	0	0	0	0	0	0	0	0
4930440C22Rik	0	0	0	0	0	0	0	0	0	0	0	0	0	0	0	0	0	0	0	0	0	0	0	0	0	0	0	0	0	0	0	0	0	0	0	0	0	0	0	0	0	0	0	0	0	0	0	0	0
Fam174a	1.10317	1.06585	0	1.36168	1.50439	0	1.2789	1.70348	1.30357	0	1.291	0.679195	1.09812	1.57322	1.52078	1.23174	0.781733	1.70125	1.83817	2.11488	1.15081	1.24098	0.852744	0.933521	1.10146	1.49475	0.92033	1.00103	0	1.11172	0.784378	1.49298	1.76904	1.04851	1.57514	1.46582	0.994522	0.850703	1.67587	1.82228	1.12657	1.70256	1.77256	1.8743	1.6258	0	1.74412	1.89202	1.50516
St8sia4	0	0	0	0	0	0	0	0	0	0	0	0	0	0	0	0	0	0	0	0	0	0	0	0	0	0	0	0	0	0	0	0	0	0	0	0	0	0	0	0	0	0	0	0	0	0	0	0	0
4930598F16Rik	0	0	0	0	0	0	0	0	0	0	0	0	0	0	0	0	0	0	0	0	0	0	0	0	0	0	0	0	0	0	0	0	0	0	0	0	0	0	0	0	0	0	0	0	0	0	0	0	0
1700063A18Rik	0	0	0	0	0	0	0	0	0	0	0	0	0	0	0	0	0	0	0	0	0	0	0	0	0	0	0	0	0	0	0	0	0	0	0	0	0	0	0	0	0	0	0	0	0	0	0	0	0
Gm29601	0	0	0	0	0	0	0	0	0	0	0	0	0	0	0	0	0	0	0	0	0	0	0	0	0	0	0	0	0	0	0	0	0	0	0	0	0	0	0	0	0	0	0	0	0	0	0	0	0
4930533P14Rik	0	0	0	0	0	0	0	0	0	0	0	0	0	0	0	0	0	0	0	0	0	0	0	0	0	0	0	0	0	0	0	0	0	0	0	0	0	0	0	0	0	0	0	0	0	0	0	0	0
Slco4c1	0	0	0	0	0	0	0	0	0	0	0	0	0	0	0	0	0	0	0	0	0	0	0	0	0	0	0	0	0	0	0	0	0	0	0	0	0	0	0	0	0	0	0	0	0	0	0	0	0
Panct2	0	0	0	0	0	0	0	0	0	0	0	0	0	0	0	0	0	0	0	0	0	0	0	0	0	0	0	0	0	0	0	0	0	0	0	0	0	0	0	0	0	0	0	0	0	0	0	0	0
Gm28901	0	0	0	0	0	0	0	0	0	0	0	0	0	0	0	0	0	0	0	0	0	0	0	0	0	0	0	0	0	0	0	0	0	0	0	0	0	0	0	0	0	0	0	0	0	0	0	0	0
Slco6c1	0	0	0	0	0	0	0	0	0	0	0	0	0	0	0	0	0	0	0	0	0	0	0	0	0	0	0	0	0	0	0	0	0	0	0	0	0	0	0	0	0	0	0	0	0	0	0	0	0
D1Ertd622e	0	0	0.705108	0	0	0	0	0	0	0	0	0.396185	0	0	0	0	0	0	0	0	0	0	0	0	0	0	0	0	0	0	0	0	0	0	0	0	0	0	0	0	0	0	0	0	0	0	0	0	0
Ppip5k2	0	0	0	0.545627	0	0	0	0	0	0	0	0.396185	0	0	0	0	0	0	0.56247	0	0	0	0	0	0	0	0	0	0	0	0	0	0	0	0	0	0	0	0	0	0	0	0	0	0	0	0	0	0
Gin1	0	0	0.705108	0	0	0	0	0.915362	0	0.617527	0.506281	0.396185	0.846879	0	0	0	0	0	0	0	0	0	0	0	0	0	0	0	0	0	0	0	0	0	0	0	0.616113	0	0	0.908944	0	0	0	0.406451	0	0	0	0	0
Pam	0.696565	0	0	0	0.628795	0	0	0	0	0	0	0.396185	0.510532	0	0.888018	0	0	0	0.56247	2.11488	0	0	0	0.933521	0.512538	0.76674	0.92033	0.764249	0	1.11172	0.784378	1.00253	0.679579	1.32975	0	0.980413	0.994522	1.10258	0.895192	0.554374	0.714192	0	1.12945	0.406451	1.80879	0	1.21207	0.662064	0
1810006J02Rik	0	0	0	0	0	0	0	0	0	0	0	0	0	0	0	0	0	0	0	0	0	0	0	0	0	0	0	0	0	0	0	0	0	0	0	0	0	0	0	0	0	0	0	0	0	0	0	0	0
Gm29461	0	0	0	0	0	0	0	0	0	0	0	0	0	0	0	0	0	0	0	0	0	0	0	0	0	0	0	0	0	0	0	0	0	0	0	0	0	0	0	0	0	0	0	0	0	0	0	0	0
Slco6d1	0	0	0	0	0	0	0	0	0	0	0	0	0	0	0	0	0	0	0	0	0	0	0	0	0	0	0	0	0	0	0	0	0	0	0	0	0	0	0	0	0	0	0	0	0	0	0	0	0
Gm7967	0	0	0	0	0	0	0	0	0	0	0	0	0	0	0	0	0	0	0	0	0	0	0	0	0	0	0	0	0	0	0	0	0	0	0	0	0	0	0	0	0	0	0	0	0	0	0	0	0
Cntnap5b	0	0	0	0	0	0	0	0	0	0	0	0	0	0	0	0	0	0	0	0	0	0	0	0	0	0	0	0	0	0	0	0	0	0	0	0	0	0	0	0	0	0	0	0	0	0	0	0	0
Gm20268	0	0	0	0	0	0	0	0	0	0	0	0	0	0	0	0	0	0	0	0	0	0	0	0	0	0	0	0	0	0	0	0	0	0	0	0	0	0	0	0	0	0	0	0	0	0	0	0	0
Gm28187	0	0	0	0	0	0	0	0	0	0	0	0	0	0	0	0	0	0	0	0	0	0	0	0	0	0	0	0	0	0	0	0	0	0	0	0	0	0	0	0	0	0	0	0	0	0	0	0	0
Cdh20	0	0	0	0	0	0	0	0	0	0	0	0	0	0	0	0	0	0	0	0	0	0	0	0	0	0	0	0	0	0	0	0	0	0	0	0	0	0	0	0	0	0	0	0	0	0	0	0	0
Gm15699	0	0	0	0	0	0	0	0	0	0	0	0	0	0	0	0	0	0	0	0	0	0	0	0	0	0	0	0	0	0	0	0	0	0	0	0	0	0	0	0	0	0	0	0	0	0	0	0	0
Gm29012	0	0	0	0	0	0	0	0	0	0	0	0	0	0	0	0	0	0	0	0	0	0	0	0	0	0	0	0	0	0	0	0	0	0	0	0	0	0	0	0	0	0	0	0	0	0	0	0	0
Rnf152	0	0	0	0	0	0	0	0	0	0	0	0	0	0	0.888018	0	0	0	0	0	0	0	0	0	0	0	0	0	0	0	0	0	0	0	0	0	0	0	0	0	0	0	0	0	0	0	0	0	0
Gm17634	0	0	0	0	0	0	0	0	0	0	0	0	0	0	0	0	0	0	0	0	0	0	0	0	0	0	0	0	0	0	0	0	0	0	0	0	0	0	0	0	0	0	0	0	0	0	0	0	0
Pign	0	0	0	0	0	0.954528	0	0	0	0	0	0	0	0	0	0	0	0.751509	0.56247	1.23243	0	0	0.852744	0.571953	0	0	0	0	0	0	0	0	0	0	0	0	0	0	0	0	0	0	0.529441	0	0.703403	0	0	0.662064	0
2310035C23Rik	0.696565	0.668678	0	0.545627	0	1.43387	0	0.558952	0	0.617527	0	0	0	0	0.539503	0	0	0	0	1.76799	1.15081	0	0	0	0	1.19558	0.92033	0	0	0	0	0	0	0	0	0	0	0.51321	1.35985	0.554374	0	0	0	0	0	0	0	0.662064	0.460046
Gm7160	0	0	0	0	0	0	0	0	0	0	0	0.396185	0	0	0	0	0	0	0	0	0	0	0	0	0	0	0	0	0	0	0	0	0	0	0	0	0	0	0	0	0	0	0	0	0	0	0	0	0
Zcchc2	0	0	0	0	0	0	0	0	0	0	0	0.396185	0	0	0	1.23174	0	0	0	0	0	0	0	0	0	0	0	0	0	0	0	0	0	0	0	0.980413	0	0.51321	0	0	0	0	0	0	0	0	0	0	0
Gm20753	0	0	0	0	0	0	0	0	0	0	0	0	0	0	0	0	0	0	0	0	0	0	0	0	0	0	0	0	0	0	0	0	0	0	0	0	0	0	0	0	0	0	0	0	0	0	0	0	0
Phlpp1	0	0.668678	0	0	1.01186	0	0	0	0	0	0	0.396185	0	0.821561	0	1.23174	0	0	0.56247	1.23243	0	0	0.852744	0	0	0	0	0	0	0	0	0	1.08048	0	0	0	0	0	0	0	0	0	0	0.406451	0	0	0	0	0.460046
A530053M12Rik	0	0	0	0	0	0	0	0	0	0	0	0	0	0	0	0	0	0	0	0	0	0	0	0	0	0	0	0	0	0	0	0	0	0	0	0	0	0	0	0	0	0	0	0	0	0	0	0	0
D630008O14Rik	0	0	0	0	0	0	0	0	0	0	0	0	0	0	0	0	0	0	0	0	0	0	0	0	0	0	0	0	0	0	0	0	0	0	0	0	0	0	0	0	0	0	0	0	0	0	0	0	0
Kdsr	1.10317	0.668678	1.11453	1.15596	0	0.954528	0.622848	0.915362	0.850664	0.996458	0	0.899525	0	0	0.539503	0	0	0	0.56247	0	1.15081	0.970531	0.852744	0.571953	0	0	0.92033	0	1.07314	1.40102	1.5202	0.621968	1.36587	1.32975	1.57514	0	0.994522	1.10258	1.35985	1.17017	0	0	0	0.406451	0.703403	0.855379	0.779426	0.662064	0.460046
Vps4b	0.696565	1.06585	0	0.545627	0	1.43387	1.00374	0	0	0	0.840799	0	0.510532	1.26641	0	0	0	0.751509	1.18326	0	1.15081	0	0.852744	0	0.849743	1.19558	0	0.453424	0	0	0.784378	0	0	0.655808	0	0.980413	0.616113	0	1.35985	0.554374	1.12657	0.558472	0.873786	0	0.703403	0	0.779426	0	0.460046
Serpinb5	0	0	0	0	0	0	0	0	0	0	0	0	0	0	0	0	0	0	0	0	0	0	0	0	0	0	0	0	0	0	0	0	0	0	0	0	0	0	0	0	0	0	0	0	0	0	0	0	0
Serpinb12	0	0	0	0	0	0	0	0	0	0	0	0	0	0	0	0	0	0	0	0	0	0	0	0	0	0	0	0	0	0	0	0	0	0	0	0	0	0	0	0	0	0	0	0	0	0	0	0	0
Serpinb13	0	0	0	0	0	0	0	0	0	0	0	0	0	0	0	0	0	0	0	0	0	0	0	0	0	0	0	0	0	0	0	0	0	0	0	0	0	0	0	0	0	0	0	0	0	0	0	0	0
Serpinb3a	0	0	0	0	0	0	0	0	0	0	0	0	0	0	0	0	0	0	0	0	0	0	0	0	0	0	0	0	0	0	0	0	0	0	0	0	0	0	0	0	0	0	0	0	0	0	0	0	0
Serpinb3d	0	0	0	0	0	0	0	0	0	0	0	0	0	0	0	0	0	0	0	0	0	0	0	0	0	0	0	0	0	0	0	0	0	0	0	0	0	0	0	0	0	0	0	0	0	0	0	0	0
Serpinb3b	0	0	0	0	0	0	0	0	0	0	0	0	0	0	0	0	0	0	0	0	0	0	0	0	0	0	0	0	0	0	0	0	0	0	0	0	0	0	0	0	0	0	0	0	0	0	0	0	0
Serpinb3c	0	0	0	0	0	0	0	0	0	0	0	0	0	0	0	0	0	0	0	0	0	0	0	0	0	0	0	0	0	0	0	0	0	0	0	0	0	0	0	0	0	0	0	0	0	0	0	0	0
Serpinb11	0	0	0	0	0	0	0	0	0	0	0	0	0	0	0	0	0	0	0	0	0	0	0	0	0	0	0	0	0	0	0	0	0	0	0	0	0	0	0	0	0	0	0	0	0	0	0	0.662064	0
Gm15391	0	0	0	0	0	0	0	0	0	0	0	0	0	0	0	0	0	0	0	0	0	0	0	0	0	0	0	0	0	0	0	0	0	0	0	0	0	0	0	0	0	0	0	0	0	0	0	0	0
Serpinb7	0	0	0	0	0	0	0	0	0	0	0	0	0	0	0	0	0	0	0	0	0	0	0	0	0	0	0	0	0	0	0	0	0	0	0	0	0	0	0	0	0	0	0	0	0	0	0	0	0
Serpinb10	0	0	0	0	0	0	0	0	0	0	0	0	0	0	0	0	0	0	0	0	0	0	0	0	0	0	0	0	0	0	0	0	0	0	0	0	0	0	0	0	0	0	0	0	0	0	0	0	0
Serpinb8	0	0	0	0	0	0	0	0	0	0	0	0	0	0	0	0	0	0	0	0	0	0	0	0	0	0	0	0	0	0	0	0	0	0	0	0	0	0	0	0	0	0	0	0	0	0	0	0	0
Gm15389	0	0	0	0	0	0	0	0	0	0	0	0	0	0	0	0	0	0	0	0	0	0	0	0	0	0	0	0	0	0	0	0	0	0	0	0	0	0	0	0	0	0	0	0	0	0	0	0	0
D830032E09Rik	0	0	0	0	0	0	0	0	0	0	0	0	0	0	0	0	0	0	0	0	0	0	0	0	0	0	0	0	0	0	0	0	0	0	0	0	0	0	0	0	0	0	0	0	0	0	0	0	0
Cdh7	0	0	0	0	0	0	0	0	0	0	0	0	0	0	0	0	0	0	0	0	0	0	0	0	0	0	0	0	0	0	0	0	0	0	0	0	0	0	0	0	0	0	0	0	0	0	0	0	0
Cdh19	0	0	0	0	0	0	0	0	0	0	0	0	0	0	0	0	0	0	0	0	0	0	0	0	0	0	0	0	0	0	0	0	0	0	0	0	0	0	0	0	0	0	0	0	0	0	0	0	0
Gm29088	0	0	0	0	0	0	0	0	0	0	0	0	0	0	0	0	0	0	0	0	0	0	0	0	0	0	0	0	0	0	0	0	0	0	0	0	0	0	0	0	0	0	0	0	0	0	0	0	0
Dsel	0	0	0	0	0	0	0	0	0	0	0	0	0	0	0	0	0	0	0.56247	0	0	0	0	0	0	0	0	0	0	0	0	0.621968	0.679579	0.655808	1.07011	0	0	0	0	0	0	0	0	0	0	0	1.21207	0	0
Gm28189	0	0	0	0	0	0	0	0	0	0	0	0	0	0	0	0	0	0	0	0	0	0	0	0	0	0	0	0	0	0	0	0	0	0	0	0	0	0	0	0	0	0	0	0	0	0	0	0	0
9330185C12Rik	0	0	0	0	0	0	0	0	0	0	0	0	0	0	0	0	0	0	0	0	0	0	0	0	0	0	0	0	0	0	0	0	0	0	0	0	0	0	0	0	0	0	0	0	0	0	0	0	0
Cntnap5a	0	0	0	0	0	0	0	0	0	0.617527	0	0	0	0	0	0	0	0	0	0	0	0	0	0	0	0	0	0	0	0	0	0	0	0	0	0	0	0	0	0	0	0	0	0	0	0	0	0	0
Gm19965	0	0	0	0	0	0	0	0	0	0	0	0	0	0	0	0	0	0	0	0	0	0	0	0	0	0	0	0	0	0	0	0	0	0	0	0	0	0	0	0	0	0	0	0	0	0	0	0	0
Zfp813-ps	0	0	0	0	0	0	0	0	0	0	0	0	0	0	0	0	0	0	0	0	0	0	0	0	0	0	0	0	0	0	0	0	0	0	0	0	0	0	0	0	0	0	0	0	0	0	0	0	0
Gm28363	0	0	0	0	0	0	0	0	0	0	0	0	0	0	0	0	0	0	0	0	0	0	0	0	0	0	0	0	0	0	0	0	0	0	0	0	0	0	0	0	0	0	0	0	0	0	0	0	0
B020011L13Rik	0	0	0	0	0	0	0	0	0	0	0	0	0	0	0	0	0	0	0	0	0	0	0	0	0	0	0	0	0	0	0	0	0	0	0	0	0	0	0	0	0	0	0	0	0	0	0	0	0
Gm28360	0	0	0	0	0	0	0	0	0	0	0	0	0	0	0	0	0	0	0	0	0	0	0	0	0	0	0	0	0	0	0	0	0	0	0	0	0	0	0	0	0	0	0	0	0	0	0	0	0
Gm28168	0	0	0	0	0	0	0	0	0	0	0	0	0	0	0	0	0	0	0	0	0	0	0	0	0	0	0	0	0	0	0	0	0	0	0	0	0	0	0	0	0	0	0	0	0	0	0	0	0
Gm7145	0	0	0	0	0	0	0	0	0	0	0	0	0	0	0	0	0	0	0	0	0	0	0	0	0	0	0	0	0	0	0	0	0	0	0	0	0	0	0	0	0	0	0	0	0	0	0	0	0
Gm29106	0	0	0	0	0	0	0	0	0	0	0	0	0	0	0	0	0	0	0	0	0	0	0	0	0	0	0	0	0	0	0	0	0	0	0	0	0	0	0	0	0	0	0	0	0	0	0	0	0
Tsn	0	1.06585	0.705108	1.80498	2.07979	0	1.2789	1.38513	0.850664	0.617527	1.09103	1.7684	1.60885	1.26641	0.539503	0	2.01742	1.1757	1.71019	1.23243	1.15081	0.598656	0.852744	1.40779	1.46963	0	0	1.00103	0	1.11172	1.21849	1.8206	0	1.32975	0	0	1.2684	1.47092	0	0.908944	1.12657	0.914689	0	0.406451	0.703403	1.30956	0	0	0
Nifk	0.696565	0	0	0	0	0.954528	0.622848	0	0.850664	0	0.840799	0.396185	0.510532	0	0	0	0	0	0.56247	0	0	0	0	0	0	0	0	0	1.07314	0	0	0	0	0	0	0	0	0	0	0	0	0	0.873786	0	0	0.855379	0	0.662064	0
Gm28867	0	0	0	0	0	0	0	0	0	0	0	0	0	0	0	0	0	0	0	0	0	0	0	0	0	0	0	0	0	0	0	0	0	0	0	0	0	0	0	0	0	0	0	0	0	0	0	0	0
Clasp1	0	0.668678	0.705108	0.545627	0	0	1.00374	0	0	1.66235	0	1.23277	0.846879	0	0	0	0.465385	0	0.920284	0	0	0	0	0	0	0	0	0.764249	1.07314	1.11172	0.784378	0	0	1.04851	0	0	0	0.51321	0.895192	0.554374	1.12657	0	0	0.694625	1.11226	0.855379	0	0	0.460046
2900060B14Rik	0.696565	0	0	0	0	0	0	0	0	0	0.506281	0	0	0	0	0	0	0	1.18326	0	0	0	0	0	0.512538	0	0	0	0	0	0	0.621968	0	0	0	0	0.616113	0	0.895192	0	0.714192	0	0	0	0.703403	0	0	0	0
Tfcp2l1	0	0	0	0	0	0	0	0	0	0	0	0	0	0	0	0	0	0	0	0	0	0	0	0	0	0	0	0	0	0	0	0	0	0	0	0	0	0	0	0	0	0	0.529441	0	0	0	0	0	0
Gli2	0	0	0	0	0	0	0	0	0	0	0	0	0	0	0	0	0	0	0	0	0	0	0	0	0	0	0	0	0	0	0	0	0	0	0	0	0	0	0	0	0	0	0	0	0	0	0	0	0
Gm26831	0	0	0	0	0	0	0	0	0	0	0	0	0	0	0	0	0	0	0	0	0	0	0	0	0	0	0	0	0	0	0	0	0	0	0	0	0	0	0	0	0	0	0	0	0	0	0	0	0
Gm29456	0	0	0	0	0	0	0	0	0	0	0	0	0	0	0	0	0	0	0	0	0	0	0	0	0	0	0	0	0	0	0	0	0	0	0	0	0	0	0	0	0	0	0	0	0	0	0	0	0
Gm29455	0	0	0	0	0	0	0	0	0	0	0	0	0	0	0	0	0	0	0	0	0	0	0	0	0	0	0	0	0	0	0	0	0	0	0	0	0	0	0	0	0	0	0	0	0	0	0	0	0
Inhbb	0	0	0	0	0	0	0	0	0	0	0	0	0	0	0	0	0	0	0	0	0	0	0	0	0	0	0	0	0	0	0	0	0	0	0	0	0	0	0	0	0	0	0	0	0	0	0	0	0
Ralb	0	0	0	0	1.01186	0	0.622848	0	0	0.617527	0.506281	0	0	0	0	0	0.465385	0	0	0	0	0	0	0	0.512538	0	0	0	0	0	0	0	0	0	0	0	0	0.850703	0.895192	0	0	0	0	0	0.703403	0	0	0	0
Gm27184	0	0	0	0	0	0	0	0	0	0	0	0	0	0	0	0	0	0	0	0	0	0	0	0	0	0	0	0	0	0	0	0	0	0	0	0	0	0	0	0	0	0	0	0	0	0	0	0	0
Tmem185b	0	0.668678	0.705108	0	0	0	0.622848	0	0	0	0	0	0.846879	0.821561	0	0	0	0	0	0	0	0	0	0	0	0	0	0	0	0	1.21849	0	0	0	0	0	0	0.51321	0	0	0	0	0	0	0	0	1.21207	0	0
3830432H09Rik	0	0	0	0	0	0	0	0	0	0	0	0	0	0	0	0	0	0	0	0	0	0	0	0	0	0	0	0	0	0	0	0	0	0	0	0	0	0	0	0	0	0	0	0	0	0	0	0	0
Epb41l5	0.696565	0	0.705108	0.545627	0.628795	0	0	0	0	0	0	0.679195	0	0	0	0	0	0	0	0	0	0	0	0	0	0	0.92033	0.453424	0	0.70299	0.784378	1.00253	0	0	1.07011	0	0.616113	0	0	0.554374	0.714192	0.558472	0.529441	0	0	0	0	0	0
Ptpn4	0.696565	0.668678	0.705108	0	0	0	0	0	0	0.617527	0	0.396185	0	0	0.539503	0	0.465385	0	0.56247	0	0	0	0.852744	0	0.512538	1.19558	0	0.764249	0	0	0.784378	0.621968	0	0	0	0	0	0.51321	0	0	0	0	0	0	0.703403	0.855379	0	0.662064	0.460046
Gm28209	0	0	0	0	0	0	0	0	0	0	0	0	0	0	0	0	0	0	0	0	0	0	0	0	0	0	0	0	0	0	0	0	0	0	0	0	0	0	0	0	0	0	0	0	0	0	0	0	0
Tmem177	0.696565	0	0.705108	0	0	0.954528	0.622848	0	0	0	0	0	0	0	0	0	0	0	0	0	0	0	0	0	0	0	0	0	0	0	0	0	0	0	0	0	0	0	0	0	0	0.558472	0	0	0	0	0	0	0
Cfap221	0	0	0	0	0	0	0	0	0	0	0	0	0	0	0	0	0	0	0	0	0	0	0	0	0	0	0	0	0	0	0	0	0	0	0	0	0	0	0	0	0	0	0	0	0	0	0	0	0
Sctr	0	0	0	0	0	0	0	0	0	0	0	0	0	0	0	0	0	0	0	0	0	0	0	0	0	0	0	0	0	0	0	0	0	0	0	0	0	0	0	0	0	0	0	0	0	0	0	0	0
Tmem37	0.696565	0	0.705108	0.896651	0	0	1.00374	0.558952	0	0	0	0	0	0	0	0	0	0	0	0	0	0.970531	0	0	1.10146	0	0	0	0	0	0	0	0	0	0	0.980413	0	0	0	0	0	0	0.529441	0	0	0	0	0.662064	0.460046
Dbi	5.08195	4.45082	5.1476	5.01391	4.85827	4.63702	5.15817	4.40519	4.63406	3.06824	4.60383	4.10752	4.74999	4.54335	4.94997	5.50592	4.75843	4.67673	3.92849	3.62282	5.02555	4.86514	4.33572	5.31415	4.61935	4.14706	3.02682	4.01639	2.79707	4.11361	3.16251	4.48846	5.00981	4.64308	4.97451	5.18858	4.37397	4.89123	4.42515	4.63703	4.44788	5.50064	4.76102	4.01023	4.46282	4.40838	4.48115	4.50186	4.54821
3110009E18Rik	0	0	0	0	0	0	0	0	0	0	0	0	0	0	0.539503	0	0.465385	0	0	0	0	0	0	0	0	0	0	0	0	0	0	0	0	0	0	0	0	0	0	0.554374	0	0	0	0	0	0	0	0	0
Steap3	0	0	0	0	0	0	0	0	0	0	0	0	0	0	0	0	0	0	0	0	0	0	0	0	0	0	0	0	0	0	0	0	0	0	0	0	0	0	0	0	0	0	0	0	0	0	0	0	0
C1ql2	0	0	0	0	0	0	0	0	0	0	0	0	0	0	0	0	0	0	0	0	0	0	0	0	0	0	0	0	0	0	0	0	0	0	0	0	0	0	0	0	0	0	0	0	0	0	0	0	0.460046
1700012E03Rik	0	0	0	0	0	0	0	0	0	0	0	0	0	0	0	0	0	0	0	0	0	0	0	0	0	0	0	0	0	0	0	0	0	0	0	0	0	0	0	0	0	0	0	0	0	0	0	0	0
Marco	0	0	0	0	0	0	0	0	0	0	0	0	0	0	0	0	0	0	0	0	0	0	0	0	0	0	0	0	0	0	0	0	0	0	0	0	0	0	0	0	0	0	0	0	0	0	0	0	0
En1	0	0	0	0	0	0	0	0	0	0	0	0	0	0	0	0	0	0	0	0	0	0	0	0	0	0	0	0	0	0	0	0	0	0	0	0	0	0	0	0	0	0	0	0	0	0	0	0	0
2610027F03Rik	0	0	0	0	0	0	0	0	0	0	0	0	0	0	0	0	0	0	0	0	0	0	0	0	0	0	0	0	0	0	0	0	0	0	0	0	0	0	0	0	0	0	0	0	0	0	0	0	0
Gm29346	0	0	0	0	0	0	0	0	0	0	0	0	0	0	0	0	0	0	0	0	0	0	0	0	0	0	0	0	0	0	0	0	0	0	0	0	0	0	0	0	0	0	0	0	0	0	0	0	0
Gm29345	0	0	0	0	0	0	0	0	0	0	0	0	0	0	0	0	0	0	0	0	0	0	0	0	0	0	0	0	0	0	0	0	0	0	0	0	0	0	0	0	0	0	0	0	0	0	0	0	0
Gm29348	0	0	0	0	0	0	0	0	0	0	0	0	0	0	0	0	0	0	0	0	0	0	0	0	0	0	0	0	0	0	0	0	0	0	0	0	0	0	0	0	0	0	0	0	0	0	0	0	0
Gm29347	0	0	0	0	0	0	0	0	0	0	0	0	0	0	0	0	0	0	0	0	0	0	0	0	0	0	0	0	0	0	0	0	0	0	0	0	0	0	0	0	0	0	0	0	0	0	0	0	0
Celrr	0	0	0	0	0	0	0	0	0	0	0	0	0	0	0	0	0	0	0	0	0	0	0	0	0	0	0	0	0	0	0	0	0	0	0	0	0	0	0	0	0	0	0	0	0	0	0	0	0
Gm29359	0	0	0	0	0	0	0	0	0	0	0	0	0	0	0	0	0	0	0	0	0	0	0	0	0	0	0	0	0	0	0	0	0	0	0	0	0	0	0	0	0	0	0	0	0	0	0	0	0
Insig2	0.696565	1.56999	0	0	0	0.954528	1.00374	1.17758	0.850664	0.617527	0	0.396185	1.09812	0	0.888018	0	0.781733	0	0.56247	0	0	0	0.852744	0.571953	0	1.49475	0.92033	0.453424	0	0	0	1.27753	0	0.655808	0	0	0.994522	0	0	0.908944	0.714192	0	0	0.918064	0.703403	0.855379	0	1.05695	0
2210011K15Rik	0	0	0	0	0	0	0	0	0	0	0	0	0	0	0	0	0	0	0	0	0	0	0	0	0	0	0	0	0	0	0	0	0	0	0	0	0	0	0	0	0	0	0	0	0	0	0	0	0
Ccdc93	0	0	0	0	0	0	0	0	0	0	0	0	0	0	0	0	0	0	0	1.23243	0	0	0	0	0	0	0	0	0	0	0	0	0	0	0	0	0	0	0	0	0.714192	0	0	0	0	0	0	0	0.460046
Gm15392	0	0	0	0	0	0	0	0	0	0	0	0	0	0	0	0	0	0	0	0	0	0	0	0	0	0	0	0	0	0	0	0	0	0	0	0	0	0	0	0	0	0	0	0	0	0	0	0	0
Htr5b	0	0	0	0	0	0	0	0	0	0	0	0	0	0	0	0	0	0	0	0	0	0	0	0	0	0	0	0	0	0	0	0	0	0	0	0	0	0	0	0	0	0	0	0	0	0	0	0	0
Ddx18	0.696565	0	0	0	1.01186	0	0	0	0	0	0	0	0	0	0.888018	0	0.465385	0	0.56247	1.23243	0	0.598656	0	0	0	0	0	0.453424	0	0	0	0	0	0	0	0	0	0.51321	0	0.908944	0	0	0.529441	0.694625	0	0	0	0	0.460046
Gm28590	0	0	0	0	0	0	0	0	0	0	0	0	0	0	0	0	0	0	0	0	0	0	0	0	0	0	0	0	0	0	0	0	0	0	0	0	0	0	0	0	0	0	0	0	0	0	0	0	0
Dpp10	0	0	0	0	0	0	0	0	0	0	0	0	0	0	0	0	0	0	0	0	0	0	0	0	0	0	0	0	0	0	0	0	0	0	0	0	0	0	0	0	0	0	0	0	0	0	0	0	0
Gm28928	0	0	0	0	0	0	0	0	0	0	0	0	0	0	0	0	0	0	0	0	0	0	0	0	0	0	0	0	0	0	0	0	0	0	0	0	0	0	0	0	0	0	0	0	0	0	0	0	0
1700121L03Rik	0	0	0	0	0	0	0	0	0	0	0	0	0	0	0	0	0	0	0	0	0	0	0	0	0	0	0	0	0	0	0	0	0	0	0	0	0	0	0	0	0	0	0	0	0	0	0	0	0
Actr3	0.696565	0	0	0.545627	0	0.954528	0	0.558952	0.850664	0	1.09103	0	0.846879	0	0.888018	1.23174	0.465385	0	1.18326	1.23243	1.15081	0.970531	0.852744	0	0.512538	1.19558	0.92033	0.764249	0	0	0	1.49298	0.679579	0	0	0.980413	0	0.850703	0	1.54847	0	0.558472	0.529441	0.406451	0.703403	0.855379	0	0.662064	0
Gm28706	0	0	0	0	0	0	0	0	0	0	0	0	0	0	0	0	0	0	0	0	0	0	0	0	0	0	0	0	0	0	0	0	0	0	0	0	0	0	0	0	0	0	0	0	0	0	0	0	0
Slc35f5	0	0	0	0	0	0	0	0	0.850664	0	0	0.679195	0.846879	0	0	0	0	0	0	0	0	0	0	0	0	0	0	0	1.91304	1.11172	0	0	1.08048	1.04851	0	0	1.2684	0.51321	0.895192	1.3771	0.714192	0	0	0.406451	0.703403	0	0	0	0
Gpr39	0	0	0	0	0	0	0	0	0	0	0	0	0	0	0	0	0	0	0	0	0	0	0	0	0	0	0	0	0	0	0	0	0	0	0	0	0	0	0	0	0	0	0	0	0	0	0	0	0
Lypd1	0	0	0	0	0	0	0	0	0	0	0.506281	0	0	0	0	0	0	0	0	0	0	0	0	0	0	0	0	0	0	0	0	0.621968	0	0	0	0	0	0	0	0	0	0	0	0	0	0	0.779426	0	0.460046
Nckap5	1.10317	1.34936	0	1.15596	0	0	1.00374	0	0.850664	0.996458	0.506281	1.07997	0	0	0	1.76719	0.781733	0	0.920284	1.23243	0	0	0	0.571953	0.512538	0.76674	0	1.00103	0	0	0	0	0.679579	0.655808	1.90912	0	0.616113	0	0.895192	0	0	0	1.12945	0.694625	0	1.30956	0	0.662064	1.20495
4930599A14Rik	0	0	0	0	0	0	0	0	0	0	0	0	0	0	0	0	0	0	0	0	0	0	0	0	0	0	0	0	0	0	0	0	0	0	0	0	0	0	0	0	0	0	0	0	0	0	0	0	0
Mgat5	0.696565	0	0	0.545627	0	0.954528	0	0	0	0	0.506281	0	0	0.821561	0.539503	0	0.465385	0	0	0	0	0	0	0.571953	0.512538	0.76674	0	1.00103	0	0	1.21849	0	0	1.04851	1.57514	0	0.616113	0.850703	1.67587	0	0	0	0.529441	0.406451	0	0	0.779426	0	0
Tmem163	0	0	0	0	0	0	0	0	0	0	0	0	0	0	0	0	0	0	0	0	0	0	0	0	0	0	0	0	0	0	0	0	0	0	0	0	0	0	0	0	0	0	0	0	0	0	0	0.662064	0
Acmsd	0	0	0	0	0	0	0	0	0	0	0	0	0	0	0	0	0	0	0	0	0	0	0	0	0	0	0	0	0	0	0	0	0	0	0	0	0	0	0	0	0	0	0	0	0	0	0	0	0
2900009J06Rik	0	0	0	0	0	0	0	0	0	0	0	0	0	0	0	0	0.465385	0	0	0	0	0	0	0	0	0	0	0	0	0	0	0	0	0	1.07011	0	0.616113	0	0	0	0	0	0	0	0	0	0	0	0.460046
Ccnt2	0	0.668678	1.11453	1.15596	0	0.954528	0.622848	0	0	0.996458	0.506281	0.899525	0	1.26641	0.539503	0	0	0.751509	0.56247	0	0	0.598656	0.852744	0	0.512538	0	0	0.764249	0	1.11172	1.21849	0.621968	0	0	0	0.980413	0.994522	0.51321	1.35985	0.554374	0.714192	0.914689	1.12945	0.694625	0	0	0	0	0.77394
Map3k19	0	0	0	0	0	0	0	0	0	0	0	0	0	0	0	0	0	0	0	0	0	0	0	0	0	0	0	0	0	0	0	0	0	0	0	0	0	0	0	0	0	0	0	0	0	0	0	0	0
Rab3gap1	0	0.668678	0.705108	0	0.628795	0	0	0	0	0	0	0.396185	0	0	0	0	0	0	0	0	0	0	0.852744	0.571953	0.512538	0	0	0	0	0	0	0	0	0.655808	0	0	0	0	0	0	0	0	0.529441	0.694625	0	0	0	0	0.77394
Zranb3	0	0	0	0	0	0	0	0	0	0	0	0	0	0	0	0	0	0	0	0	1.15081	0	0	0	0	0	0	0	0	0	0	0	0	0	0	0	0.616113	0	0	0	0	0	0	0	0	0	0	0	0
Gm28800	0	0	0	0	0	0	0	0	0	0	0	0	0	0	0	0	0	0	0	0	0	0	0	0	0	0	0	0	0	0	0	0	0	0	0	0	0	0	0	0	0	0	0	0	0	0	0	0	0
R3hdm1	0.696565	1.06585	1.40418	0.545627	1.01186	1.43387	0	0	0	0.996458	0	0.679195	0	0.821561	0	1.23174	0.465385	0	0	0	1.15081	0	1.30621	0	0.512538	0	0	0	0	0.70299	0	0	1.36587	0	1.07011	0	0.616113	0	0	0	0	0	0	0	0.703403	0	0	1.05695	0.460046
Ubxn4	1.39142	0.668678	1.81162	0.896651	1.68208	0	0.622848	1.17758	0.850664	0.996458	1.72522	1.07997	1.46577	0	1.66599	1.23174	0.781733	1.47261	0.920284	1.23243	0	1.62892	0.852744	1.40779	1.30239	0.76674	0.92033	0.453424	1.91304	0.70299	0	0	0.679579	1.54901	0	0.980413	0.616113	0.850703	0	1.3771	0.714192	0.558472	0	0.694625	0.703403	1.30956	1.74412	0.662064	1.01249
Lct	0	0	0	0	0	0	0	0	0	0	0	0	0	0	0	0	0	0	0	0	0	0	0	0	0	0	0	0	0	0	0	0	0	0	0	0	0	0	0	0	0	0	0	0	0	0	0	0	0
Mcm6	0	0	0	0	0	0	0	0	0	0	0	0	0	0	0	0	0	0	0	0	0	0	0	0	0	0	0	0	0	0	0	0	0	0	0	0	0	0	0	0	0	0	0	0	0	0	0	0	0
Dars	0	0.668678	0.705108	0	0	0	0.622848	0	0	0	0.506281	0.396185	0	1.26641	0	0	1.02169	0	0.56247	0	0	0	0	0	0.849743	0.76674	0	0.764249	0	0	0.784378	0.621968	0.679579	0.655808	1.07011	0	0	0	0.895192	0.554374	0.714192	0	0.529441	0.694625	0.703403	0	0.779426	0.662064	1.01249
Cxcr4	1.10317	0	0	0	0	0	0	0.558952	0	0.617527	0	0	0	0	0	0	0	0	0	0	0	0	0	0	0.512538	0	0	0	1.07314	0.70299	0.784378	0	0	0	0	0	0	0.51321	0.895192	0	0	0	0	0	0	0	0	0	0
Gm26686	0	0	0	0	0	0	0	0	0	0	0	0	0	0	0	0	0	0	0	0	0	0	0	0	0	0	0	0	0	0	0	0	0	0	0	0	0	0	0	0	0	0	0	0	0	0	0	0	0
Thsd7b	0	0	0	0	0	0	0	0	0	0	0	0.396185	0	0	0	0	0	0	0	0	0	0	0	0	0	0	0	0	0	0	0	0	0	0	0	0	0	0	0	0.554374	0	0	0	0	0	0	0.779426	0	0
Gm16081	0	0	0	0	0	0	0	0	0	0	0	0	0	0	0	0	0	0	0	0	0	0	0	0	0	0	0	0	0	0	0	0	0	0	0	0	0	0	0	0	0	0	0	0	0	0	0	0	0
Cd55b	0	0	0	0	0	0	0	0	0	0	0	0	0	0	0	0	0	0	0	0	0	0	0	0	0	0	0	0	0	0	0	0	0	0	0	0	0	0	0	0	0	0	0	0	0	0	0	0	0
Gm15674	0	0	0	0	0	0	0	0	0	0	0	0	0	0	0	0	0	0	0	0	0	0	0	0	0	0	0	0	0	0	0	0	0	0	0	0	0	0	0	0	0	0	0	0	0	0	0	0	0
Gm15675	0	0	0	0	0	0	0	0	0	0	0	0	0	0	0	0	0	0	0	0	0	0	0	0	0	0	0	0	0	0	0	0	0	0	0	0	0	0	0	0	0	0	0	0	0	0	0	0	0
Cd55	0	0	0	0	0	0	0	0	0	0	0	0	0	0	0	0	0	0	0	0	0	0	0	0	0	0	0	0	0	0	0	0	0	0	0	0	0	0	0	0	0	0	0	0	0	0	0	0	0
Gm16083	0	0	0	0	0	0	0	0	0	0	0	0	0	0	0	0	0	0	0	0	0	0	0	0	0	0	0	0	0	0	0	0	0	0	0	0	0	0	0	0	0	0	0	0	0	0	0	0	0
Zp3r	0	0	0	0	0	0	0	0	0	0	0	0	0	0	0	0	0	0	0	0	0	0	0	0	0	0	0	0	0	0	0	0	0	0	0	0	0	0	0	0	0	0	0	0	0	0	0	0	0
C4bp	0	0	0	0	0	0	0	0	0	0	0	0	0	0	0	0	0	0	0	0	0	0	0	0	0	0	0	0	0	0	0	0	0	0	0	0	0	0	0	0	0	0	0	0	0	0	0	0	0
Gm29427	0	0	0	0	0	0	0	0	0	0	0	0	0	0	0	0	0	0	0	0	0	0	0	0	0	0	0	0	0	0	0	0	0	0	0	0	0	0	0	0	0	0	0	0	0	0	0	0	0
Pfkfb2	0	0	0	0	0	0	0	0	0	0.617527	0	0	0	0	0	0	0	0	0	0	0	0	0	0.571953	0	0	0	0	0	0	0	0	0	0	0	0	0.616113	0	0	0	0	0	0	0	0	0	0	0.662064	0
Yod1	0	0	0	0	0	0	0	0	0	0.617527	0	0.679195	0	0	0	0	0.465385	0	0	0	0	0	0	0.571953	0	0	0	0	0	0	0	0	0	0	0	0	0.616113	0	0	0	0	0.914689	0.529441	0	0	0.855379	0	0	0
AA986860	0	0	0	0	0	0	0	0	0	0	0	0	0	0	0	0	0	0	0	0	0	0	0	0	0	0	0	0	0	0	0	0	0	0	0	0	0	0	0	0	0	0	0	0	0	0	0	0	0
Gm28857	0	0	0	0	0	0	0	0	0	0	0	0	0	0	0	0	0	0	0	0	0	0	0	0	0	0	0	0	0	0	0	0	0	0	0	0	0	0	0	0	0	0	0	0	0	0	0	0	0
Gm28856	0	0	0	0	0	0	0	0	0	0	0	0	0	0	0	0	0	0	0	0	0	0	0	0	0	0	0	0	0	0	0	0	0	0	0	0	0	0	0	0	0	0	0	0	0	0	0	0	0
Fcamr	0	0	0	0	0	0	0	0	0	0	0	0	0	0	0	0	0	0	0	0	0	0	0	0	0	0	0	0	0	0	0	0	0	0	0	0	0	0	0	0	0	0	0	0	0	0	0	0	0
Gm15848	0	0	0	0	0	0	0	0	0	0	0	0	0	0	0	0	0	0	0	0	0	0	0	0	0	0	0	0	0	0	0	0	0	0	0	0	0	0	0	0	0	0	0	0	0	0	0	0	0
Pigr	0	0	0	0	0	0	0	0	0	0	0	0	0	0	0	0	0	0	0	0	0	0	0	0	0	0	0	0	0	0	0	0	0	0	0	0	0	0	0	0	0	0	0	0	0	0	0	0	0
Fcmr	0	0	0	0	0	0	0	0	0	0	0	0	0	0	0	0	0	0	0	0	0	0	0	0	0	0	0	0	0	0	0	0	0	0	0	0	0	0	0	0	0	0	0	0	0	0	0	0	0
Il20	0	0	0	0	0	0	0	0	0	0	0	0	0	0	0	0	0	0	0	0	0	0	0	0	0	0	0	0	0	0	0	0	0	0	0	0	0	0	0	0	0	0	0	0	0	0	0	0	0
Il19	0	0	0	0	0	0	0	0	0	0	0	0	0	0	0	0	0	0	0	0	0	0	0	0	0	0	0	0	0	0	0	0	0	0	0	0	0	0	0	0	0	0	0	0	0	0	0	0	0
Mapkapk2	0.696565	0	0	0	0	0.954528	0	0	0	0	0	0.679195	0	0	0.539503	0	0	0	0.920284	0	0	0	0	0	0	0	0	0	0	0	0	0	0.679579	0.655808	0	0	0	0	0	0	0.714192	0.558472	0	0	0	0	0	0	0
Dyrk3	0	0	0	0.896651	0	0	0	0	0	0	0.840799	0.396185	0	0	0	0	0	0	0	0	0	0.598656	0	0	0	0	0	0	0	0	0	0	0	0.655808	0	0	0	0	0	0	0	0	0	0	0	0	0	0	0
Eif2d	0	0.668678	0.705108	0.545627	0	0	0	0.558952	0	0	0	0	0.510532	0.821561	0.539503	0	0	0	0	0	0	0	1.30621	0.571953	0.512538	0	0	0.453424	0	0	0	0	0	0	0	0	0	0.51321	0.895192	0.554374	0	0	0.529441	0	0	0	0	0	0
Rassf5	0	0	0	0	0	0	0	0	0	0	0	0	0	0	0	0	0	0	0	0	0	0	0	0	0	0	0	0	0	0	0	0	0	0	0	0	0	0.51321	0	0	0	0	0	0	0	0	0	0	0
Ikbke	0	0	0	0	0	0.954528	0	0	0	0.617527	0	0.679195	0	0	0	0	0	0	0	0	1.15081	0	0	0	0	0	0	0	0	0	0.784378	0	1.08048	0	1.07011	0	0	0	0	0	0	0	0	0.406451	0	0	0	0	0.460046
Gm28914	0	0	0	0	0	0	0	0	0	0	0	0	0	0	0	0	0	0	0	0	0	0	0	0	0	0	0	0	0	0	0	0	0	0	0	0	0	0	0	0	0	0	0	0	0	0	0	0	0
Gm28913	0	0	0	0	0	0	0	0	0	0	0	0	0	0	0	0	0	0	0	0	0	0	0	0	0	0	0	0	0	0	0	0	0	0	0	0	0	0	0	0	0	0	0	0	0	0	0	0	0
Srgap2	0.696565	1.34936	0	0.545627	1.50439	0.954528	0	0.558952	2.042	2.25585	1.09103	1.23277	0.510532	0.821561	0.888018	1.23174	0	1.1757	1.5634	0	0	0	1.61705	0.933521	0.849743	1.19558	0	1.6126	0	1.11172	0.784378	0.621968	0.679579	1.32975	0	0.980413	1.48316	0	0	1.3771	1.12657	1.17681	0.529441	0	0	0	0	0.662064	1.36628
Fam72a	0.696565	0	0	0	0	0	0.622848	0.558952	0.850664	0	0	0.679195	0	0	0.539503	0	0	0.751509	0	0	0	0.598656	0	0	0.849743	0	0	0	0	0	0	0	1.08048	0	1.07011	0	0.616113	0	0	0	0	0.914689	0	0.918064	0	0	0	0	0.460046
Avpr1b	0	0	0	0	0	0	0	0	0	0	0	0	0	0	0	0	0	0	0	0	0	0	0	0	0	0	0	0	0	0	0	0	0	0	0	0	0	0	0	0	0	0	0	0	0	0	0	0	0
Ctse	0	0	0	0	0	0	0	0	0	0	0	0	0	0	0	0	0	0	0	0	0	0	0	0	0	0	0	0	0	0	0	0	0	0	0	0	0	0	0	0	0	0	0	0	0	0	0	0.662064	0
Rab7b	0	0	0	0	0	0	0	0	0	0	0	0	0	0	0	0	0	0	0	0	0	0	0	0	0	0.76674	0	0	0	0	0	0	0	0	0	0	0	0	0	0	0	0	0	0	0	0	0	0	0
Slc26a9	0	0	0	0	0	0	0	0	0	0	0	0	0	0	0	0	0	0	0	0	0	0	0	0	0	0	0	0	0	0	0	0	0	0	0	0	0	0	0	0	0	0	0	0	0	0	0	0	0
Pm20d1	0	0	0	0	0	0	0	0	0	0	0	0	0	0	0	0	0	0	0	0	0	0	0	0	0	0	0	0	0	0	0	0	0	0	0	0	0	0	0	0	0	0	0	0	0	0	0	0	0
Slc41a1	0	0	0	0.545627	0	0	0	0	0	0	0	0	0	0.821561	0	0	0.781733	0	0	0	0	0	0	0	0	0	0	0	0	0	0	0	0	0	0	0	0	0	0	0	0	0.558472	0	0	0	0	0	0.662064	0
Rab29	0	0	0	0	0	0	0	0	0	0	0	0	0	0	0	0	0	0	0	0	0	0	0	0	0	0	0	0	0	0	0	0	0	0	0	0	0	0	0	0	0	0	0	0.406451	0	0	0	0	0.460046
Nucks1	1.10317	0.668678	0.705108	0.545627	0.628795	1.43387	1.00374	0.915362	0.850664	0.617527	0.506281	1.36529	1.09812	1.26641	1.79277	1.23174	1.21506	0	0.56247	0	0	0.970531	0	0.571953	0.849743	0.76674	0	1.19233	0	1.62514	0	1.00253	0	1.72873	0	0.980413	0.616113	1.10258	0.895192	0.908944	0.714192	0.558472	1.33288	0.406451	0	0	1.51307	0.662064	1.50516
Slc45a3	0	0	0	0	0	0	0	0	0	0.617527	0	0	0	0	0	0	0	0	0	0	0	0	0	0	0	0	0	0	0	0	0	0	0	0	0	0	0	0	0	0	0	0	0	0	0	0	0	0	0
Elk4	1.10317	0	0	0.545627	0	0	0	0	0.850664	0.617527	0	0	0	0	0	0	0	0.751509	0.56247	0	0	0	0	0	0	0	0	0	0	0.70299	0.784378	0	0	0.655808	0	0	0.616113	0.51321	0	0	0	0.558472	0	0	0	0	0	0.662064	0
Mfsd4	0	0	0	0	0	0	0	0	0	0	0	0	0	0	0.539503	0	0	0	0	0	0	0	0	0	0	0	0	0	0	0.70299	0	0	0	0	0	0	0	0	0	0.554374	0	0	0	0	0	0	0	0	0
Gm26892	0	0	0	0	0	0	0	0	0	0	0	0	0	0	0	0	0	0	0	0	0	0	0	0	0	0	0	0	0	0	0	0	0	0	0	0	0	0	0	0	0	0	0	0	0	0	0	0	0
Cdk18	0	0	0	0	0.628795	0	0	0	0	0	0	0.396185	0	0	0	0	0	0	0	0	0	0	0	0.571953	0	0	0	0.453424	0	0	0	0	0	0	1.07011	0	0	0	0	0	0	0.558472	0	0	0	0	0	0	0.460046
Gm29629	0	0	0	0	0	0	0	0	0	0	0	0	0	0	0	0	0	0	0	0	0	0	0	0	0	0	0	0	0	0	0	0	0	0	0	0	0	0	0	0	0	0	0	0	0	0	0	0	0
Lemd1	0	0	0	0	0	0	0	0	0	0	0	0.396185	0	0	0	0	0	0	0	0	0	0	0	0	0	0	0	0	0	0	0	0	0	0	0	0	0	0	0	0	0	0	0	0	0	0	0	0	0
1700037F24Rik	0	0	0	0	0	0	0	0	0	0	0	0	0	0	0	0	0	0	0	0	0	0	0	0	0	0	0	0	0	0	0	0	0	0	0	0	0	0	0	0	0	0	0	0	0	0	0	0	0
Gm10188	0	0	0	0	0	0	0	0	0	0	0	0	0	0	0	0	0	0	0	0	0	0	0	0	0	0	0	0	0	0	0	0	0	0	0	0	0	0	0	0	0	0	0	0	0	0	0	0	0
Gm29630	0	0	0	0	0	0	0	0	0	0	0	0	0	0	0	0	0	0	0	0	0	0	0	0	0	0	0	0	0	0	0	0	0	0	0	0	0	0	0	0	0	0	0	0	0	0	0	0	0
Klhdc8a	0	0	0	0	0	0	0	0	0	0	0	0	0	0	0	0	0	0	0	0	0	0	0	0	0	0	0	0	0	0	0	0	0	0	0	0	0	0.51321	0	0	0	0	0	0	0	0	0	0	0
Nuak2	0	0	0	0	0	0	0	0	0	0	0	0	0	0	0	0	0	0	0	0	0	0	0	0	0	0	0	0	0	0	0	0	0	0	0	0	0	0	0	0	0	0	0	0	0	0	0	0	0
F730311O21Rik	0	0	0	0	0	0	0	0	0	0	0	0	0	0	0	0	0	0	0	0	0	0	0	0	0	0	0	0	0	0	0	0	0	0	0	0	0	0	0	0	0	0	0	0	0	0	0	0	0
Tmcc2	0	0	0	0	0	0	0.622848	0	0	0.617527	0	0.899525	0	0	0	0	0	0	0	0	0	0	0	0	0	0	0	0	0	0	0	0	0	1.04851	0	0	0	0	0	0	0	0	0	0	0	0	0.779426	0	0
Gm15849	0	0	0	0	0	0	0	0	0	0	0	0	0	0	0	0	0	0	0	0	0	0	0	0	0	0	0	0	0	0	0	0	0	0	0	0	0	0	0	0	0	0	0	0	0	0	0	0	0
Dstyk	0	0.668678	0.705108	0.545627	0.628795	0.954528	1.00374	0.558952	1.30357	0	0.506281	1.07997	0	0.821561	0.539503	0	0.465385	0	0.56247	0	0	0.598656	0	0	0.512538	0	0	1.19233	0	0.70299	0.784378	0	0	0.655808	1.07011	0	0	0	0	0.908944	0	0	0	0.918064	1.11226	0	0.779426	0	0
Tmem81	0	0	0	0	0	0	0	0	0	0	0	0	0	0	0	0	0	0	0	0	0	0	0	0	0	0	0	0	0	0	0	0	0	0	0	0	0	0	0	0	0	0.558472	0	0	0	0	0	0	0
Cntn2	0	0	0	0	0	0	0	0	0	0	0	0	0	0	0	0	0	0	0	0	0	0	0	0	0	0	0	0	0	0	0	0	0	0	0	0	0	0	0	0	0	0	0	0	0	0	0	0	0
Nfasc	0	0	0	0	0	0	0	0	0	0	0.506281	0	0	0	0	0	0	0	0	0	0	0	0	0	0	0	0	0	0	0	0	0	0	0	0	0	0	0	0	0	0	0	0	0	0	0	0	0	0
Gm10538	0	0	0	0	0	0	0	0	0	0	0	0	0	0	0	0	0	0	0	0	0	0	0	0	0	0	0	0	0	0	0	0	0	0	0	0	0	0	0	0	0	0	0	0	0	0	0	0	0
Lrrn2	0	0	0	0	0	0	0	0	0	0	0	0	0	0	0	0	0	0	0	0	0	0	0	0	0	0	0	0	0	0	0	0	0	0	0	0	0	0	0	0	0	0	0	0	0	0	0	0	0
Pik3c2b	0	0	0	0	0	0	0	0	0.850664	0	0	0	0	0	0	0	0	0	0	0	0	0	0	0	0	0	0	0	0	0	0	0	0	0	0	0	0	0	0	0	0	0	0	0	0	0	0	0	0
Gm28609	0	0	0	0	0	0	0	0	0	0	0	0	0	0	0	0	0	0	0	0	0	0	0	0	0	0	0	0	0	0	0	0	0	0	0	0	0	0	0	0	0	0	0	0	0	0	0	0	0
Ppp1r15b	0	0.668678	0	0	0	0	0	0	0	0.996458	0.506281	0.679195	0	0	0.539503	0	0	0.751509	0	0	0	0.970531	0	0	0	0	0	0.453424	0	0.70299	0	0	0	0.655808	0	0	0.994522	0	0.895192	0	0.714192	0	0	0.406451	0	0.855379	0	0.662064	0
Plekha6	0	0	0	0	0	0	0	0	0	0	0	0	0	0	0	0	0	0	0	0	0	0	0	0	0	0	0	0	0	0	0	0	0	0	0	0	0	0	0	0	0	0	0	0	0	0	0	0	0
Gm19461	0	0	0	0	0	0	0	0	0	0	0	0	0	0	0	0	0	0	0	0	0	0	0	0	0	0	0	0	0	0	0	0	0	0	0	0	0	0	0	0	0	0	0	0	0	0	0	0	0
Golt1a	0	0	0	0	0	0	0	0	0	0	0	0	0	0	0	0	0	0	0	0	0	0	0	0	0	0	0	0	0	0	0	0	0	0	0	0	0	0	0	0	0	0	0	0	0	0	0	0	0
Gm28040	0	0	0	0	0	0	0	0	0	0	0	0	0	0	0	0	0	0	0	0	0	0	0	0	0	0	0	0	0	0	0	0	0	0	0	0	0	0	0	0	0	0	0	0	0	0	0	0	0
Kiss1	0	0	0	0	0	0	0	0	0	0	0	0	0	0	0	0	0	0	0	0	0	0	0	0	0	0	0	0	0	0	0	0	0	0	0	0	0	0	0	0	0	0	0	0	0	0	0	0	0
Ren1	0	0	0	0	0	0	0	0	0	0	0	0	0	0	0	0	0	0	0	0	0	0	0	0	0	0	0	0	0	0	0	0	0	0	0	0	0	0	0	0	0	0	0	0	0	0	0	0	0
Etnk2	0	0	0	0	0	0	0	0.558952	0	0	0	0	0	0	0	0	0	0	0	0	0	0	0	0	0	0	0	0	0	0	0	0	0	0	0	0	0	0	0	0	0	0	0	0	0	0	0	0	0
Sox13	0	0	0	0	0.628795	1.43387	0	0	0.850664	0	0	0.396185	0.510532	0	0	0	0	0.751509	0.56247	1.23243	0	0	0	0	0	0	0	0.764249	0	0	0	0	0	0.655808	0	0.980413	0	0.51321	0	0.554374	0	0	0.529441	0	0	0	0	0	0.460046
Snrpe	1.39142	0.668678	1.81162	1.36168	1.01186	1.43387	1.2789	0	1.61415	1.2706	1.09103	0.679195	0.510532	0	1.35083	1.23174	1.02169	1.47261	1.18326	1.23243	0	0.970531	0	1.40779	1.30239	1.49475	0	1.49114	0	0.70299	0.784378	1.49298	1.58764	1.04851	1.07011	0.980413	1.65986	1.30361	0.895192	1.3771	0.714192	1.55604	1.50183	1.50638	1.11226	0	1.21207	1.05695	1.36628
Gm26706	0	0	0	0	0	0	0	0	0	0	0	0	0	0	0	0	0	0	0	0	0	0	0	0	0	0	0	0	0	0	0	0	0	0	0	0	0	0	0	0	0	0	0	0	0	0	0	0	0
Zc3h11a	0	0	0	0	0	0	0.622848	0	0	0	0	0.396185	0	0	0	0	0	0	0	0	0	0	0	0	0	0	0	0	0	0.70299	0	0	0	0	0	0	0	0	0	0	0	0	0.529441	0	0	0	0	0	0
Gm38394	0	0	0	0	0	0	0	0	0	0	0	0	0	0	0	0	0	0	0	0	0	0	0	0	0	0	0	0	0	0	0	0	0	0	0	0	0	0	0	0	0	0	0	0	0	0	0	0	0
Zbed6	0	0	0	0	0	0	0	0	0	0	0	0	0	0	0	0	0	0	0	0	0	0	0	0	0	0	0	0	0	0	0	0	0	0	0	0	0	0	0	0	0	0	0	0	0	0	0	0	0
Lax1	0	0	0	0	0	0	0	0	0	0	0	0	0	0	0	0	0	0	0	0	0	0	0	0	0	0	0	0	0	0	0	0	0	0	0	0	0	0	0	0	0	0	0	0	0	0	0	0	0
Atp2b4	0	0	0	0	0	0	0	0	0	0	0	0	0	0	0	0	0	0	0	0	0	0	0	0	0	0	0	0	0	0	0	0	0	0	0	0	0	0	0	0	0	0	0	0	0	0	0	0	0
Gm28441	0	0	0	0	0	0	0	0	0	0	0	0	0	0	0	0	0	0	0	0	0	0	0	0	0	0	0	0	0	0	0	0	0	0	0	0	0	0	0	0	0	0	0	0	0	0	0	0	0
Optc	0	0	0	0	0	0	0	0	0	0	0	0	0	0	0	0	0	0	0	0	0	0	0	0	0	0	0	0	0	0	0	0	0	0	0	0	0	0	0	0	0	0	0	0	0	0	0	0	0
Gm15851	0	0	0	0	0	0	0	0	0	0	0	0	0	0	0	0	0	0	0	0	0	0	0	0	0	0	0	0	0	0	0	0	0	0	0	0	0	0	0	0	0	0	0	0	0	0	0	0	0
Prelp	0	0	0	0	0	0	0	0	0	0	0	0	0	0	0	0	0	0	0	0	0	0	0	0	0	0	0	0.453424	0	0	0	0	0	0	0	0	0	0	0	0	0	0	0	0	0	0	0.779426	0	0
Gm1627	0	0	0	0	0	0	0	0	0	0	0	0	0	0	0	0	0	0	0	0	0	0	0	0	0	0	0	0	0	0	0	0	0	0	0	0	0	0	0	0	0	0	0	0	0	0	0	0	0
Fmod	0	0	0	0	0	0	0	0	0	0	0	0	0	0	0	0	0	0	0	0	0	0	0	0	0	0	0	0	0	0	0	0	0	0	0	0	0	0	0	0	0	0	0	0	0	0	0	0	0
Btg2	0	0.668678	0	0	0	1.75654	1.49446	1.38513	2.75704	1.81254	0	1.23277	0.510532	2.29438	0.539503	0	1.02169	1.1757	1.39128	0	0	1.24098	0	1.40779	0.849743	1.72472	0	2.20074	2.52951	0	0	1.67015	1.58764	2.23434	0	0	2.05588	0.850703	1.67587	0.554374	2.34015	0.558472	1.50183	1.6118	2.41646	1.62073	1.21207	2.0244	1.73575
Chit1	0	0	0	0	0	0	0	0	0	0	0	0	0	0	0	0	0	0	0	0	0	0	0	0	0	0	0	0	0	0	0	0	0	0	0	0	0	0	0	0	0	0	0	0	0	0	0	0	0
Chil1	0	0	0	0	0	0	0	0	0	0	0	0	0	0	0	0	0	0	0	0	0	0	0	0	0	0	0	0.764249	0	1.40102	0	0	0	0	0	0	0	0	0	0	0	0	0	0	0	0	0	0	0
Mybph	0	0	0	0	0	0	0	0	0	0	0	0	0	0	0	0	0	0	0	0	0	0	0	0	0	0	0	0	0	0	0	0	0	0	0	0	0	0	0	0	0	0	0	0	0	0	0	0	0
Myog	0	0	0	0	0	0	0	0	0	0	0	0	0	0	0	0	0	0	0	0	0	0	0	0	0	0	0	0	0	0	0	0	0	0	0	0	0	0	0	0	0	0	0	0	0	0	0	0	0
Ppfia4	0	0	0	0	0	0	0	0	0	0	0	0.396185	0	0	0	0	0	0	0	0	0	0	0	0	0	0	0	0	0	0	0	0	0.679579	0	0	0	0	0	0	0	0	0	0	0.406451	0	0	0	0	0
Tmem183a	0	0	0.705108	0	0.628795	0	0	0	0	0	0.840799	0.679195	0.510532	0.821561	0	0	0	1.1757	0.56247	0	0	0.598656	0	0	0	1.19558	0	0.764249	0	0	0.784378	0	0	0	0	0.980413	0.616113	0.850703	0	0	0	0	0.529441	0.694625	0.703403	0	0	0	0.460046
4933406M09Rik	0	0	0	0	0	0	0	0	0	0	0	0	0	0	0	0	0	0	0	0	0	0	0	0	0	0	0	0	0	0	0	0	0	0	0	0	0	0	0	0	0	0	0	0	0	0	0	0	0
Cyb5r1	0	0	0	0	0	0	0	0	0	0	0	0	0	0	0	0	0	0	0	0	0	0	0	0	0	0	0	0	0	0	0	0.621968	0	0	0	0	0	0.51321	0	0	0.714192	0	0	0	0	0	0.779426	0	0
Adipor1	0.696565	1.06585	0	1.15596	1.28814	0	1.00374	1.55692	2.042	0.996458	0.506281	1.23277	1.09812	1.57322	0.888018	0	0.781733	0.751509	1.71019	0	1.15081	0	1.61705	0.571953	1.30239	2.06894	1.71025	1.9076	0	0.70299	1.75166	1.27753	1.58764	1.88102	1.57514	0	1.65986	0	2.10888	1.82228	1.4177	1.83034	1.12945	1.8743	1.6258	0.855379	1.93168	1.7394	1.50516
Platr1	0	0	0	0	0	0	0	0	0	0	0	0	0	0	0	0	0	0	0	0	0	0	0	0	0	0	0	0	0	0	0	0	0	0	0	0	0	0	0	0	0	0	0	0	0	0	0	0	0
Klhl12	0	0.668678	0.705108	0	0	0.954528	0	0	0	0	0	0.396185	0	0	0	0	0	0	0	0	0	0	0	0	0	0	0	0.453424	0	0	0	0.621968	0	0	0	0.980413	0.616113	0.51321	0.895192	0	0.714192	0	0	0	0	0	0.779426	0	0.460046
Rabif	0	0	0	0	0	0	0.622848	0	0	0	0	0	0	0	0	1.23174	0	0.751509	0	0	0	0	0	0	0	0	0	0.453424	0	0	0	0	0	0	0	0.980413	0.616113	0	0	0	0	1.17681	0	0	0	0	0	0.662064	1.20495
Mgat4e	0	0	0	0	0	0	0	0	0	0	0	0	0	0	0	0	0	0	0	0	0	0	0	0	0	0	0	0	0	0	0	0	0	0	0	0	0	0	0	0	0	0	0	0	0	0	0	0	0
Kdm5b	0	0	0	0	0	0.954528	0	0.558952	0	0.996458	1.09103	1.07997	0.510532	0	0	1.23174	0.465385	1.1757	0.920284	1.23243	0	0.598656	0	0.571953	1.61286	0	0	0.453424	0	0.70299	0	0	0	0.655808	0	0.980413	0	0.51321	0	1.17017	0	0	0	0.406451	0.703403	0	0	0	0
Gm26783	0	0	0	0	0	0	0	0	0	0	0	0	0	0	0	0	0	0	0	0	0	0	0	0	0	0	0	0	0	0	0	0	0	0	0	0	0	0	0	0	0	0	0	0	0	0	0	0	0
Syt2	0	0	0	0	0	0	0	0	0	0	0	0	0	0	0	0	0	0	0	0	0	0	0	0	0	0	0	0	0	0	0	0	0	0	0	0	0	0.850703	0	0	0	0	0	0	0	0	0	0	0
Ppp1r12b	0	0	0	0	0	0	0	0	0	0	0.506281	0.396185	0.510532	0	0	0	0.465385	0	0	0	0	0	0.852744	0	0	0	0	0	0	0	0.784378	0	0	0	0	0	0	0	0.895192	0	0	0	0	0	0	0	0	0	0
Gm28892	0	0	0	0	0	0	0	0	0	0	0	0	0	0	0	0	0	0	0	0	0	0	0	0	0	0	0	0	0	0	0	0	0	0	0	0	0	0	0	0	0	0	0	0	0	0	0	0	0
Ube2t	0	0	0	0	0	0	0	0	0	0	0	0	0	0	0	0	0	0	0	0	0	0	0	0	0	0	0	0	0	0.70299	0	0	0	0	0	0	0	0	0	0	0	0	0	0	0	0	0	0	0
Lgr6	0	0	0	0	0	0	0.622848	0	0	0	0	0.396185	0	0	0	0	0	0	0	0	0	0	0	0	0	0	0	0	0	0	0	0	0	1.04851	1.07011	1.46582	0	0	0	0	0	0	0	0	0	0	0	0	0
Gm10535	0	0	0	0	0	0	0	0	0	0	0	0	0	0	0	0	0	0	0	0	0	0	0	0	0	0	0	0	0	0	0	0	0	0	0	0	0	0	0	0	0	0	0	0	0	0	0	0	0
Ptpn7	0	0	0	0	0	0	0	0	0	0	0	0	0	0	0	0	0	0	0	0	0	0	0	0	0	0	0	0	0	0	0	0	0	0	0	0	0	0	0	0	0	0	0	0	0	0	0	0	0
Arl8a	0	0	0	0	0	0	0	0	0	0	0.506281	0.679195	0.510532	0	0	0	0	0	0	0	0	0	0	0.571953	0	0.76674	0	0	0	0	0	0	0	0	0	0	0.616113	0	0	0	0	0	0	0	0	0	0.779426	0.662064	0.77394
Gm15445	0	0	0	0	0	0	0	0	0	0	0	0	0	0	0	0	0	0	0	0	0	0	0	0	0	0	0	0	0	0	0	0	0	0	0	0	0	0	0	0	0	0	0	0	0	0	0	0	0
Gpr37l1	0	0	0	0	0	0	0	0	0	0	0	0	0	0	0	0	0	0	0	0	0	0	0	0	0	0	0	0	0	0	0	0	0	0	0	0	0	0	0	0	0	0	0	0	0	0	0	0.662064	0
Gm26642	0	0	0	0	0	0	0	0	0	0	0	0	0	0	0	0	0	0	0	0	0	0	0	0	0	0	0	0	0	0	0	0	0	0	0	0	0	0	0	0	0	0	0	0	0	0	0	0	0
Elf3	0	0	0	0	0	0	0	0	0	0	0	0	0	0	0	0	0	0	0	0	0	0	0	0	0	0	0	0	0	0	0	0	0	0	0	0	0	0	0	0	0	0	0	0	0	0	0	0	0
Rnpep	0	0	0.705108	0	0	0	0	0	0.850664	0	0.506281	0	0.510532	0	0	0	0	0	0	0	1.15081	0	0	0	0	0	0	0	0	0	0	0	0	0	0	0	0.616113	0	0	0	0	0	0.529441	0	0.703403	0	0	0.662064	0
Timm17a	1.10317	1.06585	1.40418	0.896651	1.50439	0	1.2789	1.38513	1.30357	0	1.60033	1.07997	1.46577	1.80766	1.35083	2.11403	1.21506	0.751509	0	0	1.67176	1.24098	0	1.85662	0.512538	0.76674	0.92033	1.6126	0	0.70299	0.784378	1.27753	1.36587	1.32975	1.57514	1.7912	0.616113	1.30361	0.895192	0.908944	1.4177	1.38429	0.529441	0.406451	1.6258	0.855379	0.779426	0.662064	1.20495
Lmod1	0	0	0	0	0	0	0	0	0	0	0	0.396185	0	0	0	0	0	0	0	0	0	0	0	0	0	0	0	0	0	0	0	0	0	0	0	0	0	0	0	0	0	0	0	0	0	0	0	0	0
Shisa4	0	0	0	0.545627	0	0	0.622848	0	0	0.617527	0	0	0	0	0	0	0	0	0	0	0	0	0	0	0	0	0	0	0	0	0	0	0	0	0	0	0	0	0	0	0	0	0	0	0	0	0	0	0
Ipo9	0.696565	0	0	0.545627	0	0	0	0	0	0.617527	0.506281	0	0	0	0	0	0	0	0.56247	0	0	0	0	0	0.512538	0	0	0.453424	0	0.70299	0.784378	0	0	0	0	0	0	0	0	0	0.714192	0	0	0.406451	0	0	0	0	0
Nav1	0	0	0	0	0	0	0	0	0	0	0	0	0	0.821561	0.539503	0	0	0	0	0	0	0	0	0	0	0	0	0	0	0	0	0	0	0	0	0	0	0	0	0	0	0	0	0	0	0	0	0	0
Gm4793	0	0	0	0	0	0	0	0	0	0	0	0	0	0	0	0	0	0	0	0	0	0	0	0	0	0	0	0	0	0	0	0	0	0	0	0	0	0	0	0	0	0	0	0	0	0	0	0	0
Gm38399	0	0	0	0	0	0	0	0	0	0	0	0	0	0	0	0	0	0	0	0	0	0	0	0	0	0	0	0	0	0	0	0	0	0	0	0	0	0	0	0	0	0	0	0	0	0	0	0	0
Csrp1	0.696565	0.668678	0.705108	0.896651	0	0.954528	1.2789	0.558952	0.850664	0	0	0.396185	0	0	0.539503	0	0	0.751509	0.920284	0	0	0	0	0.933521	0	0.76674	0.92033	0	0	0	0	0	0.679579	0	0	0.980413	0	0	0.895192	0.554374	1.12657	0	0.529441	0.918064	1.11226	0	1.51307	0.662064	1.01249
Phlda3	0.696565	0	0	0	1.01186	0	0	0	0	0	0	0	0	0	0	0	0	0	0.920284	0	0	0	0	0	0	0	0	0	0	0	0	0	0.679579	0	0	0	0	0	0	0	0	0	0	0	0	0	0	0	0
Tnni1	0	0	0	0	0	0	0	0	0	0	0	0	0	0	0	0	0	0	0	0	0	0	0	0	0	0	0	0	0	0	0	0	0	0	0	0	0	0	0	0	0	0	0	0	0	0	0	0	0
Lad1	0.696565	0	0.705108	0.545627	1.01186	0	0	1.17758	1.30357	0	0	0.396185	0.510532	0	1.14596	0	0.465385	0	0.56247	0	0	0.598656	0.852744	0.571953	0.512538	0.76674	0	0.453424	0	0.70299	0	1.27753	0.679579	0	0	0.980413	0	0.850703	0	0	1.12657	0.558472	0.529441	0.918064	1.11226	0.855379	0.779426	0.662064	0.77394
Tnnt2	0	0	0	0.545627	0	0	0	0	0	0	0	0	0	0	0	1.23174	0	0	0	1.23243	0	0	0	0	0	0	0.92033	0	0	0	0	0	0	0	0	0	0.616113	0.51321	0	0	0	0	0	0	0	0.855379	0	0	0.460046
Pkp1	0	0	0	0	0	0	0	0	0	0	0	0	0	0	0	0	0	0	0	0	0	0	0	0	0	0	0	0	0	0	0	0	0	0	0	0	0	0	0	0	0	0	0	0	0	0	0.779426	0	0
Igfn1	0	0	0	0	0	0	0	0	0	0	0	0	0	0	0	0	0	0	0	0	0	0	0	0	0	0	0	0	0	0	0	0	0	0	0	0	0	0	0	0	0	0	0	0	0	0	0	0	0
Tmem9	1.39142	0	0.705108	0.896651	0.628795	0.954528	0.622848	1.17758	0	0	0	0.396185	0.846879	0.821561	0	0	0	0	0.920284	0	0	0.598656	0	0.571953	0.512538	0.76674	0.92033	0.453424	0	0	1.21849	0.621968	0.679579	0.655808	1.07011	0	0.616113	0.850703	0	0	0.714192	1.17681	0.529441	0.406451	0	0	0	0	0.460046
Ascl5	0	0	0	0	0	0	0	0	0	0	0	0	0	0	0	0	0	0	0	0	0	0	0	0	0	0	0	0	0	0	0	0	0	0	0	0	0	0	0	0	0	0	0	0	0	0	0	0	0
Cacna1s	0	0	0	0	0	0	0	0	0	0	0	0	0	0	0	0	0	0	0	0	0	0	0	0	0	0	0	0	0	0	0	0	0	0	0	0	0	0	0	0	0	0	0	0	0	0	0	0	0
Gm37759	0	0	0	0	0	0	0	0	0	0	0	0	0	0	0	0	0	0	0	0	0	0	0	0	0	0	0	0	0	0	0	0	0	0	0	0	0	0	0	0	0	0	0	0	0	0	0	0	0
Kif21b	0	0	0	0	0	0	0	0	0	0	0	0	0	0	0	0	0	0	0	0	0	0	0	0	0	0	0	0	0	0	0	0	0	0	0	0	0	0	0	0	0	0	0	0	0	0	0	0	0
Mroh3	0	0	0	0	0	0	0	0	0	0	0	0	0	0	0	0	0	0	0	0	0	0	0	0	0	0	0	0	0	0	0	0	0	0	0	0	0	0	0	0	0	0	0	0	0	0	0	0	0
5730559C18Rik	0	0	0	0	0	0	0	0	0.850664	0	0	0	0.510532	0.821561	0	0	0	0	0	0	1.15081	0.598656	0	0	0	0	0	0	0	0.70299	0	0	0	0	0	0	0	0	0	0	0	0	0	0	0	0	0	0	0
Gm26568	0	0	0	0	0	0	0	0	0	0	0	0	0	0	0	0	0	0	0	0	0	0	0	0	0	0	0	0	0	0	0	0	0	0	0	0	0	0	0	0	0	0	0	0	0	0	0	0	0
A430034D21Rik	0	0	0	0	0	0	0	0	0	0	0	0	0	0	0	0	0	0	0	0	0	0	0	0	0	0	0	0	0	0	0	0	0	0	0	0	0	0	0	0	0	0	0	0	0	0	0	0	0
Gm37552	0	0	0	0	0	0	0	0	0	0	0	0	0	0	0	0	0	0	0	0	0	0	0	0	0	0	0	0	0	0	0	0	0	0	0	0	0	0	0	0	0	0	0	0	0	0	0	0	0
Gm26781	0	0	0	0	0	0	0	0	0	0	0	0	0	0	0	0	0	0	0	0	0	0	0	0	0	0	0	0	0	0	0	0	0	0	0	0	0	0	0	0	0	0	0	0	0	0	0	0	0
Gpr25	0	0	0	0	0	0	0	0	0	0	0	0	0	0	0	0	0	0	0	0	0	0	0	0	0	0	0	0	0	0	0	0	0	0	0	0	0	0	0	0	0	0	0	0	0	0	0	0	0
Camsap2	0	0	0	0	0	0	0	0.558952	0	0	0	0.679195	0	0.821561	0.539503	0	0	0	0	0	0	0	0	0.571953	0	0.76674	1.39134	0	0	0	0	0	0	0.655808	0	0	0	0	0	0	0	0	0	0	0	0	0	0	0
Ddx59	0	0	0	0	0	0	0	0	0	0	0	0	0	0	0	0	0	0	0	0	0	0	0	0	0	0	0	0	0	0	0	0	0	0	0	0	0	0	0	0	0	0	0	0	0	0	0	0	0
Kif14	0	0	0	0	0	0	0	0	0	0	0	0	0	0	0	0	0	0	0	0	0	0	0	0	0	0	0	0	0	0	0	0	0	0	0	0	0	0	0	0	0	0	0	0	0	0	0	0	0
Gm37799	0	0	0	0	0	0	0	0	0	0	0	0	0	0	0	0	0	0	0	0	0	0	0	0	0	0	0	0	0	0	0	0	0	0	0	0	0	0	0	0	0	0	0	0	0	0	0	0	0
Gm33994	0	0	0	0	0	0	0	0	0	0	0	0	0	0	0	0	0	0	0	0	0	0	0	0	0	0	0	0	0	0	0	0	0	0	0	0	0	0	0	0	0	0	0	0	0	0	0	0	0
4933409D19Rik	0	0	0	0	0	0	0	0	0	0	0	0	0	0	0	0	0	0	0	0	0	0	0	0	0	0	0	0	0	0	0	0	0	0	0	0	0	0	0	0	0	0	0	0	0	0	0	0	0
Platr23	0	0	0	0	0	0	0	0	0	0	0	0	0	0	0	0	0	0	0	0	0	0	0	0	0	0	0	0	0	0	0	0	0	0	0	0	0	0	0	0	0	0	0	0	0	0	0	0	0
Zfp281	0.696565	0.668678	0	0	0	0	0	0	0	0.617527	0.506281	0.396185	0	0	0	0	0	0	0.56247	0	0	0	0	0	0	0	0	0.453424	0	0	0	0	0	0	0	0	0	0	0	0	0.714192	0	0	0	0	0	0	0	0
Gm19705	0	0	0	0	0	0	0	0	0	0	0	0	0	0	0	0	0	0	0	0	0	0	0	0	0	0	0	0	0	0	0	0	0	0	0	0	0	0	0	0	0	0	0	0	0	0	0	0	0
Platr22	0	0	0	0	0	0	0	0	0	0	0	0	0	0	0	0	0	0	0	0	0	0	0	0	0	0	0	0	0	0	0	0	0	0	0	0	0	0	0	0	0	0	0	0	0	0	0	0	0
Nr5a2	0	0	0	0	0	0	0	0	0	0	0	0	0	0	0	0	0	0	0	0	0	0	0	0	0	0	0	0	0	0	0	0	0	0	0	0	0	0	0	0	0	0	0	0	0	0	0	0	0
Gm26979	0	0	0	0	0	0	0	0	0	0	0	0	0	0	0	0	0	0	0	0	0	0	0	0	0	0	0	0	0	0	0	0	0	0	0	0	0	0	0	0	0	0	0	0	0	0	0	0	0
Gm26936	0	0	0	0	0	0	0	0	0	0	0	0	0	0	0	0	0	0	0	0	0	0	0	0	0	0	0	0	0	0	0	0	0	0	0	0	0	0	0	0	0	0	0	0	0	0	0	0	0
A430106G13Rik	0	0	0	0	0	0	0	0	0	0	0	0	0	0	0	0	0	0	0	0	0	0	0	0	0	0	0	0	0	0	0	0	0	0	0	0	0	0	0	0	0	0	0	0	0	0	0	0	0
Ptprc	0	0	0	0	0	0	0	0	0	0	0	0	0	0	0	0	0	0	0	0	0	0	0	0	0	0	0	0	0	0	0	0	0	0	0	0	0	0	0	0	0	0.558472	0	0	0	0	0	0	0
Gm28556	0	0	0	0	0	0	0	0	0	0	0	0	0	0	0	0	0	0	0	0	0	0	0	0	0	0	0	0	0	0	0	0	0	0	0	0	0	0	0	0	0	0	0	0	0	0	0	0	0
Atp6v1g3	0	0	0	0	0	0	0	0	0	0	0	0	0	0	0	0	0	0	0	0	0	0	0	0	0	0	0	0	0	0	0	0	0	0	0	0	0	0	0	0	0	0	0	0	0	0	0	0	0
Nek7	0	0	0	0	0.628795	0.954528	1.00374	0.558952	0	0.617527	0.506281	0.396185	0	0	0.539503	0	0.781733	1.1757	0.56247	0	1.15081	0.598656	0.852744	0.571953	0	1.19558	0	1.00103	1.07314	0	0.784378	0	0.679579	1.04851	0	0	0	0.850703	0	0	0	0.558472	0	0.694625	0	1.30956	0	0.662064	1.01249
Gm28501	0	0	0	0	0	0	0	0	0	0	0	0	0	0	0	0	0	0	0	0	0	0	0	0	0	0	0	0	0	0	0	0	0	0	0	0	0	0	0	0	0	0	0	0	0	0	0	0	0
Gm5833	0	0	0	0	0	0	0	0	0	0	0	0	0	0	0	0	0	0	0	0	0	0	0	0	0	0	0	0	0	0	0	0	0	0	0	0	0	0	0	0	0	0	0	0	0	0	0	0	0
Lhx9	0	0	0	0	0	0	0	0	0	0	0	0	0	0	0	0	0	0	0	0	0	0	0	0	0	0	0	0	0	0	0	0	0	0	0	0	0	0	0	0	0	0	0	0	0	0	0	0	0
2310009B15Rik	0.696565	1.06585	0	0	0.628795	0	0.622848	0.558952	0	0.617527	0.506281	1.07997	1.09812	0	1.35083	0	0.781733	0	1.18326	1.23243	0	0.598656	1.30621	0	1.30239	1.49475	0	0.453424	0	0	0.784378	1.00253	1.08048	0	0	0.980413	1.2684	0.51321	0	0	0	1.17681	0	0.406451	0	0	0	0	0
1700019P21Rik	0	0	0	0	0	0	0	0	0	0	0	0	0	0	0	0	0	0	0	0	0	0	0	0	0	0	0	0	0	0	0	0	0	0	0	0	0	0	0	0	0	0	0	0	0	0	0	0	0
Dennd1b	0.696565	1.34936	0.705108	0.545627	0	0	0.622848	0	1.85078	0.617527	1.291	0.899525	0	0	1.52078	0	1.02169	0.751509	1.18326	0	0	0	0	0.571953	1.10146	0.76674	0	0.764249	1.07314	0.70299	0.784378	0.621968	0	0	0	0	0.616113	0.51321	0.895192	0	0.714192	0	0.529441	0.918064	0	0	0.779426	0.662064	1.01249
Crb1	0	0	0	0	0	0	0	0	0	0	0	0	0	0	0	0	0	0	0	0	0	0	0	0	0	0	0	0	0	0	0	0	0	0	0	0	0	0	0	0	0	0	0	0	0	0	0	0	0
4933436E23Rik	0	0	0	0	0	0	0	0	0	0	0	0	0	0	0	0	0	0	0	0	0	0	0	0	0	0	0	0	0	0	0	0	0	0	0	0	0	0	0	0	0	0	0	0	0	0	0	0	0
Gm34816	0	0	0	0	0	0	0	0	0	0	0	0	0	0	0	0	0	0	0	0	0	0	0	0	0	0	0	0	0	0	0	0	0	0	0	0	0	0	0	0	0	0	0	0	0	0	0	0	0
Zbtb41	0	0	0	0	0	0	0	0.558952	0	0	0.506281	0	0	0	0.539503	1.23174	0.781733	0.751509	0.920284	0	0	0	0.852744	0	0	0	0	0	0	0	0	0	0	0	0	0	0.994522	0	0	0	0	0	0.529441	0	0.703403	0	0	0	0.460046
Aspm	0	0	0	0	0	0	0	0	0	0	0	0	0	0	0	0	0	0	0	0	0	0	0	0	0	0	0	0	0	0	0	0	0	0	0	0	0	0	0	0	0	0	0	0	0	0	0	0	0
F13b	0	0	0	0	0	0	0	0	0	0	0	0	0	0	0	0	0	0	0	0	0	0	0	0	0	0	0	0	0	0	0	0	0	0	0	0	0	0	0	0	0	0	0	0	0	0	0	0	0
Cfhr1	0	0	0	0	0	0	0	0	0	0	0	0	0	0	0	0	0	0	0	0	0	0	0	0	0	0	0	0	0	0	0	0	0	0	0	0	0	0	0	0	0	0	0	0	0	0	0	0	0
Gm4788	0	0	0	0	0	0	0	0	0	0	0	0	0	0	0	0	0	0	0	0	0	0	0	0	0	0	0	0	0	0	0	0	0	0	0	0	0	0	0	0	0	0	0	0	0	0	0	0	0
Cfhr2	0	0	0	0	0	0	0	0	0	0	0	0	0	0	0	0	0	0	0	0	0	0	0	0	0	0	0	0	0	0	0	0	0	0	0	0	0	0	0	0	0	0	0	0	0	0	0	0	0
Cfh	0	0	0	0	0	0	0	0	0	0	0	0	0	0	0	0	0	0	0	0	0	0	0	0	0	0	0	0	0	0	0	0	0	0	0	0	0	0	0	0	0	0	0	0	0	0	0	0	0
Kcnt2	0	0	0	0	0	0	0	0	0	0	0	0	0	0	0	0	0	0	0	0	0	0	0	0	0	0	0	0	0	0	0	0	0	0	0	0	0	0	0	0	0	0	0	0	0	0	0	0	0
4930590L20Rik	0	0	0	0	0	0	0	0	0	0	0	0	0	0	0	0	0	0	0	0	0	0	0	0	0	0	0	0	0	0	0	0	0	0	0	0	0	0	0	0	0	0	0	0	0	0	0	0	0
Cdc73	1.10317	0	0.705108	0	0	0	0	0	0	1.2706	1.09103	1.07997	0.510532	0	0.888018	0	1.02169	0	1.18326	0	0	0.598656	0.852744	0.571953	0	0	0	0.764249	0	0	0.784378	0	0	0.655808	0	0	1.2684	0.850703	0	0	0	0	0	0	0.703403	0	0	0.662064	0.460046
B3galt2	0	0	0	0	0	0	0	0	0	0	0	0	0	0	0	0	0	0	0	0	0	0	0	0	0	0	0	0	0	0	0	0	0	0	0	0	0	0	0	0	0	0	0	0	0	0	0	0	0
Glrx2	1.10317	1.06585	0.705108	0.896651	1.01186	0.954528	0.622848	1.17758	0	0.617527	0.506281	0.396185	0.846879	0.821561	1.14596	0	0.465385	0.751509	0.56247	1.76799	0	0.598656	0.852744	0.571953	1.30239	1.19558	0	1.00103	0	1.11172	0.784378	0.621968	0.679579	1.04851	0	0	0.616113	0.51321	0.895192	1.17017	1.12657	1.17681	0.529441	0	0	0	1.21207	1.05695	0.77394
Trove2	0	0	1.11453	0.545627	0	0	0	0.558952	0	0	0	1.23277	0	0	0.539503	0	0.465385	1.1757	0.920284	0	0	0.598656	1.30621	0.933521	0.849743	0.76674	0.92033	0.764249	0	0	0	1.27753	0	1.32975	1.07011	0	0.994522	0.51321	0	0	0	0	0	0	0.703403	0	1.21207	0	0.77394
Uchl5	0	0	0.705108	0	0	0	0.622848	0	0.850664	0	0	0.396185	0	0	0.539503	0	0	0	0.56247	0	0	0	0	0.571953	0	0	0	0	0	0.70299	0	0.621968	0	0.655808	1.07011	0.980413	0.616113	0	0	0.554374	0	0	0	1.10058	0	0	0.779426	0	0.77394
Rgs2	1.79745	1.06585	0	0.545627	0.628795	0	1.00374	0.558952	0	0	0	0	0	0	0	1.76719	0.465385	0	0.920284	0	0	0	0	1.19851	0.512538	0	0	1.00103	1.07314	0	0	0	1.58764	0	1.57514	0	0.616113	1.85084	0	1.17017	0.714192	1.17681	0.873786	0.694625	0.703403	2.04915	0.779426	0	0.77394
Rgs13	0	0	0	0	0	0	0	0	0	0	0	0	0	0	0	0	0	0	0	0	0	0	0	0	0	0	0	0	0	0	0	0	0	0	0	0	0	0	0	0	0	0	0	0	0	0	0	0	0
Rgs1	0	0	0	0	0	0	0	0	0	0	0	0	0	0	0	0	0	0	0	0	0	0	0	0	0	0	0	0	0	0	0	0	0	0	0	0	0	0	0	0	0	0	0	0	0	0	0	0	0
Rgs21	0	0	0	0	0	0	0	0	0	0	0	0	0	0	0	0	0	0	0	0	0	0	0	0	0	0	0	0	0	0	0	0	0	0	0	0	0	0	0	0	0	0	0	0	0	0	0	0	0
Rgs18	0	0	0	0	0	0	0	0	0	0	0	0	0	0	0	0	0	0	0	0	0	0	0	0	0	0	0	0	0	0	0	0	0	0	0	0	0	0	0	0	0	0	0	0	0	0	0	0	0
Gm29514	0	0	0	0	0	0	0	0	0	0	0	0	0	0	0	0	0	0	0	0	0	0	0	0	0	0	0	0	0	0	0	0	0	0	0	0	0	0	0	0	0	0	0	0	0	0	0	0	0
Brinp3	0	0	0	0	0	0	0	0	0	0	0	0	0	0	0	0	0	0	0	0	0	0	0	0	0	0	0	0	0	0	0	0	0	0	0	0	0	0	0	0	0	0	0	0	0	0	0	0	0
Gm15584	0	0	0	0	0	0	0	0	0	0	0	0	0	0	0	0	0	0	0	0	0	0	0	0	0	0	0	0	0	0	0	0	0	0	0	0	0	0	0	0	0	0	0	0	0	0	0	0	0
Gm29515	0	0	0	0	0	0	0	0	0	0	0	0	0	0	0	0	0	0	0	0	0	0	0	0	0	0	0	0	0	0	0	0	0	0	0	0	0	0	0	0	0	0	0	0	0	0	0	0	0
Gm29020	0	0	0	0	0	0	0	0	0	0	0	0	0	0	0	0	0	0	0	0	0	0	0	0	0	0	0	0	0	0	0	0	0	0	0	0	0	0	0	0	0	0	0	0	0	0	0	0	0
Gm29398	0	0	0	0	0	0	0	0	0	0	0	0	0	0	0	0	0	0	0	0	0	0	0	0	0	0	0	0	0	0	0	0	0	0	0	0	0	0	0	0	0	0	0	0	0	0	0	0	0
Pla2g4a	0	0	0	0	0	0	0	0	0	0	0	0	0	0	0	0	0	0	0	0	0	0	0	0	0	0	0	0	0	0	0	0	0	0	0	0	0	0	0	0	0	0	0	0	0	0	0	0.662064	0
Ptgs2os2	0	0	0	0	0	0	0	0	0	0	0	0	0	0	0	0	0	0	0	0	0	0	0	0	0	0	0	0	0	0	0	0	0	0	0	0	0	0	0	0	0	0	0	0	0	0	0	0	0
Pdc	0	0	0	0	0	0	0	0	0	0	0	0	0	0	0	0	0	0	0	0	0	0	0	0	0	0	0	0	0	0	0	0	0	0	0	0	0	0	0	0	0	0	0	0	0	0	0	0	0
2310030A07Rik	0	0	0	0	0	0	0	0	0	0	0	0	0	0	0	0	0	0	0	0	0	0	0	0	0	0	0	0	0	0	0	0	0	0	0	0	0	0	0	0	0	0	0	0	0	0	0	0	0
BC003331	0	0	0	1.15596	0.628795	0	1.2789	0.558952	0	0	0	0	0	0	1.14596	0	0.465385	0.751509	0	0	0	0.598656	0	0	0.849743	1.49475	0.92033	0.453424	0	0.70299	0	0	0	0	0	0	0	0	0	0	0	0	0	0.406451	0.703403	0	0	0	0
Tpr	1.10317	1.06585	0.705108	0.545627	1.01186	0.954528	1.00374	1.17758	0	0.617527	1.291	0.679195	1.29875	1.80766	2.09821	0	0	1.1757	0.920284	0	1.15081	0.598656	1.30621	0.933521	1.46963	1.49475	0	0	0	0.70299	0	1.00253	0	0	1.07011	0.980413	0.994522	0.850703	0	0.908944	0.714192	0.558472	0.529441	0.694625	0.703403	1.85771	0	0.662064	0
Prg4	0	0	0	0	0	0	0	0	0	0	0	0	0	0	0	0	0	0	0	0	0	0	0	0	0	0	0	0	0	0	0	0	0	0	0	0	0	0	0	0	0	0	0	0	0	0	0	0	0
Hmcn1	0	0	0	0	0	0	0.622848	0	0	0	0.506281	0	0	0	0.539503	0	0	0.751509	0	0	0	0	0	0	0	0	0	0	0	0	1.21849	0	0	0	0	0	0.994522	0.850703	0	0.554374	0.714192	0	0	0	0	0	0	0	0
Gm20631	0	0	0	0	0	0	0	0	0	0	0	0	0	0	0	0	0	0	0	0	0	0	0	0	0	0	0	0	0	0	0	0	0	0	0	0	0	0	0	0	0	0	0	0	0	0	0	0	0
Gm29188	0	0	0	0	0	0	0	0	0	0	0	0	0	0	0	0	0	0	0	0	0	0	0	0	0	0	0	0	0	0	0	0	0	0	0	0	0	0	0	0	0	0	0	0	0	0	0	0	0
C730036E19Rik	0	0	0	0	0	0	0	0	0	0	0	0	0	0	0	0	0	0	0	0	0	0	0	0	0	0	0	0	0	0	0	0	0	0	0	0	0	0	0	0	0	0	0	0	0	0	0	0	0
Gm10138	0	0	0	0	0	0	0	0	0	0	0	0.396185	0	0	0	0	0	0	0	0	0	0	1.61705	0	0	0.76674	0	0	0	0	0	0	0	0	0	0	0	0	0	0	0	0.914689	0	0	0	0	0	0	0
Ivns1abp	0	0.668678	0.705108	0	0.628795	0	0	0	0.850664	0.996458	0	1.07997	0.510532	0	0.888018	0	0	0.751509	0	1.23243	0	0	0.852744	0	0	1.19558	0	0.453424	1.07314	0	0	0.621968	0.679579	0	0	0	0.994522	0	0	0	1.12657	0.558472	0.529441	0.406451	0.703403	0.855379	0	1.05695	1.36628
Swt1	0.696565	0	0	0.545627	0.628795	0.954528	0	0.915362	1.30357	0.617527	0.506281	0.679195	0	0.821561	0	0	0.465385	0	0.920284	0	0	0	0	0.571953	0.512538	0.76674	0.92033	0	0	0.70299	0	0	0	0	0	0	0	0	0	0	0	0	0	0.694625	0	0.855379	0.779426	0	0.77394
Trmt1l	0.696565	0	0.705108	0	0.628795	0	0	0	0.850664	0.996458	0.506281	0.679195	0	0	0.888018	0	0	0	0.56247	0	0	0	0	0	0.512538	0.76674	0	0	1.07314	0	1.5202	1.27753	0.679579	0	0	0.980413	0.616113	0	1.35985	0.554374	1.12657	0.558472	0	0.406451	0	0	0	0.662064	0.460046
Rnf2	0.696565	0	0.705108	0	0	0.954528	0	0	0	0	0	0	0.510532	0	0	0	0.465385	0	0.56247	0	1.15081	0	0	0	0	0	0	0	0	0	0	0	0	0	0	0.980413	0.616113	0.850703	0.895192	0	0	0	0.873786	0	0.703403	0	0.779426	0.662064	0
Gm28181	0	0	0	0	0	0	0	0	0	0	0	0	0	0	0	0	0	0	0	0	0	0	0	0	0	0	0	0	0	0	0	0	0	0	0	0	0	0	0	0	0	0	0	0	0	0	0	0	0
Fam129a	0	0	0	0	0	0	0	0	0	0	0	0	0	0	0	0	0	0	0	0	0	0	0	0	0	0	0	0	0	0	0	0	0	0	0	0	0	0	0	0	0	0	0	0	0	0	0	0	0
2810414N06Rik	0	0	0	0	0	0	0	0	0	0	0	0	0	0	0	0	0	0	0	0	0	0	0	0	0	0	0	0	0	0	0	0	0	0	0	0	0	0	0	0	0	0	0	0	0	0	0	0	0
Edem3	0	0	0	0	0	1.43387	0	0	0	0.617527	0.506281	0	0	0	0	0	0	0	0	0	0	0	0	0	0	0	0	0.453424	1.07314	0	0	0	0	0	0	0.980413	0	0	0	0	0.714192	0	0	0	0.703403	0	0	0	0
1700025G04Rik	0	0	0	0	0	0	0	0	0	0.617527	0	0.396185	0	0	0	0	0	0	0	0	0	0	0	0	0	0	0	0	0	0	0	0	0	0	0	0	0.616113	0	0	0	0	0	0	0	0	0	0	0	0
Gm28610	0	0	0	0	0	0	0	0	0	0	0	0	0	0	0	0	0	0	0	0	0	0	0	0	0	0	0	0	0	0	0	0	0	0	0	0	0	0	0	0	0	0	0	0	0	0	0	0	0
Tsen15	0	0.668678	0	0.896651	0	0.954528	0.622848	0.558952	0	0	0.506281	0	0.846879	0.821561	0.539503	0	0	0	0	0	0	0	0	0	0.512538	0	0	0	0	0	0	1.00253	0.679579	0.655808	1.90912	0	0.616113	0.51321	0	0	0	0.558472	0	0.406451	0.703403	1.30956	0	0	0.460046
Colgalt2	0	0	0	0	0	0.954528	0	0	0	0	0.506281	0	0	0	0	0	0.465385	0	0	0	0	0	0	0	1.10146	0	0	0	0	0	1.5202	0	0.679579	0	0	0.980413	0	0	0	0	0	0	0.529441	0	0.703403	0	0	0	0
Rgl1	0	0	0	0	0	0	0	0	0	0	0	0	0	0	0	0	0	0	0	0	0	0	0	0	0	0	0	0	0	0	0	0	0	0	0	0	0	0	0	0	0	0	0	0	0	0	0	0	0
Apobec4	0	0	0	0	0	0	0	0	0	0	0	0	0	0	0	0	0	0	0	0	0	0	0	0	0	0	0	0	0	0	0	0	0	0	0	0	0	0	0	0	0	0	0	0	0	0	0	0	0
Arpc5	1.79745	0	0.705108	0.545627	1.83292	0.954528	1.2789	1.38513	1.61415	0.996458	0.840799	0.396185	1.84521	1.26641	0	1.23174	1.37704	1.47261	0.920284	1.76799	1.15081	2.02252	0.852744	0.933521	0.512538	1.72472	0	1.19233	0	1.11172	0	0.621968	0.679579	0.655808	1.07011	0	0.994522	1.10258	1.91563	1.54847	0.714192	0.914689	1.50183	1.94844	1.40164	0	0.779426	1.55923	1.20495
Ncf2	0	0	0	0	0	0	0	0	0	0	0	0.396185	0	0	0	0	0	0	0	0	0	0	0	0	0	0	0	0	0	0	0	0	0	0	0	0	0	0	0	0	0	0	0	0	0	0	0	0	0
Smg7	0.696565	0.668678	0	0	0	0	0	0.558952	0	0.996458	0	0.396185	0	0.821561	0	0	0	0	0.56247	1.23243	0	0	0	0	0	0	0	0	0	0	0	0	0	0.655808	0	0	0	0	0	0	0.714192	0	0	0	0	0	0	0	0.460046
Nmnat2	0	0	0	0	0	0	0	0	0	0	0	0	0	0	0	0	0	0	0	0	0	0	0	0	0	0	0	0	0	0	0	0	0	0	0	0	0	0	0	0	0	0	0	0	0	0	0	0	0
Gm28960	0	0	0	0	0	0	0	0	0	0	0	0	0	0	0	0	0	0	0	0	0	0	0	0	0	0	0	0	0	0	0	0	0	0	0	0	0	0	0	0	0	0	0	0	0	0	0	0	0
Lamc2	0	0	0	0	0	0	0	0	0.850664	0	0	0	0	0	0.539503	0	0.465385	0	0.56247	0	0	0	0	0	0	0	0.92033	0.453424	1.07314	0	0	0	0	0	0	0	0	0	0.895192	0	0	0	0	0.406451	0	0	0	0	0
Lamc1	0	0	0	0	0	0	0	0.558952	0	0	0	0.396185	0	0	0.539503	0	0.465385	0	0	0	0	0	0	0	0.512538	0	0.92033	0	0	0.70299	0.784378	0	0	0	0	0	0	0	0.895192	0	0	0	0.529441	0	0	0	0	0	0
Shcbp1l	0	0	0	0	0	0	0	0	0	0	0	0	0	0	0	0	0	0	0	0	0	0	0	0	0	0	0	0	0	0	0	0	0	0	0	0	0	0	0	0	0	0	0	0	0	0	0	0	0
Dhx9	0.696565	0	0	0.545627	1.01186	0	0	0.915362	0	1.66235	0.506281	0.899525	0.510532	1.57322	0	0	0.781733	0.751509	0.56247	1.23243	1.15081	0	0	0.571953	0	0	0	1.00103	0	0	0.784378	0	0.679579	0	0	0.980413	0	0	0.895192	0	0	0.558472	0	0.406451	0	1.30956	0	1.05695	0.460046
Npl	0	0	0	0	0	0	0	0	0	0	0	0	0	0	0	0	0	0	0	0	0	0	0	0	0	0	0	0	0	0	0	0	0	0	0	0	0	0	0	0	0	0	0	0	0	0	0	0	0
Rgs8	0	0	0	0	0	0	0	0	0	0	0	0	0	0	0	0	0	0	0	0	0	0	0	0	0	0	0	0	0	0	0	0	0	0	0	0	0	0	0	0	0	0	0	0	0	0	0	0	0
Gm29529	0	0	0	0	0	0	0	0	0	0	0	0	0	0	0	0	0	0	0	0	0	0	0	0	0	0	0	0	0	0	0	0	0	0	0	0	0	0	0	0	0	0	0	0	0	0	0	0	0
C230024C17Rik	0	0	0	0	0	0	0	0	0	0	0	0	0	0	0	0	0	0	0	0	0	0	0	0	0	0	0	0	0	0	0	0	0	0	0	0	0	0	0	0	0	0	0	0	0	0	0	0	0
Rgs16	0	0	0	0	0	0	0	0	0	0	0	0	0	0	0	0	0	0	0	0	0	0	0	0	0	0	0	0	0	0	0	0	0	0	0	0	0	0	0	0	0	0	0	0	0	0	0	0	0
Gm28513	0	0	0	0	0	0	0	0	0	0	0	0	0	0	0	0	0	0	0	0	0	0	0	0	0	0	0	0	0	0	0	0	0	0	0	0	0	0	0	0	0	0	0	0	0	0	0	0	0
Rnasel	0	0	0	0	0	0	0	0	0	0	0	0	0	0	0	0	0	0	0	0	0	0	0	0	0	0	0	0	0	0	0	0	0	0	0	0	0	0	0	0	0	0	0	0	0	0	0	0	0
Rgsl1	0	0	0	0	0	0	0	0	0	0	0	0	0	0	0	0	0	0	0	0	0	0	0	0	0	0	0	0	0	0	0	0	0	0	0	0	0	0	0	0	0	0	0	0	0	0	0	0	0
Teddm2	0	0	0	0	0	0	0	0	0	0	0	0	0	0	0	0	0	0	0	0	0	0	0	0	0	0	0	0	0	0	0	0	0	0	0	0	0	0	0	0	0	0	0	0.406451	0	0	0	0	0
Teddm1b	0	0	0	0	0	0	0	0	0	0	0	0	0	0	0	0	0	0	0	0	0	0	0	0	0	0	0	0	0	0	0	0	0	0	0	0	0	0	0	0	0	0	0	0	0	0	0	0	0
Teddm1a	0	0	0	0	0	0	0	0	0	0	0	0	0	0	0	0	0	0	0	0	0	0	0	0	0	0	0	0	0	0	0	0	0	0	0	0	0	0	0	0	0	0	0	0	0	0	0	0	0
Glul	0	0	0.705108	0	1.01186	1.43387	0	0.915362	0	1.2706	0	0.899525	0.510532	0	0	0	1.02169	0.751509	0.56247	0	0	0	0	0	0.512538	0	0	1.00103	0	0	0.784378	1.00253	0.679579	1.04851	1.90912	0	0.994522	0.850703	0	1.17017	0	0.914689	1.12945	0	0	1.62073	0	1.7394	0
Gm29290	0	0	0	0	0	0	0	0	0	0	0	0	0	0	0	0	0	0	0	0	0	0	0	0	0	0	0	0	0	0	0	0	0	0	0	0	0	0	0	0	0	0	0	0	0	0	0	0	0
Gm29291	0	0	0	0	0	0	0	0	0	0	0	0	0	0	0	0	0	0	0	0	0	0	0	0	0	0	0	0	0	0	0	0	0	0	0	0	0	0	0	0	0	0	0	0	0	0	0	0	0
Gm28286	0	0	0	0	0	0	0	0	0	0	0	0	0	0	0	0	0	0	0	0	0	0	0	0	0	0	0	0	0	0	0	0	0	0	0	0	0	0	0	0	0	0	0	0	0	0	0	0	0
A830008E24Rik	0	0	0	0	0	0	0	0	0	0	0	0	0	0	0	0	0	0	0	0	0	0	0	0	0	0	0	0	0	0	0	0	0	0	0	0	0	0	0	0	0	0	0	0	0	0	0	0	0
Zfp648	0	0	0	0	0	0	0	0	0	0	0	0	0	0	0	0	0	0	0	0	0	0	0	0	0	0	0	0	0	0	0	0	0	0	0	0	0	0	0	0	0	0	0	0	0	0	0	0	0
4930452N14Rik	0	0	0	0	0	0	0	0	0	0	0	0	0	0	0	0	0	0	0	0	0	0	0	0	0	0	0	0	0	0	0	0	0	0	0	0	0	0	0	0	0	0	0	0	0	0	0	0	0
4930532M18Rik	0	0	0	0	0	0	0	0	0	0	0	0	0	0	0	0	0	0	0	0	0	0	0	0	0	0	0	0	0	0	0	0	0	0	0	0	0	0	0	0	0	0	0	0	0	0	0	0	0
Cacna1e	0	0	0	0	0	0	0	0	0	0	0	0	0	0	0	0	0	0	0	0	0	0	0	0	0	0	0	0	0	0	0	0	0	0	0	0	0	0	0	0	0	0	0	0	0	0	0	0	0
Gm29282	0	0	0	0	0	0	0	0	0	0	0	0	0	0	0	0	0	0	0	0	0	0	0	0	0	0	0	0	0	0	0	0	0	0	0	0	0	0	0	0	0	0	0	0	0	0	0	0	0
Gm9530	0	0	0	0	0	0	0	0	0	0	0	0	0	0	0	0	0	0	0	0	0	0	0	0.571953	0	0	0	0	0	0	0	0	0	0	0	0	0	0	0	0	0	0	0	0	0	0	0	0	0
Ier5	0	0	0	0	0.628795	0	0	0.558952	0	0.996458	0.840799	0	0.510532	0	0.539503	0	0	0	0.56247	0	1.67176	1.24098	0	0	0.849743	0.76674	1.39134	0.764249	0	0	0	0.621968	1.58764	0	0	0	0	0.51321	0	0	1.12657	0.558472	1.12945	0.406451	0	0	0	1.05695	0.460046
Mr1	0.696565	0	0	0	0.628795	0	0	0.558952	0	1.2706	0.506281	0.396185	0	0	0	0	0	0	0.56247	1.23243	0	0.598656	0	0.571953	0	0	0.92033	0	0	0	0.784378	0.621968	0.679579	0	0	0	0.994522	0.51321	0	0.554374	0.714192	0.558472	0.529441	0	0.703403	0	0	0.662064	0
Stx6	0.696565	0	0	0	1.50439	0	0.622848	1.17758	2.042	1.48554	0.506281	0.679195	0.846879	0	0.888018	0	0	0	1.39128	1.23243	1.15081	0.970531	0	0	0.512538	0.76674	0	0.453424	0	0.70299	0.784378	1.00253	0.679579	0	0	0.980413	0.994522	0.850703	0	0	0	1.38429	1.12945	0	0	0	0	1.05695	1.01249
BC034090	0	0	0	0	0	0	0	0	0	0	0	0	0	0	0	0	0	0	0	0	0	0	0	0	0	0	0	0	0	0	0	0	0	0	0	0	0	0	0	0	0	0	0	0	0	0	0	0	0
Gm37622	0	0	0	0	0	0	0	0	0	0	0	0	0	0	0	0	0	0	0	0	0	0	0	0	0	0	0	0	0	0	0	0	0	0	0	0	0	0	0	0	0	0	0	0	0	0	0	0	0
Xpr1	0.696565	0.668678	0	0.545627	0	0	0.622848	0.558952	0	0.996458	0.506281	1.23277	0	0	0.539503	0	0.465385	0.751509	0.56247	0	0	0.598656	0	0	0	0.76674	0	0.764249	0	0.70299	1.5202	0	0	0	1.07011	0	0.616113	0.51321	0	0	0	0.558472	0	0.918064	0.703403	0	0.779426	0.662064	0
Gm5532	0	0	0	0	0	0	0	0	0	0	0	0	0	0	0	0	0	0	0	0	0	0	0	0	0	0	0	0	0	0	0	0	0	0	0	0	0	0	0	0	0	0	0	0	0	0	0	0	0
Acbd6	1.10317	0.668678	0	0.896651	0.628795	0	0.622848	0	1.30357	0	0	0.679195	0.846879	0	0.539503	0	0.465385	0	0.56247	0	0	0	0.852744	0	0	0.76674	0	1.00103	0	0	0.784378	0.621968	0	0.655808	0	0.980413	0	0	0	0	1.82659	0.914689	0.529441	1.38851	0	1.30956	1.21207	1.05695	0.77394
Lhx4	0	0	0	0	0	0	0	0	0	0	0	0	0	0	0	0	0	0	0	0	0	0	0	0	0	0	0	0	0	0	0	0	0	0	0	0	0	0	0	0	0	0	0	0	0	0	0	0	0
Qsox1	0	0	0.705108	0	0	0	0.622848	0	0	0	0	0.396185	0.510532	0	0	0	0.465385	0	0	0	0	0	0	0	0	0	0.92033	0	0	0	0	0	0	0	0	0	0	0.51321	0	0	0	0	0	0	0	0	0	0	0
Gm37571	0	0	0	0	0	0	0	0	0	0	0	0	0	0	0	0	0	0	0	0	0	0	0	0	0	0	0	0	0	0	0	0	0	0	0	0	0	0	0	0	0	0	0	0	0	0	0	0	0
Cep350	0.696565	0	0	0	0	0	0	0	0	0	0.506281	0	0	0	0	0	0.465385	0	0.56247	0	1.15081	0	0	0	0	0	0	0	0	0	0	0	0	0	1.07011	0	0	0	0	0	0.714192	0	0	0.694625	0	0	0	0	0.460046
Tor1aip1	0	0	0	0.896651	0.628795	0	0	0.915362	1.30357	0	0.506281	0.396185	0	0	0	0	0	0	0.920284	0	0	0	0	0.571953	0.512538	0	0	0.453424	0	0	0	0.621968	0	0.655808	0	0.980413	0.616113	0	1.35985	0.554374	0	0.558472	0.873786	0.406451	0.703403	0	0.779426	0.662064	0
Tor1aip2	0.696565	1.56999	0	0.545627	0.628795	0.954528	1.00374	0	0.850664	0	0	1.36529	0.510532	0.821561	1.14596	0	0.465385	0.751509	1.18326	0	0	0.598656	0	0	0.512538	1.49475	0	0	0	0	0.784378	1.27753	1.58764	0	0	0	0.616113	0	0.895192	0.554374	0	0.558472	0.529441	0.694625	1.6258	0	0.779426	1.3393	1.62709
Fam163a	0	0	0	0	0	0	0	0	0	0	0	0	0	0	0	0	0	0	0	0	0	0	0	0	0	0	0	0	0	0	0	0	0	0	0	0	0	0	0	0	0	0	0	0	0	0	0	0	0
Tdrd5	0	0	0	0	0	0	0	0	0	0	0	0	0	0	0	0	0	0	0	0	0	0	0	0	0	0	0	0	0	0	0	0	0	0	0	0	0	0	0	0	0	0	0	0	0	0	0	0	0
4930518J20Rik	0	0	0	0	0	0	0	0	0	0	0	0	0	0	0	0	0	0	0	0	0	0	0	0	0	0	0	0	0	0	0	0	0	0	0	0	0	0	0	0	0	0	0	0	0	0	0	0	0
Nphs2	0	0	0	0	0	0	0	0	0	0	0	0	0	0	0	0	0	0	0	0	0	0	0	0	0	0	0	0	0	0	0	0	0	0	0	0	0	0	0	0	0	0	0	0	0	0	0	0	0
Axdnd1	0	0	0	0	0	0	0	0	0	0	0	0	0	0	0	0	0	0	0	0	0	0	0	0	0	0	0	0	0	0	0	0	0	0	0	0	0	0	0	0	0	0	0	0	0	0	0	0	0
Gm2000	0	0.668678	0	0	0.628795	0	0	0.558952	0.850664	0.617527	0.506281	0.679195	0	0	1.35083	0	0.465385	0	0.56247	0	0	0.598656	0	1.19851	0	0.76674	0	1.35285	0	0.70299	0.784378	1.49298	1.08048	0.655808	0	1.7912	2.05588	1.47092	1.35985	1.82228	2.60346	1.70256	1.50183	1.94844	1.6258	0.855379	1.21207	1.7394	1.83375
Soat1	0	0	0	0	0	0	0	0	0	0	0	0	0	0	0	0	0	0	0	0	0	0	0	0	0	0	0	0	0	0	0	0	0	0	0	0	0	0	0	0	0	0	0	0	0	0	0	0	0
Gm10031	0	0	0	0	0	0	0	0	0	0	0	0	0	0	0	0	0	0	0	0	0	0	0	0.571953	0	0	0	0	0	0	0	0	0	0	0	0	0.616113	0	0	0	0	0	0	0	0	0	0	0	0
Abl2	0	0	0	0	0	0	0	0	0	0	0	0	0	0	0	0	0	0	0	0	0	0	0	0	0	1.19558	0	0	0	0	0	0	0	0.655808	0	0	0	0.51321	0	0	0	0	0	0	0	0	0	0	0
Tor3a	0	0	0	0	0	0	0	0	0	0	0	0	0	0	0	0	0	0	0	0	0	0	0	0	0	0	0	0	0	0	0	0	0	0	0	0	0	0	0	0	0	0	0	0	0	0	0	0	0
Fam20b	0	0.668678	0.705108	0	0	0	0.622848	0.558952	0	0	0	0.396185	0	0	0.539503	0	1.37704	0.751509	0.920284	1.23243	0	0	0.852744	0.933521	0.512538	1.19558	0	0.453424	0	0.70299	0	0	0	0	0	0	0	0	0	0	0.714192	0	0	0.406451	0	0	0	0	0.77394
Ralgps2	0	0.668678	0	0	0	0	0.622848	0	0	0.996458	0	0.679195	0	0	0.539503	0	0	0	1.18326	0	0	0	0	0.933521	0	0	0.92033	0.764249	0	0.70299	0	0	0	0	1.07011	0	0	0.850703	0	0.554374	0	0	0.873786	1.10058	0	1.30956	0.779426	0	0.460046
Angptl1	0	0	0	0	0	0	0	0	0	0	0	0	0	0	0	0	0	0	0	0	0	0	0	0	0	0	0	0	0	0	0	0	0	0	0	0	0	0	0	0	0	0	0	0	0	0	0	0	0
4930439D14Rik	0	0	0	0	0	0	0	0	0	0	0	0	0	0	0	0	0	0	0	0	0	0	0	0	0	0	0	0	0	0	0	0	0	0	0	0	0	0	0	0	0	0	0	0	0	0	0	0	0
Gm28694	0	0	0	0	0	0	0	0	0	0	0	0	0	0	0	0	0	0	0	0	0	0	0	0	0	0	0	0	0	0	0	0	0	0	0	0	0	0	0	0	0	0	0	0	0	0	0	0	0
Tex35	0	0	0	0	0	0	0	0	0	0	0	0	0	0	0	0	0	0	0	0	0	0	0	0	0	0	0	0	0	0	0	0	0	0	0	0	0	0	0	0	0	0	0	0	0	0	0	0	0
Rasal2	0	0	1.11453	0	0	0	0.622848	0	0	1.66235	0.506281	0	0.846879	0	0.539503	0	0	0	0	1.23243	0	0.598656	0.852744	0	0	0.76674	0	0.764249	1.07314	0.70299	0	0.621968	0	1.04851	1.07011	0.980413	0	0	0	0.908944	0	0	1.12945	1.50638	0.703403	0	0.779426	0	0
BC026585	1.10317	0.668678	1.40418	0	0	0.954528	0	0.558952	0.850664	0.617527	0.840799	0.396185	0.510532	0	0	1.23174	0.781733	0.751509	1.39128	0	0	0.598656	0	0	0.512538	0.76674	0.92033	0.764249	0	0	0.784378	0	1.08048	1.32975	1.07011	0	0	1.10258	0	0	0	0.558472	0.529441	0.406451	0	0	0	0	0.460046
Gm15486	0	0	0	0	0	0	0	0	0	0	0	0	0	0	0	0	0	0	0	0	0	0	0	0	0	0	0	0	0	0	0	0	0	0	0	0	0	0	0	0	0	0	0	0	0	0	0	0	0
Sec16b	0	0	0	0	0	0	0	0	0	0	0	0	0	0	0	0	0	0	0	0	0	0	0	0	0	0	0	0	0	0	0	0	0	0	0	0	0	0	0	0	0	0	0	0	0	0	0	0	0
Brinp2	0	0	0	0	0	0	0	0	0	0	0	0	0	0	0	0	0	0	0	0	0	0	0	0	0	0.76674	0	0	0	0	0	0	0	0	0	0	0	0	0	0	0	0	0	0	0	0	0	0	0
Astn1	0	0	0	0	0	0	0	0	0	0	0	0	0	0	0	0	0	0	0	0	0	0	0	0	0	0	0	0	0	0	0	0	0	0	0	0	0	0	0	0	0	0	0	0	0	0	0	0	0
Gm37679	0	0	0	0	0	0	0	0	0	0	0	0	0	0	0	0	0	0	0	0	0	0	0	0	0	0	0	0	0	0	0	0	0	0	0	0	0	0	0	0	0	0	0	0	0	0	0	0	0
Pappa2	0	0	0	0	0	0	0	0	0	0	0	0	0	0	0	0	0	0	0	0	0	0	0	0	0	0	0	0	0	0	0	0	0	0	0	0	0	0	0	0	0	0	0	0	0	0	0	0	0
1600012P17Rik	0	0	0	0	0	0	0	0	0	0	0	0	0	0	0	0	0	0	0	0	0	0	0	0	0	0	0	0	0	0	0	0	0	0	0	0	0	0	0	0	0	0	0	0	0	0	0	0	0
4930562F17Rik	0	0	0	0	0	0	0	0	0	0	0	0	0	0	0	0	0	0	0	0	0	0	0	0	0	0	0	0	0	0	0	0	0	0	0	0	0	0	0	0	0	0	0	0	0	0	0	0	0
Rfwd2	0	0.668678	0	0	0	0.954528	0.622848	0.558952	0.850664	0	0	1.07997	0.510532	0	0.539503	1.23174	0.781733	0.751509	0	0	0	0	0.852744	0	0	0	0.92033	1.00103	0	0.70299	0	0	0	0	1.07011	0.980413	0	0.51321	0	0.554374	0.714192	0	0	0.918064	0.703403	0	1.21207	0.662064	0.460046
Tnr	0	0	0	0	0	0	0	0	0	0	0	0	0	0	0	0	0	0	0	0	0	0	0	0	0	0	0	0	0	0	0	0	0	0	0	0	0	0	0	0	0	0	0	0	0	0	0	0	0
Gm38039	0	0	0	0	0	0	0	0	0	0	0	0	0	0	0	0	0	0	0	0	0	0	0	0	0	0	0	0	0	0	0	0	0	0	0	0	0	0	0	0	0	0	0	0	0	0	0	0	0
Gm37294	0	0	0	0	0	0	0	0	0	0	0	0	0	0	0	0	0	0	0	0	0	0	0	0	0	0	0	0	0	0	0	0	0	0	0	0	0	0	0	0	0	0	0	0	0	0	0	0	0
4930523C07Rik	2.30873	1.34936	2.21839	2.47531	2.70842	2.0001	3.03866	2.56352	2.46212	2.49373	1.93615	2.83573	2.61428	1.80766	2.1823	2.57535	2.29147	3.24432	2.73079	2.74581	1.67176	2.64722	2.84217	2.1653	1.73812	2.69684	0.92033	1.72089	0	1.80811	0.784378	1.49298	1.76904	2.23434	1.57514	1.46582	1.80998	0.850703	0.895192	1.9354	2.23434	2.30018	2.30994	1.94844	1.40164	0	1.21207	2.34064	2.21681
4930562F07Rik	0	0	0	0	0	0	0	0	0	0	0	0	0	0	0	0	0	0	0	0	0	0	0	0	0	0	0	0	0	0	0	0	0	0	0	0	0	0	0	0	0	0	0	0	0	0	0	0	0
Tnn	0	0	0	0	0	0	0	0	0	0	0	0	0	0	0	0	0	0	0	0	0	0	0	0	0	0	0	0	0	0	0	0	0	0	0	0	0	0	0	0	0	0	0	0	0	0	0	0	0
Mrps14	1.10317	1.06585	0	1.36168	1.68208	1.43387	1.67169	1.38513	2.20246	0.996458	0.840799	1.23277	1.84521	0.821561	1.14596	1.23174	1.37704	1.1757	1.39128	0	1.15081	1.45365	0.852744	2.07261	1.30239	1.19558	0	1.00103	0	0.70299	0	0.621968	1.58764	1.88102	1.07011	0.980413	1.48316	1.30361	0	0.908944	0.714192	0.914689	1.64633	1.25487	1.40164	1.30956	0	1.55923	1.01249
Cacybp	1.39142	0	0.705108	0.545627	0.628795	0.954528	1.00374	1.70348	0.850664	0.996458	1.291	0.396185	1.09812	0.821561	0.539503	1.23174	1.37704	0.751509	0	0	1.15081	0.970531	0	0.933521	1.10146	1.19558	0	0.453424	0	0	0	1.49298	1.92254	0	0	1.46582	0.616113	0	0.895192	1.54847	0	1.38429	0.529441	0.694625	1.11226	0.855379	1.21207	0.662064	0.460046
Rabgap1l	1.95176	2.66188	1.81162	0.545627	1.83292	2.1958	1.67169	1.17758	2.042	1.9431	2.25847	2.0549	1.734	1.80766	2.00639	2.11403	1.02169	2.5016	1.5634	2.37194	2.26624	1.62892	1.61705	0.933521	1.73812	2.06894	1.71025	1.72089	2.16312	1.40102	1.5202	1.67015	1.36587	1.04851	1.57514	2.233	1.65986	1.85084	0	1.17017	1.4177	0.914689	0.873786	1.79422	1.11226	1.62073	1.51307	1.55923	2.00493
Gm36975	0	0	0	0	0	0	0	0	0	0	0	0	0	0	0	0	0	0	0	0	0	0	0	0	0	0	0	0	0	0	0	0	0	0	0	0	0	0	0	0	0	0	0	0	0	0	0	0	0
Gm37083	0	0	0	0	0	0	0	0	0	0	0	0	0	0	0	0	0	0	0	0	0	0	0	0	0	0	0	0	0	0	0	0	0	0	0	0	0	0	0	0	0	0	0	0	0	0	0	0	0
Gm38060	0	0	0	0	0	0	0	0	0	0	0	0	0	0	0	0	0	0	0	0	0	0	0	0	0	0	0	0	0	0	0	0	0	0	0	0	0	0	0	0	0	0	0	0	0	0	0	0	0
Rc3h1	0	0.668678	0	0	0	0	0	0	0	0.617527	0	0.679195	0	0	0	0	0	0	1.18326	0	0	0	0	0	0	0.76674	0	0.764249	0	0	0.784378	0	0	0	0	0	0.616113	0	0	0	0	0	0	0	0	0	0.779426	0	0.77394
Serpinc1	0	0	0	0	0	0	0	0	0	0	0	0	0	0	0.539503	0	0	0	0	0	0	0	0	0	0	0	0	0	0	0	0	0	0	0	1.07011	0	0	0	0	0	0	0	0	0	0	0	0	0	0
Zbtb37	0	0.668678	0.705108	0.545627	0	0	0	0	0	0	0	0.396185	0	0	0	0	0	0	0.56247	0	0	0	0.852744	0	0.849743	0	0	0	0	0	0.784378	0	0	0	1.07011	0	0	0	0	0.554374	0	0	0	0.406451	0	0.855379	0	0	0
Gm37362	0	0	0	0	0	0	0	0	0	0	0	0	0	0	0	0	0	0	0	0	0	0	0	0	0	0	0	0	0	0	0	0	0	0	0	0	0	0	0	0	0	0	0	0	0	0	0	0	0
Dars2	0	0	0	0	0	0	0.622848	0	0	0	0.506281	0	0	0	0	0	0	0	0	0	0	0	0	0	0	0	0	0	0	0	0	0	0	0	0	0	0	0	0	0	0	0	0	0.406451	0	0	0	0	0
Gm37634	0	0	0	0	0	0	0	0	0	0	0	0	0	0	0	0	0	0	0	0	0	0	0	0	0	0	0	0	0	0	0	0	0	0	0	0	0	0	0	0	0	0	0	0	0	0	0	0	0
Cenpl	0	0	0	0	0	0	0	0	0	0	0	0	0	0	0.539503	0	0	0	0	0	0	0	0	0	0	0	0	0.453424	0	0.70299	0	0	0	0.655808	0	0	0	0	0.895192	0	0	0	0	0	0	0	0	0	0
Klhl20	0	0	0	0	0	0	0	0	0	0.617527	0	0	0	0	0	0	0	0	0	0	1.15081	0	0	0	0	0.76674	0	0	0	0	0	0	0	0	0	0	0	0	0	0	0	0	0	0	0.703403	0	0	0	0.460046
Ankrd45	0	0	0	0	0	0	0	0	0	0	0	0	0	0	0	0	0	0	0	0	0	0	0	0	0	0	0	0	0	0	0	0	0	0	0	0	0	0	0	0	0	0	0	0	0	0	0	0	0
4930469G21Rik	0	0	0	0	0	0	0	0	0	0	0	0	0	0	0	0	0	0	0	0	0	0	0	0	0	0	0	0	0	0	0	0	0	0	0	0	0	0	0	0	0	0	0	0	0	0	0	0	0
Prdx6	1.79745	2.03622	1.40418	2.27298	1.96395	1.43387	2.5043	1.94458	2.042	1.9431	2.25847	0.899525	2.51163	0.821561	2.85926	1.76719	2.22967	1.70125	2.14593	1.23243	2.78039	2.30422	1.85384	2.07261	1.84943	1.49475	0.92033	1.6126	1.5788	1.96273	0.784378	2.06695	2.68257	2.41535	2.15904	2.66197	1.94047	2.66812	0.895192	2.36378	2.11598	2.43991	2.23813	2.30524	1.80879	2.57797	2.08955	2.71349	2.21681
Fasl	0	0	0	0	0	0	0	0	0	0	0	0	0	0	0	0	0	0	0	0	0	0	0	0	0	0	0	0	0	0	0	0	0	0	0	0	0	0	0	0	0	0	0	0	0	0	0	0	0
Suco	1.6149	1.90359	2.32401	1.80498	1.01186	0.954528	0.622848	0.915362	1.85078	1.9431	1.60033	2.11531	0.510532	1.57322	2.46192	2.37106	2.40466	2.29874	1.95161	2.89075	1.67176	2.30422	0.852744	1.58075	1.46963	1.49475	0.92033	1.49114	1.5788	0.70299	1.75166	0.621968	1.36587	2.81863	1.57514	0.980413	1.2684	1.10258	2.27077	0	0	0	1.64633	0	0.703403	0.855379	0	0.662064	1.01249
Gm31925	0	0	0	0	0	0	0	0	0	0	0	0	0	0	0	0	0	0	0	0	0	0	0	0	0	0	0	0	0	0	0	0	0	0	0	0	0	0	0	0	0	0	0	0	0	0	0	0	0
4930558K02Rik	0	0	0	0	0	0	0	0	0	0	0	0	0	0	0	0	0	0	0	0	0	0	0	0	0	0	0	0	0	0	0	0	0	0	0	0	0	0	0	0	0	0	0	0	0	0	0	0	0
Pigc	0	0.668678	0.705108	0	0	0	0	0	0	0	0.506281	0.396185	0	0.821561	0	1.23174	0	0	0	0	0	0	0	0.571953	0	0	0.92033	0.453424	0	1.62514	0.784378	0	0.679579	0.655808	0	0	0.616113	0.51321	0	0	0	0.558472	0.529441	0.406451	0.703403	0	0	0	0
Gm38304	0	0	0	0	0	0	0	0	0	0	0	0	0	0	0	0	0	0	0	0	0	0	0	0	0	0	0	0	0	0	0	0	0	0	0	0	0	0	0	0	0	0	0	0	0	0	0	0	0
Dnm3	0	0	0	0	0	0	0	0	0	1.2706	0	0.396185	0	0	0	0	0	0	0	0	0	0	0	0	0	0	0	0	0	0	0	0	0	0	0	0	0	0	0	0	0	0	0	0	0	0	0	0	0
2810442N19Rik	0	0	0	0	0	0	0	0	0	0	0	0	0	0	0	0	0	0	0	0	0	0	0	0	0	0	0	0	0	0	0	0	0	0	0	0	0	0	0	0	0	0	0	0	0	0	0	0	0
Dnm3os	0	0	0	0	0	0	0	0	0	0	0	0	0	0	0	0	0	0	0	0	0	0	0	0	0	0	0	0	0	0	0	0	0	0	0	0	0	0	0	0	0	0	0	0	0	0	0	0	0
Mettl13	0	0	0	0	0	1.43387	0	0	0	0	0	0	0	0	0	0	0	0	0.56247	0	0	0	0	0	0	0	0	0.453424	0	0	0	0	0	0	0	0	0	0	0	0	0	0	0	0	0	0	0	0	0
Vamp4	0	0.668678	0	0.545627	0	0	0.622848	0	0	0.617527	0.506281	0	0.510532	1.26641	0	0	0	0	0	1.23243	0	0.598656	0.852744	0.571953	0	0	0	0.453424	0	0	0	0.621968	0	0	0	0.980413	0	0	0.895192	0	0.714192	0	0	0	0	0	0.779426	0	0.460046
Myoc	0	0	0	0	0	0	0	0	0	0	0	0	0	0	0	0	0	0	0	0	0	0	0	0	0	0	0	0	0	0	0	0	0	0	0	0	0	0	0	0	0	0	0	0	0	0	0	0	0
7420461P10Rik	0	0	0	0	0	0	0	0	0	0	0	0	0	0	0	0	0	0	0	0	0	0	0	0	0	0	0	0	0	0	0	0	0	0	0	0	0	0	0	0	0	0	0	0	0	0	0	0	0
Prrc2c	1.39142	1.06585	1.40418	0	1.01186	0	1.00374	0.915362	0	0.996458	0.840799	1.07997	0.510532	1.57322	1.14596	1.23174	1.02169	1.47261	0	0	1.15081	1.24098	0	0.571953	0.512538	0	0	0.453424	0	1.40102	0	0	0.679579	1.54901	0	0	0.994522	0.51321	0	1.3771	0.714192	0.558472	1.50183	0	1.40164	0	1.21207	0	0.77394
Fmo4	0	0	0	0	0	0	0	0	0	0	0	0	0	0	0	0	0	0	0	0	0	0	0	0	0	0	0	0	0	0	0	0	0	0	0	0	0	0	0	0	0	0	0	0	0	0	0	0	0
Fmo1	0	0	0	0	0	0	0	0	0	0	0	0	0	0	0	0	0	0	0	0	0	0	0	0	0	0	0	0	0	0	0	0	0	0	0	0	0	0	0	0	0	0	0	0	0	0	0	0	0
Fmo2	0	0	0	0	0	0	0	0	0	0	0	0	0	0	0	0	0	0	0	0	0	0	0	0	0	0	0	0	0	0	0	0	0	0	0	0	0	0	0	0	0	0	0	0	0	0	0	0	0
Fmo6	0	0	0	0	0	0	0	0	0	0	0	0	0	0	0	0	0	0	0	0	0	0	0	0	0	0	0	0	0	0	0	0	0	0	0	0	0	0	0	0	0	0	0	0	0	0	0	0	0
Fmo3	0	0	0	0	0	0	0	0	0	0	0	0	0	0	0	0	0	0	0	0	0	0	0	0	0	0	0	0	0	0	0	0	0	0	0	0	0	0	0	0	0	0	0	0	0	0	0	0	0
Gm37273	0	0	0	0	0	0	0	0	0	0	0	0	0	0	0	0	0	0	0	0	0	0	0	0	0	0	0	0	0	0	0	0	0	0	0	0	0	0	0	0	0	0	0	0	0	0	0	0	0
Mroh9	0	0	0	0	0	0	0	0	0	0	0	0	0	0	0	0	0	0	0	0	0	0	0	0	0	0	0	0	0	0	0	0	0	0	0	0	0	0	0	0	0	0	0	0	0	0	0	0	0
Prrx1	0	0	0	0	0	0	0	0	0	0	0	0	0.510532	0	0	0	0	0	0	0	0	0	0	0	0	0	0	0	0	0	0	0	0	0	0	0	0	0	0	0.554374	0	0	0	0	0	0	0	0	0
Gm20471	0	0	0	0	0	0	0	0	0	0	0	0	0	0	0	0	0	0	0	0	0	0	0	0	0	0	0	0	0	0	0	0	0	0	0	0	0	0	0	0	0	0	0	0	0	0	0	0	0
Gm26523	0	0	0	0	0	0	0	0	0	0	0	0	0	0	0	0	0	0	0	0	0	0	0	0	0	0	0	0	0	0	0	0	0	0	0	0	0	0	0	0	0	0	0	0	0	0	0	0	0
Gorab	0	0	0	0	0	0	0	0	0	0	0	0	0.510532	0	0	1.23174	0.465385	0	0	0	0	0	0	0	0	0	0	0	0	0	0	0	0	0	0	0	0	0	0	0	0.714192	0	0	0	0	0	0	0	0
Gm29500	0	0	0	0	0	0	0	0	0	0	0	0	0	0	0	0	0	0	0	0	0	0	0	0	0	0	0	0	0	0	0	0	0	0	0	0	0	0	0	0	0	0	0	0	0	0	0	0	0
Mettl11b	0	0	0	0	0	0	0	0	0	0	0	0	0	0	0	0	0	0	0	0	0	0	0	0	0	0	0	0	0	0	0	0	0	0	0	0	0	0	0	0	0	0	0	0	0	0	0	0	0
Kifap3	0.696565	0	0	0	1.01186	0.954528	0.622848	0.558952	0.850664	0.617527	0.506281	0.396185	0.510532	0	0.888018	0	0.465385	0.751509	0.56247	0	0	0.598656	0.852744	0.933521	0	0	0	0.453424	0	0.70299	0	0	0.679579	0	1.07011	0	0	0.850703	0.895192	0.908944	0	0.558472	0.529441	0.694625	0	0	0	0	0.460046
Scyl3	0	0.668678	0	0	0	0	0.622848	0	0	0	0	0	0.846879	0	0	0	0	0	0	0	0	0	0	0	0	0	0	0	0	0.70299	0	0	0	0	0	0	0	0	0	0	0	0	0	0	0	0	0	0	0.460046
BC055324	0	0	0	0	0	0	0	0	0	0	0	0	0	0	0	0	0	0	0	0	0	0	0	0	0	0	0	0	0	0	0	0	0	0	0	0	0	0	0	0	0	0	0	0	0	0	0	0	0
Mettl18	0	0	0	0	0	0	0	0	0	0	0	0	0	0	0	0	0	0	0	0	0	0	0	0	0	0	0	0	0	0	0	0	0.679579	0	1.07011	0	0	0	0	0	0	0.558472	0	0	0	0	0	0	0
Sele	0	0	0	0	0	0	0	0	0	0	0	0	0	0	0	0	0	0	0	0	0	0	0	0	0	0	0	0	0	0	0	0	0	0	0	0	0	0	0	0	0	0	0	0	0	0	0	0	0
Sell	0	0	0	0	0	0	0	0	0	0	0	0	0	0	0	0	0	0	0	0	0	0	0	0	0	0	0	0	0	0	0	0	0	0	0	0	0	0	0	0	0	0	0	0	0	0	0	0	0
Selp	0	0	0	0	0	0	0	0	0	0	0	0	0	0	0	0	0	0	0	0	0	0	0	0	0	0	0	0	0	0	0	0	0	0	0	0	0	0	0	0	0	0	0	0	0	0	0	0	0
Gm16587	0	0	0	0	0	0	0	0	0	0	0	0	0	0	0	0	0	0	0	0	0	0	0	0	0	0	0	0	0	0	0	0	0	0	0	0	0	0	0	0	0	0	0	0	0	0	0	0	0
Gm16548	0	0	0	0	0	0	0	0	0	0	0	0	0	0	0	0	0	0	0	0	0	0	0	0	0	0	0	0	0	0	0	0	0	0	0	0	0	0	0	0	0	0	0	0	0	0	0	0	0
F5	0	0	0	0	0	0	0	0	0	0	0	0	0	0	0	0	0	0	0	0	0	0	0	0	0	0	0	0	0	0	0	0	0	0	0	0	0	0	0	0	0	0	0	0	0	0	0	0	0
Slc19a2	0	0	0	0	0	0	0	0	0	0	0	0	0	0	0	0	0	0	0	0	0	0	0	0	0	0	0.92033	0	0	0	0	0	0	0	0	0	0	0	0	0	0	0	0	0	0	0	0	0	0
Ccdc181	0	0	0	0	0.628795	0	0	0.558952	0	0.617527	0	0.396185	0	0	0	0	0	0	0.56247	0	0	0.598656	0.852744	0.571953	0	0.76674	0	0	0	0	0	0	0	0	0	0	0	0.51321	0	0	0	0	0	0	0	0	0	0	0
Blzf1	0	0	0	0	0	0	0	0	0	0	0	0.396185	0	0.821561	0	0	0	0	0	0	0	0	0	0	0.512538	0	0	0	0	0	0	1.00253	0	0	0	0	0	0	0	0.554374	0	0.558472	0.529441	0.406451	0	0	0	0	0
Nme7	0	0	0	0.896651	0.628795	0	0	0	0	0	0	0	0	0	0	0	0	0	0.56247	0	0	0	0	0	0	0	0	0	0	0	0.784378	0.621968	0	0	0	0	0	0	0	0.554374	0	0	0	0	0.703403	1.30956	0	0	0
Atp1b1	0	0	0	0.545627	1.50439	0.954528	1.49446	0.915362	0	0.617527	0	0.899525	1.09812	1.26641	0.539503	0	1.51639	0.751509	0.920284	1.23243	0	1.778	0.852744	0	1.30239	0.76674	0	0	1.07314	0.70299	1.21849	1.67015	1.36587	1.04851	0	2.233	0.994522	2.1255	0	0.554374	0.714192	0.914689	0.873786	1.25487	0.703403	0	1.21207	1.05695	1.50516
Gm32391	0	0	0	0	0	0	0	0	0	0	0	0	0	0	0	0	0	0	0	0	0	0	0	0	0	0	0	0	0	0	0	0	0	0	0	0	0	0	0	0	0	0	0	0	0	0	0	0	0
Gm26685	0	0	0	0	0	0	0	0	0	0	0	0	0	0	0	0	0	0	0	0	0	0	0	0	0	0	0	0	0	0	0	0	0	0	0	0	0	0	0	0	0	0	0	0	0	0	0	0	0
Gm37754	0	0	0	0	0	0	0	0	0.850664	0	0	0	0	0	0	0	0	0	0	0	0	0	0	0	0	0	0	0	0	0	0	0	0	0	0	0	0	0	0	0	0	0	0	0	0	0	0	0	0
Gm37853	0	0	0	0	0	0	0	0	0	0	0	0	0	0	0	0	0	0	0	0	0	0	0	0	0	0	0	0	0	0	0	0	0	0	0	0	0	0	0	0	0	0	0	0	0	0	0	0	0
Gm37184	0	0	0	0	0	0	0	0	0	0	0	0	0	0	0	0	0	0	0	0	0	0	0	0	0	0	0	0	0	0	0	0	0	0	0	0	0	0	0	0	0	0	0	0	0	0	0	0	0
Gm36945	0	0	0	0	0	0	0	0	0	0	0	0	0	0	0	0	0	0	0	0	0	0	0	0	0	0	0	0	0	0	0	0	0	0	0	0	0	0	0	0	0	0	0	0	0	0	0	0	0
Dpt	0	0	0	0	0	0	0	0	0	0	0	0	0	0	0	0	0	0	0	0	0	0	0	0	0	0	0	0	0	0	0	0	0	0	0	0	0	0	0	0	0	0	0	0	0	0	0	0	0
Gm32569	0	0	0	0	0	0	0	0	0	0	0	0	0	0	0	0	0	0	0	0	0	0	0	0	0	0	0	0	0	0	0	0	0	0	0	0	0	0	0	0	0	0	0	0	0	0	0	0	0
Xcl1	0	0	0	0	0	0	0	0	0	0	0	0	0	0	0	0	0	0	0	0	0	0	0	0	0	0	0	0	0	0	0	0	0	0	0	0	0	0	0	0	0	0	0	0	0	0	0	0	0
1700029M03Rik	0	0	0	0	0	0	0	0	0	0	0	0	0	0	0	0	0	0	0	0	0	0	0	0	0	0	0	0	0	0	0	0	0	0	0	0	0	0	0	0	0	0	0	0	0	0	0	0	0
4930568G15Rik	0	0	0	0	0	0	0	0	0	0	0	0	0	0	0	0	0	0	0	0	0	0	0	0	0	0	0	0	0	0	0	0	0	0	0	0	0	0	0	0	0	0	0	0	0	0	0	0	0
Tbx19	0	0	0	0	0	0	0	0	0	0	0	0	0	0	0	0	0	0	0	0	0	0	0	0	0	0	0	0	0	0	0	0	0	0	0	0	0	0	0	0	0	0	0	0	0	0	0	0	0
Sft2d2	0	0.668678	0	0	0	0	0	0	0	0	0	0.396185	0	0.821561	0.539503	0	0	0.751509	0	0	0	0	0.852744	0	0.512538	0	0	0.453424	0	0	0.784378	0	0	0	0	1.46582	0	0	0	0.908944	0	0	0	0.406451	0	0	0	0	0.460046
Tiprl	0	0	0.705108	1.36168	0.628795	0	0	0.915362	0	0.996458	0.840799	0.396185	1.09812	1.26641	0	1.23174	0.781733	0.751509	0	0	0	0	0	0.571953	1.30239	0.76674	0	0.453424	0	0	0	0	1.08048	0	0	1.46582	0	0.850703	0	0.554374	1.12657	0.558472	0	0.406451	0	1.30956	0.779426	0	0.77394
Gpr161	0	0	0	0	0	0	0	0	0	0	0	0	0	0	0	0	0	0	0	0	0	0	0	0	0	0	0	0	0	0	0	0	0	0	0	0	0	0	0	0	0	0	0	0	0	0	0	0	0
Dcaf6	0	0	0.705108	0	0.628795	0	0.622848	0	0	0	0	0.396185	0	0	0	0	0.465385	0.751509	0	0	0	0.598656	0	0	0	0.76674	0	0	0	0.70299	0	0.621968	0	0	0	0	0	0.51321	0	0.554374	0.714192	0	0	0	0	0	0.779426	0	0.460046
Mpc2	1.79745	2.5193	1.62851	1.80498	1.68208	0.954528	1.00374	1.17758	1.30357	0	1.72522	1.36529	1.84521	0.821561	2.33185	1.76719	2.1638	2.17944	0.56247	2.37194	2.26624	1.24098	2.57373	2.32832	1.61286	2.52792	0	1.6126	1.07314	1.62514	0.784378	1.95134	1.08048	2.49489	0	2.0363	1.48316	1.30361	1.91563	2.12924	2.23434	1.55604	1.77256	2.14267	1.11226	0.855379	1.74412	1.55923	1.73575
Adcy10	0	0	0	0	0	0	0	0	0	0	0	0	0	0	0	0	0	0	0	0	0	0	0	0	0.512538	0	0	0	0	0	0	0	0	0	0	0	0	0	0	0	0	0	0.529441	0	0	0	0	0	0
Gm38325	0	0	0	0	0	0	0	0	0	0	0	0	0	0	0	0	0	0	0	0	0	0	0	0	0	0	0	0	0	0	0	0	0	0	0	0	0	0	0	0	0	0	0	0	0	0	0	0	0
Mpzl1	0.696565	0	0.705108	0	0	0	1.00374	0	0	0.617527	0.506281	0.396185	0	0.821561	0.539503	0	0	1.47261	0.56247	0	0	0.970531	0.852744	0.933521	0.849743	0.76674	0	0.453424	0	1.40102	0	0	0	0	0	0	0.994522	0	0	1.17017	0	0	0	0.694625	0.703403	0.855379	0	0	0.460046
Rcsd1	0	0	0	0	0	0	0	0	0	0	0	0	0	0	0	0	0	0	0	0	0	0	0	0	0	0	0	0	0	0	0	0	0	0	0	0	0	0	0	0	0	0	0	0	0	0	0	0	0
Gm37073	0	0	0	0	0	0	0	0	0	0	0	0	0	0	0	0	0	0	0	0	0	0	0	0	0	0	0	0	0	0	0	0	0	0	0	0	0	0	0	0	0	0	0	0	0	0	0	0	0
Creg1	0	0	1.11453	0	0	0.954528	0.622848	0	0	0	0.840799	0	0.846879	0	0	0	0.781733	0.751509	0	0	0	0	0.852744	0.571953	0.512538	0.76674	0	0	0	0.70299	0	1.00253	0	0	1.07011	0	0	1.10258	0.895192	0.554374	0	0.558472	0	0.694625	0	0	0	0	0.460046
Gm36972	0	0	0	0	0	0	0	0	0	0	0	0	0	0	0	0	0	0	0	0	0	0	0	0	0	0	0	0	0	0	0	0	0	0	0	0	0	0	0	0	0	0	0	0	0	0	0	0	0
Cd247	0	0	0	0	0	0	0	0	0	0	0	0	0	0	0	0	0	0	0	0	0	0	0	0	0	0	0	0	0	0	0	0	0	0	0	0	0	0	0	0	0	0	0	0	0	0	0	0	0
Gm37469	0	0	0	0	0	0	0	0	0	0	0	0	0	0	0	0	0	0	0	0	0	0	0	0	0	0	0	0	0	0	0	0	0	0	0	0	0	0	0	0	0	0	0	0	0	0	0	0	0
Pou2f1	0	0	0	0	0	0	0	0	0.850664	0	0.506281	0.396185	0.510532	0	0	0	0	0	0	1.23243	0	0.598656	0	0	0	0.76674	0	0	0	0	0	0	0	0.655808	0	0	0	0.51321	0	0	0	0	0	0.406451	0	0.855379	0.779426	0	0.460046
Gm26665	0	0	0	0	0	0	0	0	0	0	0	0	0	0	0	0	0	0	0	0	0	0	0	0	0	0	0	0	0	0	0	0	0	0	0	0	0	0	0	0	0	0	0	0	0	0	0	0	0
Gm37923	0	0	0	0	0	0	0	0	0	0	0	0	0	0	0	0	0	0	0	0	0	0	0	0	0	0	0	0	0	0	0	0	0	0	0	0	0	0	0	0	0	0	0	0	0	0	0	0	0
Dusp27	0	0	0	0	0	0	0	0	0	0	0	0.396185	0	0	0	0	0	0	0	0	0	0	0	0	0	0	0	0	0	0	0	0	0	0	0	0	0	0	0	0	0	0	0	0	0	0	0	0	0
Gpa33	0	0	0	0	0	0	0	0	0	0	0	0	0	0	0	0	0	0	0	0	0	0	0	0	0	0	0	0	0	0	0	0	0	0	0	0	0	0	0	0	0	0	0	0	0	0	0	0	0
Mael	0	0	0	0	0	0	0	0	0	0	0	0.396185	0	0	0	0	0	0	0	0	0	0	0	0	0	0	0	0	0	0	0	0	0	0	0	0	0	0	0	0	0	0	0	0	0	0	0	0	0
Ildr2	0	0	0	0	0	0	0	0	0	0	0	0	0	0	0	0	0	0	0	0	0	0	0	0	0	0	0	0	0	0	0	0	0	0	0	0	0	0	0	0	0	0	0	0	0	0	0	0	0
5330438I03Rik	0	0	0	0	0	0	0	0	0	0	0	0	0	0	0	0	0	0	0	0	0	0	0	0	0	0	0	0	0	0	0	0	0	0	0	0	0	0	0	0	0	0	0	0	0	0	0	0	0
Gm15853	0	0	0	0	0	0	0	0	0	0	0	0	0	0	0	0	0	0	0	0	0	0	0	0	0	0	0	0	0	0	0	0	0	0	0	0	0	0	0	0	0	0	0	0	0	0	0	0	0
Tada1	0	0	0	0	0	0	0	0	0	0	0	0	0.510532	0	0.539503	0	0.465385	0	0	0	0	0	0	0.571953	1.10146	0	0	0	0	0	0	0.621968	0	0	0	0	0	0	0	0	0	0	0	0.406451	0	0	0	0.662064	0.460046
Gm15853.1	0	0	0	0	0	0	0	0	0	0	0	0	0	0	0	0	0	0	0	0	0	0	0	0	0	0	0	0	0	0	0	0	0	0	0	0	0	0	0	0	0	0	0	0	0	0	0	0	0
Pogk	0	0.668678	0	0	0	0	0	0	0	0.996458	0	0.899525	0	0.821561	0	0	0.465385	0	0	0	0	0	0	0	0	0	0	0	0	0.70299	0	0	0	0	0	0	0.616113	0	0.895192	0	0.714192	0	0	0.406451	0	0	0	0	0
Gm4846	0	0	0	0	0	0	0	0	0	0	0	0	0	0	0	0	0	0	0	0	0	0	0	0	0	0	0	0	0	0	0	0	0	0	0	0	0	0	0	0	0	0	0	0	0	0	0	0	0
Gm4847	0	0	0	0	0	0	0	0	0	0	0	0	0	0	0	0	0	0	0	0	0	0	0	0	0	0	0	0	0	0	0	0	0	0	0	0	0	0	0	0	0	0	0	0	0	0	0	0	0
Fmo9	0	0	0	0	0	0	0	0	0	0	0	0	0	0	0	0	0	0	0	0	0	0	0	0	0	0	0	0	0	0	0	0	0	0	0	0	0	0	0	0	0	0	0	0	0	0	0	0	0
Gm16701	0	0	0	0	0	0	0	0	0	0	0	0	0	0	0	0	0	0	0	0	0	0	0	0	0	0	0	0	0	0	0	0	0	0	0	0	0	0	0	0	0	0	0	0	0	0	0	0	0
Gm16701.1	0	0	0	0	0	0	0	0	0	0	0	0	0	0	0	0	0	0	0	0	0	0	0	0	0	0	0	0	0	0	0	0	0	0	0	0	0	0	0	0	0	0	0	0	0	0	0	0	0
Fam78b	0	0	0	0	0	0	0	0	0	0	0	0	0	0	0	0	0	0	0	0	0	0	0	0	0	0	0	0	0	0	0	0	0	0	0	0	0	0	0.895192	0	0	0	0	0	0	0	0	0	0
Uck2	0	0	0	0	0	0	0	0	0	0	0	0	0	0	0	0	0	0	0	0	0	0	0	0	0	0	0	0.453424	0	0	0	0	0	0	1.07011	0	0.616113	0	0	0	0	0	0	0	0	0	0	0	0
Gm37982	0	0	0	0	0	0	0	0	0	0	0	0	0	0	0	0	0	0	0	0	0	0	0	0	0	0	0	0	0	0	0	0	0	0	0	0	0	0	0	0	0	0	0	0	0	0	0	0	0
Gm2453	0	0	0	0	0	0	0	0	0	0	0	0	0	0	0	0	0	0	0	0	0	0	0	0	0	0	0	0	0	0	0	0	0	0	0	0	0	0	0	0	0	0	0	0	0	0	0	0	0
Tmco1	0	0.668678	1.11453	0	0.628795	1.43387	0	0	0	0	1.09103	0.396185	0.510532	0	0.539503	0	0.465385	0.751509	0.920284	0	2.01254	1.24098	0	1.19851	0	0.76674	2.44849	0.453424	0	1.62514	1.21849	1.00253	1.36587	0.655808	0	1.46582	1.48316	1.10258	1.35985	0	1.4177	0.914689	0.873786	0.694625	0.703403	0.855379	1.21207	0	0.77394
Aldh9a1	0	1.06585	0	0	0.628795	0	1.00374	1.17758	0	0.617527	0.840799	0.396185	0.846879	0	0	1.23174	0.781733	0	0.56247	0	0	1.24098	1.30621	0	0.512538	0.76674	0	1.35285	0	1.11172	0	1.00253	0.679579	1.32975	1.07011	0	0.616113	0	0.895192	0.554374	0.714192	0.914689	1.12945	0.694625	0	0	0.779426	0.662064	0.77394
Mgst3	0.696565	0.668678	0.705108	0.545627	1.01186	0	0.622848	0.915362	0	0	1.72522	0	1.29875	0	1.14596	0	0.781733	0.751509	0	0	1.67176	0.598656	0	0.933521	0.512538	0	0	0.453424	0	0	0	0	0	0.655808	1.07011	2.0363	0	1.10258	0.895192	0.908944	0	0.558472	0.529441	0.406451	0	0.855379	1.21207	1.55923	0.77394
Lrrc52	0	0	0	0	0	0	0	0	0	0	0	0	0	0	0	0	0	0	0	0	0	0	0	0	0	0	0	0	0	0	0	0	0	0	0	0	0	0	1.35985	0	0	0	0	0.406451	0	0	0	0	0
Rxrg	0	0	0	0	0	0	0	0	0	0	0	0	0	0	0	0	0	0	0	1.23243	0	0	0	0	0	0	0	0	0	0	0	0	0.679579	0	0	0	0	0	0	0	0	0	0	0	0	0	0	0	0
Lmx1a	0	0	0	0	0	0	0	0	0	0	0	0	0	0	0	0	0	0	0	0	0	0	0	0	0	0	0	0	0	0	0	0	0	0	0	0	0	0	0	0	0	0	0	0	0	0	0	0	0
Gm20711	0	0	0	0	0	0	0	0	0	0	0	0	0	0	0	0	0	0	0	0	0	0	0	0	0	0	0	0	0	0	0	0	0	0	0	0	0	0	0	0	0	0	0	0	0	0	0	0	0
Pbx1	1.10317	1.34936	0	0.896651	0.628795	0.954528	0.622848	1.70348	0.850664	1.9431	1.09103	1.92187	0.510532	1.26641	0.539503	0	1.02169	1.47261	1.5634	1.23243	0	0.970531	0.852744	1.40779	1.10146	1.19558	0	1.49114	0	1.11172	1.21849	1.49298	1.36587	1.88102	1.90912	0.980413	1.80998	1.30361	0.895192	2.03701	2.23434	1.70256	0.873786	2.14267	1.11226	1.62073	2.22587	1.7394	1.36628
Gm37839	0	0	0	0	0	0	0	0	0	0	0	0	0	0	0	0	0	0	0	0	0	0	0	0	0	0	0	0	0	0	0	0	0	0	0	0	0	0	0	0	0	0	0	0	0	0	0	0	0
Nuf2	0	0	0	0	0	0	0	0	0	0	0	0	0	0	0	0	0	0	0	0	0	0	0	0	0	0	0	0	0	0	0	0	0	0	0	0	0	0	0	0	0	0	0	0	0	0	0	0	0
Rgs5	0	0	0	0	0	0	0	0	0	0	0	0	0	0	0	0	0	0.751509	0	0	0	0	0	0	0	0	0	0	0	0	0	0	0	0	0	0	0	0	0	0	0	0	0	0	0	0	0	0	0
Rgs4	0	0	0	0	0	0	0	0	0	0	0	0	0	0	0	0	0	0	0	0	0	0	0	0	0	0	0	0	0	0	0	0	0	0	0	0	0	0	0	0	0	0	0	0	0.703403	0	0	0	0
Ccdc190	0	0	0	0	0	0	0	0	0	0	0	0	0	0	0	0	0	0	0	0	0	0	0	0	0	0	0	0	0	0	0	0	0	0	0	0	0	0	0	0	0	0	0	0	0	0	0	0	0
Hsd17b7	0	0.668678	0	0	0	0	0	0	0	0.996458	0.506281	1.07997	0	0	0	0	0	0	0	0	0	0	0	0	0	0.76674	0.92033	0	0	0.70299	0	0	0	0	0	0	0	0	0	0	0	0	0.873786	0	0.703403	0	0	0	0.460046
3110045C21Rik	0	0	0	0	0	0	0	0	0	0	0	0	0	0	0	0	0	0	0	0	0	0	0	0	0	0	0	0	0	0	0	0	0	0	0	0	0	0	0	0	0	0	0	0	0	0	0	0	0
Ddr2	0	0	0.705108	0	0	0.954528	0	0	0	0	0.506281	0	0	0	0	0	0	0	0	0	0	0	0	0	0	0	0	0	0	0.70299	0	0	0	0	0	0	0	0	0	0.554374	0	0.558472	0.529441	0	0	0	0.779426	0	0
Uap1	0	0.668678	0.705108	0	0	0	0	0	0	0	0.506281	0.396185	0	0	0.539503	0	0	0	0	0	0	0	0	0	0	0	0	0	0	0	0	0.621968	0.679579	0	0	0	0.616113	0	0	0	0	0	0	0.406451	0	0	0	0	0
Gm37748	0	0	0	0	0	0	0	0	0	0	0	0	0	0	0	0	0	0	0	0	0	0	0	0	0	0	0	0	0	0	0	0	0	0	0	0	0	0	0	0	0	0	0	0	0	0	0	0	0
Gm37502	0	0	0	0	0	0	0	0	0	0	0	0	0	0	0	0	0	0	0	0	0	0	0	0	0	0	0	0	0	0	0	0	0	0	0	0	0	0	0	0	0	0	0	0	0	0	0	0	0
Uhmk1	0	0.668678	0	0	0	0	0	0	0	0.617527	0	1.23277	0	0	0.539503	0	0.465385	0	0	0	0	0	0	0.571953	0	0	0	0.453424	0	0	0.784378	0	0	0	1.07011	0	0	0.51321	1.67587	0.554374	0	0	0	0	0	0	0	0	1.01249
4930500M09Rik	0	0	0	0	0	0	0	0	0	0	0	0	0	0	0	0	0	0	0	0	0	0	0	0	0	0	0	0	0	0	0	0	0	0	0	0	0	0	0	0	0	0	0	0	0	0	0	0	0
Sh2d1b2	0	0	0	0	0	0	0	0	0	0	0	0	0	0	0	0	0	0	0	0	0	0	0	0	0	0	0	0	0	0	0	0	0	0	0	0	0	0	0	0	0	0	0	0	0	0	0	0	0
Sh2d1b1	0	0	0	0	0	0	0	0	0	0	0	0	0	0	0	0	0	0	0	0	0	0	0	0	0	0	0	0	0	0	0	0	0	0	0	0	0	0	0	0	0	0	0	0	0	0	0	0	0
Gm7694	0	0	0	0	0	0	0	0	0	0.617527	0	0.396185	0	0	0.539503	0	0	0	0	0	0	0	0	0	0	0	0	0	0	0	0	0	0.679579	0	0	0	0	0	0	0	0	0	0	0	0	0	0	0	0
Nos1ap	0	0	0	0.545627	0	0	1.00374	0.558952	0	1.2706	0.506281	0.899525	0	0	0.888018	0	0	0.751509	0	0	0	0	0	0	0	0	0	0	0	0	0	0	0	0.655808	0	0.980413	0.616113	0	0	0	0	0	0	0	0	0	0.779426	0	0.77394
1700015E13Rik	0	0	0	0	0	0	0	0	0	0	0	0	0	0	0	0	0	0	0	0	0	0	0	0	0	0	0	0	0	0	0	0	0	0	0	0	0	0	0	0	0	0	0	0	0	0	0	0	0
Olfml2b	0	0	0	0	0	0	0	0	0	0	0	0	0	0	0	0	0	0	0	0	0	0	0	0	0	0	0	0	0	0	0	0	0	0	0	0	0	0	0	0	0	0	0	0	0	0	0	0	0
Atf6	0	0	0	0.896651	1.01186	0.954528	0	0.558952	0	1.66235	0	0.396185	0	0	0	0	0	0	0	1.23243	0	0.598656	0	0	0.512538	0	0	0	0	0	0	0	0	0.655808	0	0	0	0.51321	0	0	0	0.558472	0	0	0.703403	0	0.779426	0.662064	0
Dusp12	0.696565	0.668678	0	0.545627	0	0	0	0	0.850664	0	0.506281	0	0	0	0.539503	0	0	0	0	0	0	0.598656	0	0	0.849743	0	0	0.453424	0	0	0	0	0	0	0	0	0	0	0.895192	0.554374	0	0.558472	0	0	0	0	0	0	0.460046
Gm26620	0	0	0	0	0	0	0	0	0	0	0	0	0	0	0	0	0	0	0	0	0	0	0	0	0	0	0	0	0	0	0	0	0	0	0	0	0	0	0	0	0	0	0	0	0	0	0	0	0
Fcrlb	0	0	0	0	0	0	0	0	0	0	0	0	0	0	0	0	0	0	0	0	0	0	0	0	0	0	0	0	0	0	0	0	0	0	0	0	0	0	0	0	0	0	0	0	0	0	0	0	0
Fcrla	0	0	0	0	0	0	0	0	0	0	0	0	0	0	0	0	0	0	0	0	0	0	0	0	0	0	0	0	0	0	0	0	0	0	0	0	0	0	0	0	0	0	0	0	0	0	0	0	0
Fcgr2b	0	0	0	0	0	0	0	0	0	0	0	0	0	0	0	0	0	0	0.56247	0	0	0	0	0	0	0	0	0.453424	0	0	0	0	0	0	0	0.980413	0	0	0	0	0	0	0	0	0	0	0	0	0
Gm38204	0	0	0	0	0	0	0	0	0	0	0	0	0	0	0	0	0	0	0	0	0	0	0	0	0	0	0	0	0	0	0	0	0	0	0	0	0	0	0	0	0	0	0	0	0	0	0	0	0
Gm10522	0	0	0	0	0	0	0	0	0	0	0	0	0	0	0	0	0	0	0	0	0	0	0	0	0	0	0	0	0	0	0	0	0	0	0	0	0	0	0	0	0	0	0	0	0	0	0	0	0
Fcgr4	0	0	0	0	0	0	0	0	0	0	0	0	0	0	0	0	0	0	0	0	0	0	0	0	0	0	0	0	0	0	0	0	0	0	0	0	0	0	0	0	0	0	0	0	0	0	0	0	0
Fcgr3	0	0	0	0	0	0	0	0	0	0	0	0	0	0	0	0	0	0	0	0	0	0	0	0	0	0	0	0	0	0	0	0	0	0	0	0	0	0	0	0	0	0.558472	0	0	0	0	0	0	0
Cfap126	0	0	0	0	0	0	0	0	0	0	0	0	0	0	0	0	0	0	0	0	1.15081	0	0	0	0	0	0	0.453424	0	0	0	0	0	0	0	0	0	0	0	0	0	0	0	0	0	0	0	0	0
Sdhc	1.10317	0.668678	0	1.15596	0.628795	0	0.622848	0.915362	0.850664	0.617527	0.506281	0.899525	0.510532	0.821561	0.539503	1.23174	1.02169	0	0	1.23243	1.15081	0.970531	1.30621	1.19851	1.10146	0.76674	0.92033	0.764249	0	0.70299	0	1.49298	1.08048	0.655808	0	1.46582	0.616113	1.10258	0	0.554374	0	0.914689	0.873786	1.10058	1.40164	0	0	1.05695	0.77394
Mpz	0	0.668678	0	0.545627	0	0	0	0.558952	0	0	0	0	0.510532	0.821561	0	0	0	0	0	0	0	0	0	0	0	0	0	0.764249	0	0	0.784378	0	0.679579	0.655808	0	0	0.994522	0.51321	0	0.908944	1.12657	0	1.33288	0.406451	0.703403	0	0.779426	0.662064	0.460046
Pcp4l1	0	0	0	0	0	0	0	0	0	0	0	0	0	0	0	0	0	0	0	0	0	0	0	0	0	0	0	0	0	0	0	0	0	0	0	0	0	0	0	0	0	0	0	0	0	0	0	0	0
Nr1i3	0	0	0	0	0	0	0	0	0	0	0	0	0	0	0	0	0	0	0	0	0	0	0	0	0	0	0	0	0	0	0	0	0	0	0	0	0	0	0	0	0	0	0	0	0	0	0	0	0
Tomm40l	0	0	0	0	0.628795	0	0.622848	0.558952	0	0.617527	0	0	0	0	0	0	0.465385	0	0	0	0	0	0	0	0	0	0	0	0	0	0	0	0	0	0	0	0	0.51321	0	0	0	0	0	0.406451	0	0	0	0	0.77394
Apoa2	0	0	0	0	0	0	0	0	0	0	0.506281	0	0	0	0.539503	0	0	0	0.56247	0	0	0	0	0	0	0	0	0	0	0	0.784378	0	0	0	0	0	0	0	0	0	0	0	0	0	0	0	0	0	0
Fcer1g	0	0	0	0	0	0	0	0.558952	0	0	0	0	0	0	0	0	0	0	0	0	0	0	0	0.571953	0	0	0	0	0	0	0	0	0	0.655808	0	0	0	0.850703	0	0	0	0	0	0	0	0	0	0	0.460046
Ndufs2	0	1.06585	0.705108	1.36168	1.01186	0	1.2789	1.17758	0.850664	0.617527	1.45758	0.899525	0	0.821561	0	1.76719	0	1.1757	0.56247	0	2.01254	0.598656	0	0.571953	0	0	0.92033	0	1.07314	1.62514	0	0.621968	1.08048	0.655808	0	1.7912	0.616113	0.850703	0	1.69472	1.12657	0.558472	0.873786	0.918064	1.40164	0.855379	0.779426	1.05695	0.77394
Adamts4	0	0	0	0	0	0	0	0.558952	0	0	0	0	0	0	0	0	0	0	0	0	0	0	0	0	0	0	0	0	0	0	0	0	0	0	0	0	0	0	0	0	0	0	0	0	0	0	0	0	0
B4galt3	0	0.668678	0	0	0	0	0.622848	0	0	0	0.506281	0.396185	0	0	0.888018	0	0.465385	0	0	0	0	0	0	0.571953	0.512538	0	0	0	0	0	0.784378	0.621968	0	0.655808	0	0	0	0	0	0	0	0	0	0.406451	0.703403	0	0	0	0
Ppox	0.696565	0	0	0	0.628795	0	0	0.558952	0	0	0	0.396185	0.510532	0	0	0	0.465385	0.751509	0.56247	0	0	0	0	0.571953	0	0	0	0	0	0.70299	0	0	0	0.655808	1.07011	0	0	0	0	0	0.714192	0	0	0.406451	0	0	0	0	0
Usp21	0	0	0.705108	0	0	0	0	0	0.850664	0	0	0	0	0	0	0	0	0	0.56247	0	0	0.598656	0	0	0	0	0	0.453424	0	0.70299	0	0	0	0	0	0	0	0	0	0	0	0	0.529441	0	0	0	0	0	0.460046
Ufc1	0.696565	0	1.40418	1.15596	1.28814	0	1.00374	0	0.850664	0	1.83623	0.396185	1.60885	0	1.35083	1.23174	1.21506	1.47261	0.56247	0	1.15081	1.24098	0	1.72817	1.30239	0	0	0.453424	0	1.11172	0	1.00253	1.08048	1.54901	0	0.980413	0.616113	0	0	0.554374	0	0.558472	0.873786	0	0.703403	0	0	0	1.01249
Gm20045	0	0	0	0.545627	0	0	0	0	0	0	0	0.396185	0	0	0	0	0	0	0	1.23243	0	0	0	0	0	0	0	0	1.07314	0	0	0	0	0.655808	0	0	0	0	0	0	0	0.558472	0	0	0.703403	0	0	0	0
Nit1	0.696565	0	0	0.545627	0.628795	1.43387	0.622848	0	0.850664	0	0.506281	0	0.510532	0.821561	0.888018	0	0	0	0.56247	0	0	0	0	0.571953	0	0.76674	0.92033	0.453424	1.07314	0	0	0	0	0	0	0.980413	0.616113	0.51321	0	0.554374	0	0	0	0	0	0.855379	0	0	0
Pfdn2	0.696565	1.34936	1.81162	0	1.01186	0	1.00374	0.558952	0	0.617527	1.291	0.899525	1.46577	1.26641	0.539503	0	1.51639	0.751509	1.39128	1.76799	1.15081	1.24098	1.61705	1.40779	1.30239	0	0	0.764249	0	0.70299	0.784378	1.00253	1.08048	1.04851	0	1.7912	1.2684	0	0.895192	1.17017	1.4177	1.55604	1.33288	0.918064	0.703403	0	1.51307	1.55923	1.73575
Klhdc9	0	0	0.705108	0	0	0	0	0.915362	0	0	0	0	0	0	0	0	0	0	0	0	0	0	0	0	0.512538	0	0	0	0	0	0	0	0.679579	0	0	0	0	0	0	0	0	0	0	0	0	0	0	0	0
Pvrl4	0	0.668678	0	0	0	0	0	0	0	0	0	0.396185	0.846879	0	0	0	0	0	0	0	0	0	0	0	0	0	0	0	0	0.70299	0	1.00253	0	0	0	0	0.616113	0	0	0.554374	0	0	0	0.406451	0	0	0	0	0.460046
Arhgap30	0	0	0	0	0	0	0	0	0	0	0	0	0	0	0	0	0	0	0	0	0	0	0	0	0	0	0	0	0	0	0	0	0	0	0	0	0	0	0	0	0	0	0	0	0	0	0	0	0
Usf1	0	0	0	0	0	0	0	0	0.850664	0	0	0	0.510532	0	0.888018	0	0	0.751509	0	0	0	0.598656	0.852744	0	0	0	0	0	0	0	0	0	0.679579	0	0	0	0	0	0	0	0	0	0	0	0.703403	0	0	0	0
Tstd1	0	0	0	0	0	0	0	0	0	0	0	0	0	0	0	0	0	0	0	0	0	0	0	0	0	0	0	0	0	0	0	0	0	0	0	0	0	0	0	0	0	0	0	0	0	0	0	0	0
Gm26641	0	0	0	0	0.628795	0	0	0	0	0	0	0	0	0	0	0	0	0	0	0	0	0	0	0	0	0	0	0	0	0	0	0	0	0	0	0	0	0	0	0	0	0	0	0	0	0	0.779426	0	0
F11r	0.696565	0	0.705108	0	0	0	0	0.915362	0	0.996458	1.09103	0.679195	0.846879	0	0	0	0	0	0	0	0	0.598656	0	0.571953	0	0	0	0.453424	0	0	0.784378	1.00253	0	0	0	0	0	0	0.895192	0.554374	0	0	0.529441	0	0	0	0	0	0
B930036N10Rik	0	0	0	0	0	0.954528	0	0.558952	0	0	0	0.396185	0	0	0	0	0	0	0.56247	0	0	0.598656	0	0	0	0	0	0	0	0	0	0	0	1.04851	1.07011	0	0	0	0	0	0	0	0	0	0	0	0	0	0
Alyref2	0	0	0.705108	0.545627	0.628795	0	0	0.558952	0.850664	0	0	0	0	0	0	0	0.465385	0	0	0	0	0	0	0	0	0	0	0	0	0	0	0	0	0.655808	0	0	0	0	0	0	0	0	0	0.694625	0	0	0	0	0
Itln1	0	0	0	0	0	0	0	0	0	0	0	0	0	0	0	0	0	0	0	0	0	0	0	0	0	0	0	0	0	0	0	0	0	0	0	0	0	0	0	0	0	0	0	0	0	0	0	0	0
Cd244	0	0	0	0	0	0	0	0	0	0	0	0	0	0	0	0	0	0	0	0	0	0	0	0	0	0	0	0	0	0	0	0	0	0	0	0	0	0	0	0	0	0	0	0	0	0	0	0	0
Ly9	0	0	0	0	0	0	0	0	0	0	0	0	0	0	0	0	0	0	0	0	0	0	0	0	0	0	0	0	0	0	0	0	0	0	0	0	0	0	0	0	0	0	0	0	0	0	0	0	0
Slamf7	0	0	0	0	0	0	0	0	0	0	0	0	0	0	0	0	0	0	0	0	0	0	0	0	0	0	0	0	0	0	0	0	0	0	0	0	0	0	0	0	0	0	0	0	0	0	0	0	0
Gm37787	0	0	0	0	0	0	0	0	0	0	0	0	0	0	0	0	0	0	0	0	0	0	0	0	0	0	0	0	0	0	0	0	0	0	0	0	0	0	0	0	0	0	0	0	0	0	0	0	0
Cd48	0	0	0	0	0	0	0	0	0	0	0	0	0	0	0	0	0	0	0	0	0	0	0	0	0	0	0	0	0	0	0	0	0	0	0	0	0	0	0	0	0	0	0	0	0	0	0	0	0
Slamf1	0	0	0	0	0	0	0	0	0	0	0	0.396185	0	0	0	0	0	0	0	0	0	0	0	0	0	0	0	0	0	0	0	0	0	0	0	0	0	0	0	0	0	0	0	0	0	0	0	0	0
Cd84	0	0	0	0	0	0	0	0	0	0	0	0	0	0	0	0	0	0	0	0	0	0	0	0	0	0	0	0	0	0	0	0	0	0	0	0	0	0	0	0.554374	0	0	0	0	0	0	0	0	0
Gm10521	0	0	0	0	0	0	0	0	0	0	0	0	0	0	0	0	0	0	0	0	0	0	0	0	0	0	0	0	0	0	0	0	0	0	0	0	0	0	0	0	0	0	0	0	0	0	0	0	0
Gm37065	0	0	0	0	0	0	0	0	0	0	0	0	0	0	0	0	0	0	0	0	0	0	0	0	0	0	0	0	0	0	0	0	0	0	0	0	0	0	0	0	0	0	0	0	0	0	0	0	0
Slamf6	0	0	0	0	0	0	0	0	0	0	0	0	0	0	0	0	0	0	0	0	0	0	0	0	0	0	0	0	0	0	0	0	0	0	0	0	0	0	0	0	0	0	0	0	0	0	0	0	0
Vangl2	0	0	0.705108	0	0	0	0	0	0	0	0	0	0	0	0	0	0	1.1757	0	0	0	0	0	0	0.512538	0	0.92033	0	0	0.70299	0	0	0.679579	0	0	0	0.616113	0.51321	0	0.554374	0	0	0	0.406451	0	0	0	0	0
Nhlh1	0	0	0	0	0	0	0	0	0	0	0	0	0	0	0	0	0	0	0	0	0	0	0	0	0	0	0	0	0	0	0	0	0	0	0	0	0	0	0	0	0	0	0	0	0	0	0	0	0
Ncstn	1.10317	0	1.11453	0.896651	0.628795	0	0	1.17758	0.850664	0.617527	0	0.679195	0.510532	1.26641	0	0	0.781733	0	0	0	1.67176	0.598656	0.852744	0	0.512538	0	1.71025	0.453424	1.91304	1.40102	1.21849	1.00253	0.679579	1.04851	0	0.980413	0.616113	0.51321	0.895192	0	0	0	0	0.406451	0.703403	0	0	0	0
Copa	1.10317	0.668678	0.705108	0.545627	0.628795	1.43387	0.622848	0.915362	0	0.996458	0	0	0	0.821561	0	0	0.465385	0.751509	0	1.23243	0	0.598656	1.30621	0	0.849743	0	0.92033	0.764249	1.07314	0	0	0	1.08048	0.655808	1.07011	0	0	0	0.895192	0.908944	0.714192	0	0	0.694625	0.703403	0.855379	0.779426	0.662064	0.77394
Gm37756	0	0	0	0	0	0	0	0	0	0	0	0	0	0	0	0	0	0	0	0	0	0	0	0	0	0	0	0	0	0	0	0	0	0	0	0	0	0	0	0	0	0	0	0	0	0	0	0	0
Pex19	0.696565	0.668678	0.705108	0.896651	1.01186	0	0.622848	0	0	0.617527	0	0	0.510532	0	0.539503	0	0.465385	0.751509	0	0	1.15081	0	0.852744	0	0	0.76674	0	1.00103	0	0	0	1.00253	0	0	1.57514	1.46582	0.616113	0	0	0.554374	1.12657	0	0	0	0	0	0	0	0
Dcaf8	1.10317	1.56999	0	0.545627	0.628795	0.954528	1.00374	0.558952	0.850664	1.2706	0	1.07997	0.846879	0.821561	0.539503	0	0	0.751509	1.5634	0	0	0	0	0	0	0	0	1.00103	1.07314	0	0.784378	1.27753	1.08048	1.04851	1.07011	0.980413	0.616113	0.51321	0	0.554374	0.714192	0	0	0	0.703403	1.30956	0.779426	0	1.01249
Pea15a	0	1.06585	1.11453	0	0.628795	0.954528	0	0	0.850664	0.617527	0.840799	0.679195	0	0	0	0	0.465385	0.751509	1.18326	0	0	0	0	0.571953	0	0.76674	0.92033	0.764249	0	0	0	0	1.08048	0	0	0.980413	0	0	0.895192	0	0.714192	0.558472	0.873786	1.25487	0	1.30956	0.779426	0	1.01249
Casq1	0	0	0	0	0	0	0	0	0	0.617527	0	0	0	0	0	0	0	0	0	0	0	0	0	0	0	0	0	0	0	0	0	0	0	0	0	0	0	0	0	0	0	0	0	0	0	0	0	0	0
Gm17224	0	0	0	0	0	0	0	0	0	0	0	0	0	0	0	0	0	0	0	0	0	0	0	0	0	0	0	0	0	0	0	0	0	0	0	0	0	0	0	0	0	0	0	0	0	0	0	0	0
Atp1a4	0	0	0	0	0	0	0	0	0	0	0	0	0	0	0	0	0	0	0	0	0	0	0	0	0	0	0	0	0	0	0	0	0	0	0	0	0	0	0	0	0	0	0	0	0	0	0	0	0
Gm37950	0	0	0	0	0	0	0	0	0	0	0	0	0	0	0	0	0	0	0	0	0	0	0	0	0	0	0	0	0	0	0	0	0	0	0	0	0	0	0	0	0	0	0	0	0	0	0	0	0
Igsf8	0	0	0	0	0	0	0	0	0	0	0.506281	0	0.510532	0	0	0	0.465385	0	0	0	0	0	0	0	0.512538	0	1.39134	0	1.07314	0.70299	0	0.621968	0.679579	0.655808	0	1.46582	1.2684	1.10258	1.91563	0	1.12657	0	1.12945	0.406451	0	0	1.21207	0.662064	0
Atp1a2	0	0	0	0	0	0	0	0	0	0	0	0	0	0	0	0	0	0	0.920284	0	0	0	0	0.571953	0	0.76674	0	0.453424	1.07314	0	0	0	0.679579	0.655808	0	0	0	0	0	0	0	0	1.12945	0.694625	0	0	0	0	0
Kcnj9	0	0	0	0	0	0	0	0	0	0	0	0	0	0	0	0	0	0	0	0	0	0	0	0	0	0	0	0	0	0	0	0	0	0	0	0	0	0	0	0	0	0	0	0	0	0	0	0	0
Gm36937	0	0	0	0	0	0	0	0	0	0	0	0	0	0	0	0	0	0	0	0	0	0	0	0	0	0	0	0	0	0	0	0	0	0	0	0	0	0	0	0	0	0	0	0	0	0	0	0	0
Kcnj10	1.10317	1.56999	0	0.896651	0.628795	1.43387	0	0	1.30357	2.16206	0.840799	2.11531	1.09812	1.26641	0.539503	0	1.51639	0.751509	1.95161	1.76799	2.26624	0.970531	0.852744	1.40779	0.849743	1.91157	2.86854	2.32033	2.363	2.21466	2.55804	1.00253	0.679579	1.04851	0	0	0.994522	0.850703	2.10888	1.54847	1.82659	0.914689	2.07692	2.14267	1.80879	0.855379	2.34581	1.3393	1.20495
Pigm	0	0	0	0	0	0	0.622848	0	0	0.617527	0	0	0	0.821561	0	0	0	0.751509	0	0	1.15081	0.598656	0.852744	0	0.512538	0	0	0	0	0	0	0	0.679579	0	0	0.980413	0	0	0	0	0	0.558472	0	0	0	0	0	0	0.460046
Slamf9	0	0	0	0	0	0	0	0	0	0	0	0	0	0	0	0	0	0	0	0	0	0	0	0	0	0	0	0	0	0	0	0	0	0	0	0	0	0	0	0	0	0	0	0	0	0	0	0	0
Igsf9	0	0	0	0	1.01186	0.954528	0	0.915362	0.850664	0.617527	0	0	0	0	0	0	0	0	1.18326	1.23243	0	0	0	0	0	0	0	0.764249	0	0	0	0.621968	0	0.655808	1.07011	0	0	0	0	0	0.714192	0	0.529441	0.694625	0	0	0.779426	0	0
Tagln2	0	0	0	0	0	0	0	0	0	0	0	0	0	0	0	0	0	0	0	0	0	0	0	0	0	0	0	0	0	0	0	0.621968	0	0.655808	1.07011	0.980413	0.616113	0	0	0	0	0	0.529441	0	0	0	0.779426	0	0
Cfap45	0	0	0	0	0	0	0	0	0	0	0	0	0	0	0	0	0	0	0	0	0	0.598656	0	0	0	0	0	0	0	0	0	0	0	0	1.07011	0	0	0	0	0.554374	0	0	0	0	0	0	0	0	0
Vsig8	0	0	0	0	0	0	0	0	0	0	0	0	0	0	0	0	0	0	0	0	0	0	0	0	0	0	0	0	0	0	0	0	0	0	0	0	0	0	0	0	0	0	0	0	0	0	0	0	0
Slamf8	0	0	0	0	0	0	0	0	0	0	0	0	0	0	0	0	0	0	0	0	0	0	0	0	0	0	0	0	0	0	0	0	0	0	0	0	0	0	0	0	0	0	0	0	0	0	0	0	0
Fcrl6	0	0	0	0	0	0	0	0	0	0	0	0	0	0	0	0	0	0	0	0	0	0	0	0	0	0	0	0	0	0	0	0	0	0	0	0	0	0	0	0	0	0	0	0	0	0	0	0	0
Dusp23	0	0	0	0	0	0	0	0	0	0	0	0	0	0	0	0	0	0	0	0	0	0	0	0	0	0	0	0	0	0	0	0	0	0	0	0	0	0	0	0	0	0	0	0	0	0	0	0	0
Crp	0	0	0	0	0	0	0	0	0	0	0	0	0	0	0	0	0	0	0	0	0	0	0	0	0	0	0	0	0	0	0	0	0	0	0	0	0	0	0	0	0	0	0	0	0	0	0	0	0
Apcs	0	0	0	0	0	0	0	0	0	0	0	0	0	0	0	0	0	0	0	0	0	0	0	0	0	0	0	0	0	0	0	0	0	0	0	0	0	0	0	0	0	0	0	0	0	0	0	0	0
Olfr16	0	0	0	0	0	0	0	0	0	0	0	0	0	0	0	0	0	0	0	0	0	0	0	0	0	0	0	0	0	0	0	0	0	0	0	0	0	0	0	0	0	0	0	0	0	0	0	0	0
Olfr1408	0	0	0	0	0	0	0	0	0	0	0	0	0	0	0	0	0	0	0	0	0	0	0	0	0	0	0	0	0	0	0	0	0	0	0	0	0	0	0	0	0	0	0	0	0	0	0	0	0
Olfr1406	0	0	0	0	0	0	0	0	0	0	0	0	0	0	0	0	0	0	0	0	0	0	0	0	0	0	0	0	0	0	0	0	0	0	0	0	0	0	0	0	0	0	0	0	0	0	0	0	0
Olfr218	0	0	0	0	0	0	0	0	0	0	0	0	0	0	0	0	0	0	0	0	0	0	0	0	0	0	0	0	0	0	0	0	0	0	0	0	0	0	0	0	0	0	0	0	0	0	0	0	0
Olfr1404	0	0	0	0	0	0	0	0	0	0	0	0	0	0	0	0	0	0	0	0	0	0	0	0	0	0	0	0	0	0	0	0	0	0	0	0	0	0	0	0	0	0	0	0	0	0	0	0	0
Fcer1a	0	0	0	0	0	0	0	0	0	0	0	0	0	0	0	0	0	0	0	0	0	0	0	0	0	0	0	0	0	0	0	0	0	0	0	0	0	0	0	0	0	0	0	0	0	0	0	0	0
Olfr418	0	0	0	0	0	0	0	0	0	0	0	0	0	0	0	0	0	0	0	0	0	0	0	0	0	0	0	0	0	0	0	0	0	0	0	0	0	0	0	0	0	0	0	0	0	0	0	0	0
Mptx2	0	0	0	0	0	0	0	0	0	0	0	0	0	0	0	0	0	0	0	0	0	0	0	0	0	0	0	0	0	0	0	0	0	0	0	0	0	0	0	0	0	0	0	0	0	0	0	0	0
Ackr1	0	0	0	0	0	0	0	0	0	0	0	0	0	0	0	0	0	0	0	0	0	0	0	0	0	0	0	0	0	0	0	0	0	0	0	0	0	0	0	0	0	0	0	0	0	0	0	0	0
Cadm3	0	0	0	0	0	0	0	0	0	0	0	0	0	0	0	0	0	0	0	0	0	0	0	0	0	0	0	0	0	0	0	0	0	0	0	0	0	0	0	0	0	0	0	0	0	0	0	0	0
Aim2	0	0	0	0	0	0	0	0	0	0	0	0	0	0	0	0	0	0	0	0	0	0	0	0	0	0	0	0	0	0	0	0	0	0	0	0	0	0	0	0	0	0	0	0	0	0	0	0	0
Gm4955	0	0	0	0	0	0	0	0	0	0	0	0	0	0	0	0	0	0	0	0	0	0	0	0	0	0	0	0	0	0	0	0	0	0	0	0	0	0	0	0	0	0	0	0	0	0	0	0	0
BC094916	0	0	0	0	0	0	0	0	0	0	0	0	0	0	0	0	0	0	0	0	0	0	0	0	0	0	0	0	0	0	0	0	0	0	0	0	0	0	0	0	0	0	0	0	0	0	0	0	0
Pydc4	0	0	0	0	0	0	0	0	0	0	0	0	0	0	0	0	0	0	0	0	0	0	0	0	0	0	0	0	0	0	0	0	0	0	0	0	0	0	0	0	0	0	0	0	0	0	0	0	0
Pyhin1	0	0	0	0	0	0	0	0	0	0	0	0	0	0	0	0	0	0	0	0	0	0	0	0	0	0	0	0	0	0	0	0	0	0	0	0	0	0	0	0	0	0	0	0	0	0	0	0.662064	0
Pydc3	0	0	0	0	0	0	0	0	0	0	0	0	0	0	0	0	0	0	0	0	0	0	0	0	0	0	0	0	0	0	0	0	0	0	0	0	0	0	0	0	0	0	0	0	0	0	0	0	0
AI607873	0	0	0	0	0	0	0	0	0	0	0	0	0	0	0	0	0	0	0	0	0	0	0	0	0	0	0	0	0	0	0.784378	0	0	0	0	0	0	0	0	0	0	0	0	0	0	0	0	0	0
Ifi204	0	0	0	0	0	0	0	0	0	0	0	0	0	0	0	0	0	0	0	0	0	0	0	0	0	0	0	0	0	0	0	0	0	0	0	0	0	0	0	0	0	0	0	0	0	0	0	0	0
Mndal	0	0	0	0	0	0	0	0	0	0	0	0	0	0	0	0	0	0	0	0	0	0	0	0	0	0	0	0	0	0	0	0	0	0	0	0	0	0	0	0	0	0	0	0	0	0	0	0	0
Mnda	0	0	0	0	0	0	0	0	0	0	0	0	0	0	0	0	0	0	0	0	0	0	0	0	0	0	0	0	0	0	0	0	0	0	0	0	0	0	0	0	0	0	0	0	0	0	0	0	0
Ifi203	0	0	0	0	0	0	0	0	0	0	0	0	0	0	0	0	0	0	0	0	0	0	0	0	0	0	0	0	0	0	0	0	0	0	0	0	0	0	0	0.554374	0	0	0	0	0.703403	0	0	0	0
Ifi202b	0	0	0	0	0	0	0	0	0	0	0	0	0	0	0	0	0	0	0	0	0	0	0	0	0	0	0	0	0	0	0	0	0	0	0	0	0	0	0	0	0	0	0	0	0	0	0	0	0
Ifi205	0	0	0	0	0	0	0	0	0	0	0	0	0	0	0	0	0	0	0	0	0	0	0	0	0	0	0	0	0	0	0	0	0	0	0	0	0	0	0	0	0	0	0	0	0	0	0	0	0
Olfr433	0	0	0	0	0	0	0	0	0	0	0	0	0	0	0	0	0	0	0	0	0	0	0	0	0	0	0	0	0	0	0	0	0	0	0	0	0	0	0	0	0	0	0	0	0	0	0	0	0
Olfr432	0	0	0	0	0	0	0	0	0	0	0	0	0	0	0	0	0	0	0	0	0	0	0	0	0	0	0	0	0	0	0	0	0	0	0	0	0	0	0	0	0	0	0	0	0	0	0	0	0
Olfr430	0	0	0	0	0	0	0	0	0	0	0	0	0	0	0	0	0	0	0	0	0	0	0	0	0	0	0	0	0	0	0	0	0	0	0	0	0	0	0	0	0	0	0	0	0	0	0	0	0
Olfr429	0	0	0	0	0	0	0	0	0	0	0	0	0	0	0	0	0	0	0	0	0	0	0	0	0	0	0	0	0	0	0	0	0	0	0	0	0	0	0	0	0	0	0	0	0	0	0	0	0
Olfr427	0	0	0	0	0	0	0	0	0	0	0	0	0	0	0	0	0	0	0	0	0	0	0	0	0	0	0	0	0	0	0	0	0	0	0	0	0	0	0	0	0	0	0	0	0	0	0	0	0
Olfr231	0	0	0	0	0	0	0	0	0	0	0	0	0	0	0	0	0	0	0	0	0	0	0	0	0	0	0	0	0	0	0	0	0	0	0	0	0	0	0	0	0	0	0	0	0	0	0	0	0
Olfr424	0	0	0	0	0	0	0	0	0	0	0	0	0	0	0	0	0	0	0	0	0	0	0	0	0	0	0	0	0	0	0	0	0	0	0	0	0	0	0	0	0	0	0	0	0	0	0	0	0
Olfr420	0	0	0	0	0	0	0	0	0	0	0	0	0	0	0	0	0	0	0	0	0	0	0	0	0	0	0	0	0	0	0	0	0	0	0	0	0	0	0	0	0	0	0	0	0	0	0	0	0
Spta1	0	0	0	0	0	0	0	0	0	0	0	0	0	0	0	0	0	0	0	0	0	0	0	0	0	0	0	0	0	0	0	0	0	0	0	0	0	0	0	0	0	0	0	0	0	0	0	0	0
Olfr419	0	0	0	0	0	0	0	0	0	0	0	0	0	0	0	0	0	0	0	0	0	0	0	0	0	0	0	0	0	0	0	0	0	0	0	0	0	0	0	0	0	0	0	0	0	0	0	0	0
Mptx1	0	0	0	0	0	0	0	0	0	0	0	0	0	0	0	0	0	0	0	0	0	0	0	0	0	0	0	0	0	0	0	0	0	0	0	0	0	0	0	0	0	0	0	0	0	0	0	0	0
Olfr417	0	0	0	0	0	0	0	0	0	0	0	0	0	0	0	0	0	0	0	0	0	0	0	0	0	0	0	0	0	0	0	0	0	0	0	0	0	0	0	0	0	0	0	0	0	0	0	0	0
Olfr248	0	0	0	0	0	0	0	0	0	0	0	0	0	0	0	0	0	0	0	0	0	0	0	0	0	0	0	0	0	0	0	0	0	0	0	0	0	0	0	0	0	0	0	0	0	0	0	0	0
Olfr414	0	0	0	0	0	0	0	0	0	0	0	0	0	0	0	0	0	0	0	0	0	0	0	0	0	0	0	0	0	0	0	0	0	0	0	0	0	0	0	0	0	0	0	0	0	0	0	0	0
Olfr220	0	0	0	0	0	0	0	0	0	0	0	0	0	0	0	0	0	0	0	0	0	0	0	0	0	0	0	0	0	0	0	0	0	0	0	0	0	0	0	0	0	0	0	0	0	0	0	0	0
Fmn2	0	0	0	0	0	0	0	0	0	0	0	0	0	0	0	0	0	0	0	0	0	0	0	0	0	0	0	0	0	0	0	0	0	0	0	0	0	0	0	0	0	0	0	0	0	0	0	0	0
Grem2	0	0	0	0	0	0	0	0	0	0	0	0	0	0	0	0	0	0	0	0	0	0	0	0	0	0	0	0	0	0	0	0	0	0	0	0	0	0	0	0	0	0	0	0	0	0	0	0	0
Rgs7	0	0	0	0	0	0	0	0	0	0	0	0	0	0	0	0	0	0	0	0	0	0	0	0	0	0	0	0	0	0	0	0	0	0	0	0	0	0	0	0	0	0	0	0	0	0	0	0	0
Gm36307	0	0	0	0	0	0	0	0	0	0	0	0	0	0	0	0	0	0	0	0	0	0	0	0	0	0	0	0	0	0	0	0	0	0	0	0	0	0	0	0	0	0	0	0	0	0	0	0	0
Fh1	0	0	0	0	0.628795	0	0	0.558952	0.850664	0	0	0.396185	0.510532	0	0	0	0	0.751509	0	0	0	0	0	0	0	0	0	0.453424	0	0	0	0.621968	0	0	0	0.980413	0	0.51321	0	0.554374	0	0	0	0	0	0	0	0.662064	0.460046
Kmo	0	0	0	0	0	0	0	0	0	0	0	0.396185	0	0	0.539503	0	0	0	0	0	0	0	0	0	0.512538	0	0	0	0	0	0	0	0	0	0	0	0	0	0	0	0	0	0	0	0	0	0	0	0
Opn3	0	0	0	0	0	0	0.622848	0	0	0	0	0	0	0	0	0	0	0	0	0	0	0	0	0	0	0	0	0	0	0	0	0	0	0	0	0	0	0	0	0	0	0.558472	0	0	0	0	0	0	0
Chml	0	0	0	0.545627	0	0	0	0.558952	0	0	0	0.396185	0	0	0	0	0	0	0	0	0	0.598656	0	0	0	0	0	0	0	0	0.784378	0	0	0	0	0	0	0	0	0	0	0	0	0	0.703403	0	0	0	0
Wdr64	0	0	0	0	0	0	0	0	0	0	0	0	0	0	0	0	0	0	0	0	0	0	0	0	0	0	0	0	0	0	0	0	0	0	0	0	0	0	0	0	0	0	0	0	0	0	0	0	0
Exo1	0	0	0	0	0	0	0	0	0	0	0	0	0	0	0	0	0	0	0	0	0	0	0	0	0	0	0	0	0	0	0	0	0	0	0	0	0	0	0	0	0	0	0	0	0	0	0	0	0
Gm38100	0	0	0	0	0	0	0	0	0	0	0	0	0	0	0	0	0	0	0	0	0	0	0	0	0	0	0	0	0	0	0	0	0	0	0	0	0	0	0	0	0	0	0	0	0	0	0	0	0
Pld5	0.696565	0	0	0	0.628795	0.954528	0	0	0	0	0	0	0	0	0	0	0	0	0.920284	0	0	0	1.30621	0	0	0	0	0.764249	0	0	0	0	1.36587	0	1.07011	0	0	0	0.895192	1.3771	0.714192	0	0	0.406451	0	0	0	0	0.460046
Rbm8a2	0	0	0	0	0	0	0	0	0	0	0	0	0	0	0	0	0.465385	0	0	0	1.15081	0	0	0	0	0	0	0	0	0	0	0	0	0	1.07011	0	0	0	0	0	0	0	0	0	0	0	0	0.662064	0
Gm38101	0	0	0	0	0	0	0	0	0	0	0	0	0	0	0	0	0	0	0	0	0	0	0	0	0	0	0	0	0	0	0	0	0	0	0	0	0	0	0	0	0	0	0	0	0	0	0	0	0
Gm36536	0	0	0	0	0	0	0	0	0	0	0	0	0	0	0	0	0	0	0	0	0	0	0	0	0	0	0	0	0	0	0	0	0	0	0	0	0	0	0	0	0	0	0	0	0	0	0	0	0
Cep170	0	0	0	0	0	0	0	0	0	0	0	0	0	0	0	0	0	0	0	0	0	0	0	0	0	0	0	0	0	0	0	0	0	0	0	0	0.616113	0	0	0	0	0	0	0	0	0	0	0	0
Gm36992	0	0	0	0	0	0	0	0	0	0	0	0	0	0	0	0	0	0	0	0	0	0	0	0	0	0	0	0	0	0	0	0	0	0	0	0	0	0	0	0	0	0	0	0	0	0	0	0	0
Sdccag8	0	0	0	0	0	0	0	0	0	0	0	0	0	0	0	0	0	0	0.56247	0	0	0	0.852744	0	0	0	0	0	0	0	0	0	0	0	0	0	0	0	0	0	0	0	0	0	0	0	0.779426	0	0
Gm15423	0	0	0	0	0	0	0	0	0	0	0	0	0	0	0	0	0	0	0	0	0	0	0	0	0	0	0	0	0	0	0	0	0	0	0	0	0	0	0	0	0	0	0	0	0	0	0	0	0
Gm26801	0	0	0	0	0	0	0	0	0	0.617527	0	0	0	0	0	0	0	0	0	0	0	0	0	0	0	0	0	0	0	0	0	0	0	0	0	0	0	0	0	0	0	0	0	0	0	0	0	0	0
Zbtb18	0	0	0.705108	0	0	0	0	0.558952	0.850664	0.996458	0.506281	0.679195	0	0	0	0	0.465385	0	0.56247	0	0	0	1.30621	0	0	0	0	0	0	0	0	0	0	0.655808	0	0	0	0	0	0	0	0.558472	0	0.406451	0	0	0.779426	0	0
Gm37306	0	0	0	0	0	0	0	0	0	0	0	0	0	0	0	0	0	0	0	0	0	0	0	0	0	0	0	0	0	0	0	0	0	0	0	0	0	0	0	0	0	0	0	0	0	0	0	0	0
Gm37280	0	0	0	0	0	0	0	0	0	0	0	0	0	0	0	0	0	0	0	0	0	0	0	0	0	0	0	0	0	0	0	0	0	0	0	0	0	0	0	0	0	0	0	0	0	0	0	0	0
2310043L19Rik	0	0	0	0	0	0	0	0	0	0	0	0	0	0	0	0	0	0	0	0	0	0	0	0	0	0	0	0	0	0	0	0	0	0	0	0	0	0	0	0	0	0	0	0	0	0	0	0	0
1700016C15Rik	0	0	0	0	0	0	0	0	0	0	0	0	0	0	0	0	0	0	0	0	0	0	0	0	0	0	0	0	0	0	0	0	0	0	0	0	0	0	0	0	0	0	0	0	0	0	0	0	0
Adss	0	0.668678	0	0.545627	0	0	1.00374	0.558952	0	0	0	0.679195	1.46577	1.26641	0.539503	0	0	0.751509	0.920284	1.23243	0	0	0	0	1.10146	0	0	0.764249	0	0.70299	0.784378	0	0	0	1.07011	0.980413	0.616113	0.51321	0	0	0	0	0	0.406451	0	0	0	0.662064	0
Gm16432	0	0	0	0	0	0	0	0	0	0	0	0	0	0	0	0	0	0	0	0	0	0	0	0.571953	0.512538	0	0	0	0	0.70299	0.784378	0	0	0	0	0	0	0	0	0	0	0	0	0	0	0	0	0	0
Desi2	0.696565	1.06585	0	0	1.01186	0.954528	0.622848	0.915362	0.850664	0.617527	0	0.396185	0	0	0	0	0	1.1757	0.56247	1.23243	0	0	0.852744	0	0.849743	0.76674	0.92033	0	0	0	0.784378	0	1.36587	0.655808	0	0	0.994522	0	0	0	1.12657	0.558472	0	0.406451	0	0.855379	0	1.05695	0.460046
B230369F24Rik	0	0	0	0	0	0	0	0	0	0	0	0	0	0	0	0	0	0	0	0	0	0	0	0	0	0	0	0	0	0	0	0	0	0	0	0	0	0	0	0	0	0	0	0	0	0	0	0	0.460046
Cox20	1.10317	0	1.11453	1.80498	1.28814	0	1.49446	0	0.850664	1.48554	0.840799	0.899525	1.84521	0.821561	0.888018	1.23174	0.781733	1.70125	0.920284	0	0	0.970531	0.852744	1.58075	1.10146	1.19558	0.92033	1.35285	1.07314	0	0.784378	1.27753	0	0	1.57514	0.980413	0.616113	1.10258	0.895192	1.17017	0	0	0.873786	1.10058	0.703403	0	0	1.3393	0.460046
Gm16586	0	0	0.705108	0	0	0.954528	0	0	0	0	0	0	0	0	0	0	0	0	0.56247	0	0	0	0	0	0.512538	0	0	0	0	0	0	0	0	0.655808	0	0	0.616113	0	0	0	0	0.558472	0.529441	0	0	0	0	0	0
Gm28062	0	0	0	0	0	0	0	0	0	0	0	0	0	0	0	0	0	0	0	0	0	0	0	0	0	0	0	0	0	0	0	0	0	0	0	0	0	0	0	0	0	0	0	0	0	0	0	0	0
Hnrnpu	0	1.06585	1.11453	0.545627	0	1.43387	1.00374	0.558952	0	0.996458	0	0.679195	0	0	1.14596	0	0.781733	1.1757	0.56247	1.23243	1.15081	0.598656	0.852744	0.571953	0.849743	1.91157	0.92033	0.453424	0	0.70299	1.5202	1.00253	0	1.32975	1.90912	0	1.2684	1.10258	0	0.554374	1.12657	1.38429	1.12945	0.694625	0	0.855379	0	0.662064	0.77394
Efcab2	0	0	0	0	0	0	0	0	0	0	0	0	0	0	0	0	0	0	0	0	0	0	0	0	0	0	0	0	0	0	0	0	0	0	0	0.980413	0	0	0	0	0	0.558472	0	0.406451	0	0	0	0	0.460046
Kif26b	0	0	0	0	0	0	0	0	0.850664	0.617527	0.840799	0.679195	0	0	0.539503	0	0	0	0	0	0	0	0	0	0	0	0	0	0	0	0	0	0	0	0	0	0	0.51321	0	0	0	0	0	0	0	0	0	0	0
Gm16564	0	0	0	0	0	0	0	0	0	0	0	0	0	0	0	0	0	0	0	0	0	0	0	0	0	0	0	0	0	0	0	0	0	0	0	0	0	0	0	0	0	0	0	0	0	0	0	0	0
Smyd3	0.696565	0.668678	0	0.896651	0	0	0	0	0	0.617527	0	0.396185	0	0	0.539503	0	0	0	0	0	0	0.598656	0	0	0	0	0	0	0	0	0	0	0	0	0	0	0	0	0	0.554374	1.12657	0	0	0.406451	0.703403	0	0	0	0
Tfb2m	0	0	0	0	0.628795	0	0	0.558952	0	0	0	0	0	0	0	0	0	0.751509	0	0	0	0	1.30621	0	0	0	0	0	0	0	0	0	0	0	1.07011	0	0	0	0	0	0	0	0	0	0.703403	0	0	0	0
Cnst	0	0	0	0	0	0	0	0	0	0.617527	0.506281	0	0	0	0	0	0	0	0	0	0	0	0.852744	0.571953	0	0.76674	0	0	1.07314	0.70299	0	0	0	0	0	0	0.616113	0	0	0	0.714192	0	0	0.694625	0	0	0	0	0
Sccpdh	0	1.34936	1.11453	1.91773	1.01186	1.43387	1.49446	1.17758	1.30357	0	0.840799	0.679195	1.09812	1.26641	0	1.76719	1.21506	0	0.920284	0	1.15081	1.45365	0	0	0.849743	0	0.92033	1.49114	2.16312	1.40102	0	1.27753	0	1.32975	0	0.980413	0.616113	0.51321	1.91563	1.3771	0.714192	0.558472	0.529441	0.406451	0.703403	0.855379	1.51307	1.55923	0.460046
Gm1305	0	0	0	0	0	0	0	0	0	0	0	0	0	0	0	0	0	0	0	0	0	0	0	0	0	0	0	0	0	0	0	0	0	0	0	0	0	0	0	0	0	0	0	0	0	0	0	0	0
Ahctf1	0	0.668678	0	0.545627	0	0	0	0.558952	0	0	0	0	0	0	0	0	0	0	0	0	0	0.598656	0.852744	0	0	0	0	0.453424	0	0	0	0.621968	0	0.655808	0	0	0.994522	0.51321	0	0.554374	0	0	0	0	0	0	0	0	0
Gm10518	0	0	0	0	0	0	0	0	0	0	0	0	0	0	0	0	0	0	0	0	0	0	0	0	0	0	0	0	0	0	0	0	0	0	0	0	0	0	0	0	0	0	0	0	0	0	0	0	0
Cdc42bpa	0	0	0	0	0	0.954528	0	0	0.850664	0.617527	0	0.679195	0	0	0	0	0	0	0	1.23243	0	0.598656	1.30621	0	0.512538	0	0	0	0	0.70299	0	0	0.679579	0.655808	0	0.980413	0	0	0	0	1.12657	0	0	0.406451	0	0	0	0	0
Adck3	0	0.668678	0	0	0	0	0	0	0	0	0	0	0	0	0	0	0	0	0	0	0	0	0	0	0	0	0	0	0	0	0	0	0	0	0	0	0	0.51321	0	0	0	0	0	0	0	0	0	0	0.460046
Gm37336	0	0	0	0	0	0	0	0	0	0	0	0	0	0	0	0	0	0	0	0	0	0	0	0	0	0	0	0	0	0	0	0	0	0	0	0	0	0	0	0	0	0	0	0	0	0	0	0	0
Gm31728	0	0	0	0	0	0	0	0	0	0	0	0	0	0	0	0	0	0	0	0	0	0	0	0	0	0	0	0	0	0	0	0	0	0	0	0	0	0	0	0	0	0	0	0	0	0	0	0	0
Itpkb	0	0	0	0	0	0	0.622848	0	0.850664	1.48554	0	0.396185	1.09812	0	0	0	0	0	0.56247	0	0	0	0	0	0	0	0	0	0	1.11172	0	0	1.08048	0	0	0	0	0	0	0	0	0	0	0.406451	0	0	0	0	0
6330403A02Rik	0	0	0	0	0	0	0	0	0	0	0	0	0	0	0	0	0	0	0	0	0	0	0	0	0	0	0	0	0	0	0	0	0	0	0	0	0	0	0	0	0	0	0	0	0	0	0	0	0
Gm37267	0	0	0	0	0	0	0	0	0	0	0	0	0	0	0	0	0	0	0	0	0	0	0	0	0	0	0	0	0	0	0	0	0	0	0	0	0	0	0	0	0	0	0	0	0	0	0	0	0
Lin9	0	0	1.11453	0	0	0	0	0.558952	0	0	0	0.396185	0	0	0	0	0	0	0.56247	0	0	0	0.852744	0	0	0	0	0	0	0	0	0	0	0	1.07011	0	0	0	0	0	0	0	0	0	0	0	0	0	0
Mixl1	0	0	0	0	0	0	0	0	0	0	0	0	0	0	0	0	0	0	0	0	0	0	0	0	0	0	0	0	0	0	0	0	0	0	0	0	0	0	0	0	0	0	0	0	0	0	0	0	0
Acbd3	0	1.06585	0.705108	0	1.01186	0.954528	1.00374	0.558952	0	0	0	0.396185	0	0	0.539503	0	0.781733	0	0.56247	0	0	0.598656	0	0	0.512538	0	0	0	0	0.70299	0	0	0.679579	0	1.07011	0	0	0	0	0.554374	0.714192	0	0	0	0	0.855379	0	0	0.460046
Gm37768	0	0	0	0	0	0	0	0	0	0	0	0	0	0	0	0	0	0	0	0	0	0	0	0	0	0	0	0	0	0	0	0	0	0	0	0	0	0	0	0	0	0	0	0	0	0	0	0.662064	0
Gm38293	0	0	0	0	0	0	0	0	0	0	0	0	0	0	0	0	0	0	0	0	0	0	0	0	0	0	0	0	0	0	0	0	0	0	0	0	0	0	0	0	0	0	0	0	0	0	0	0	0
H3f3a	2.64539	2.59313	3.11375	2.78745	2.64832	3.15121	2.75314	2.67271	2.66806	2.25585	2.74087	2.68185	3.07508	2.62035	2.77373	3.3214	2.34966	2.58943	2.73079	2.74581	2.78039	2.58739	2.98796	2.75129	3.13958	3.31466	0.92033	3.35121	0	3.06319	1.93949	2.69472	2.68257	2.76173	1.57514	2.0363	2.41775	2.27402	2.27077	2.80686	2.52316	2.67166	1.98538	2.56768	2.21538	2.34812	2.22587	2.77388	2.58529
Gm17275	0	0	0	0	0	0	0	0	0	0	0	0	0	0	0	0	0	0	0.56247	0	0	0	0	0	0	0	0	0	0	0.70299	0	0	0	0	0	0	0	0	0	0	0	0	0	0	0.703403	0	0	0	0
H3f3aos	0	0	0	0	0	0	0	0	0	0	0	0	0	0	0	0	0	0	0	0	0	0	0	0	0	0	0	0	0	0	0	0	0	0	0	0	0	0	0	0	0	0	0	0	0	0	0	0	0
Sde2	1.10317	0	0	0.545627	0	0	0	0	0.850664	0	0	0.679195	0	0	0.539503	0	1.02169	0	0	0	0	0	0	0.571953	0.849743	0	0	0	0	0	0.784378	0.621968	0	0	0	0	0.994522	0.51321	0	0	0	0.558472	0	0	0	0	0	0	0
Lefty2	0	0	0	0	0	0	0	0	0	0	0	0	0	0	0	0	0	0	0	0	0	0	0	0	0	0	0	0	0	0	0	0	0	0	0	0	0	0	0	0	0	0	0	0	0	0	0	0	0
Pycr2	0	0.668678	0	0.545627	1.01186	0.954528	1.00374	0	0	0.617527	0.840799	0.396185	0.846879	0.821561	0.539503	0	0.465385	0.751509	0	0	0	0	1.30621	1.19851	0	0	0.92033	1.00103	0	0.70299	0	1.00253	0	0	1.07011	0	0.616113	0	0.895192	0.554374	0	0	0	0.694625	0.703403	0	0	0.662064	0.460046
Lefty1	0	0	0	0	0	0	0	0	0.850664	0	0	0	0	0	0	0	0	0	0	0	0	0	0	0	0	0	0	0	0	0	0	0	0	0	0	0	0	0	0	0	0	0	0	0	0	0	0	0	0
Tmem63a	0	0	0	0	0	0	0	0	0	0	0	0.396185	0	0	0	0	0	0	0.56247	0	0	0	0	0	0	0	0	0	1.07314	0	0	0	0	0	0	0	0	0.850703	0	0	0	0	0	0.406451	0	0.855379	0	0	0
2210411M09Rik	0	0	0	0	0	0	0	0	0	0	0	0	0	0	0	0	0	0	0	0	0	0	0	0	0	0	0	0	0	0	0	0	0	0	0	0	0	0	0	0	0	0	0	0	0	0	0	0	0
Ephx1	0	0	0	0	0	0	0	0	0	0	0	0	0	0	0	0	0.465385	0	0	0	0	0	0	0	0	0	0	0	0	0	0	0	0	0	0	0	0	0	1.35985	0	0	0.558472	0	0.694625	0	0.855379	0.779426	0	0
9130409I23Rik	0	0	0	0	0	0	0	0	0	0	0	0	0	0	0	0	0	0	0	0	0	0	0	0	0	0	0	0	0	0	0	0	0	0	0	0	0	0	0	0	0	0	0	0	0	0	0	0	0
Gm37406	0	0	0	0	0	0	0	0	0	0	0	0	0	0	0	0	0	0	0	0	0	0	0	0	0	0	0	0	0	0	0	0	0	0	0	0	0	0	0	0	0	0	0	0	0	0	0	0	0
Nvl	0	0.668678	0	0	0	0	0.622848	0.558952	0	0.617527	0.840799	0.679195	0	0	0	0	0	0	0.56247	0	0	0.598656	0.852744	0.933521	0.512538	0.76674	0	0.764249	0	0	0.784378	0	0.679579	0.655808	0	0	0	0.51321	0	0	0	0	0	0	0.703403	0	0	0	0
Cnih4	0	0	0.705108	0.896651	0	0	0	0.558952	0.850664	0.617527	1.09103	0.396185	0.510532	0	0.888018	0	0	0	0	0	0	0	0	0	0.512538	0	0	0	0	0	0	0.621968	1.08048	0.655808	0	0.980413	0	0	0	0	0.714192	0	0.529441	0.406451	0	0	0.779426	0	0.460046
Wdr26	0	1.06585	0	0	1.01186	1.43387	0	0	0	0.617527	1.291	0.899525	0	0	0	0	0.465385	0	0.920284	0	0	0.970531	0	0	0.512538	0.76674	0.92033	0.764249	0	0.70299	0	0.621968	0	0	0	0	0.616113	0	1.35985	0	0.714192	0	0	0.694625	0.703403	0	0.779426	0	0.460046
A430110L20Rik	0	0	0	0	0	0	0	0	0	0	0	0	0	0	0	0	0	0	0	0	0	0.598656	0	0	0	0	0	0	0	0	0	0	0	0	0	0	0	0	0	0	0	0	0	0	0	0	0	0	0
Cnih3	0	0	0	0	0	0	0	0	0	0	0	0	0	0	0	0	0	0	0	0	0	0	0	0	0	0	0	0	0	0	0	0	0	0	0	0	0	0	0	0	0	0	0	0	0	0	0	0	0
Ccdc121	0	0	0	0	0	0	0	0	0	0	0	0	0	0	0	0	0	0	0	0	0	0	0	0	0	0	0	0	0	0	0	0	0	0	0	0	0	0	0	0	0	0	0	0	0	0	0	0	0
Dnah14	0	0	0	0	0	0	0	0	0	0	0	0	0	0	0	0	0	0	0	0	0	0	0	0	0	0	0	0	0	0	0	0	0	0	0	0	0	0	0	0	0	0	0	0	0	0	0	0	0
Lbr	0	0	0	0	0	0	0	0	0	0	0	0.396185	0	0	0	0	0	0	0	0	0	0	0	0	0	0	0	0	0	0.70299	0.784378	0	0	0	1.07011	0	0	0	0	0.554374	0	0	0	0	0	0.855379	0.779426	1.05695	0.460046
Gm5533	0	0	0	0	0	0	0	0	0	0	0	0	0	0	0	0	0	0	0	0	0	0	0	0	0	0	0	0	0	0	0	0	0	0	0	0	0	0	0	0	0	0	0	0	0	0	0	0	0
Enah	0.696565	1.06585	0.705108	1.36168	1.83292	1.75654	0	1.17758	1.30357	2.42055	1.291	2.53904	0.846879	2.1569	1.79277	1.23174	1.02169	2.04397	2.05348	2.37194	0	1.778	1.85384	0.933521	1.94958	1.49475	0.92033	1.35285	1.5788	1.11172	1.21849	1.49298	2.17297	1.88102	1.57514	2.0363	0.616113	1.30361	2.10888	0.908944	1.12657	1.17681	1.64633	1.38851	2.09732	1.30956	1.74412	1.05695	1.62709
Srp9	1.6149	1.06585	1.62851	1.53222	1.83292	1.43387	1.82219	1.70348	0.850664	1.2706	1.45758	1.07997	1.60885	1.80766	1.66599	1.76719	1.37704	1.70125	1.5634	2.11488	1.67176	0.970531	0.852744	2.25013	1.94958	2.06894	0	1.72089	1.07314	1.11172	0	1.49298	1.92254	1.54901	1.57514	2.0363	1.2684	1.6142	1.35985	1.17017	1.82659	1.70256	1.77256	1.38851	1.11226	1.30956	1.21207	1.7394	1.923
Vmn1r1	0	0	0	0	0	0	0	0	0	0	0	0	0	0	0	0	0	0	0	0	0	0	0	0	0	0	0	0	0	0	0	0	0	0	0	0	0	0	0	0	0	0	0	0	0	0	0	0	0
Degs1	0	0	0	0	0	0	0	0	0	0	0	0	0	0	0	0	0	0	0	0	0	0	0	0	0.512538	0	0	0	0	0	0	0	0	0	0	0	0	0.51321	0	0	0	0	0	0	0.703403	0	0	0	0
1700047M11Rik	0	0	0	0	0	0	0	0	0	0	0	0	0	0	0	0	0	0	0	0	0	0	0	0	0	0	0	0	0	0	0	0	0	0	0	0	0	0	0	0	0	0	0	0	0	0	0	0	0
Fbxo28	0.696565	0.668678	0	0	0.628795	0	0	0	0	0	0.840799	0.396185	0	0	0	0	0	0	0	0	0	0.970531	0	0	0	0.76674	0.92033	0	0	0	0	0	0	0.655808	0	0	0.616113	0	0	0.554374	0	0.558472	0	0.406451	0	0	0	0	0
Trp53bp2	0.696565	0.668678	0	0	0	0	0	0	0	0.996458	0	0.679195	0.510532	0	0.539503	0	0	0.751509	0	0	0	0	0	0	0	0	0	0	0	0	0	0.621968	0	0.655808	0	0	0.616113	0	0	0	0	0.558472	0.529441	0	0.703403	0	0	0	0
Capn2	0	0.668678	1.11453	0	0	0	0	0.558952	0	0	0.506281	0	0	0.821561	0.539503	0	0.465385	0	0.56247	0	0	0	0	0	0	0	0	0	0	1.11172	0.784378	0	0	0	0	0.980413	0	0	0	0.554374	0	0	0.529441	0.694625	0	0.855379	0.779426	0	0
Gm37885	0	0	0	0	0	0	0	0	0	0	0	0	0	0	0	0	0	0	0	0	0	0	0	0	0	0	0	0	0	0	0	0	0	0	0	0	0	0	0	0	0	0	0	0	0	0	0	0	0
Capn8	0	0	0	0	0	0	0	0	0	0	0	0	0	0	0	0	0	0	0	0	0	0	0	0	0	0	0	0	0	0	0	0	0	0	0	0	0	0	0	0	0	0	0	0	0	0	0	0	0
Gm37218	0	0	0	0	0	0	0	0	0	0	0	0	0	0	0	0	0	0	0	0	0	0	0	0	0	0	0	0	0	0	0	0	0	0	0	0	0	0	0	0	0	0	0	0	0	0	0	0	0
Ccdc185	0	0	0	0	0	0	0	0	0	0	0	0	0	0	0	0	0	0	0	0	0	0	0	0	0	0	0	0	0	0	0	0	0	0	0	0	0	0	0	0	0	0	0	0	0	0	0	0	0
Susd4	0	0	0	0	0	0	0	0	0	0	0	0	0	0	0	0	0	0	0	0	0	0	0	0	0	0	0	0	0	0	0	0	0	0	0	0	0	0	0	0.554374	0	0	0	0	0	0	0	0	0
Tlr5	0	0	0	0	0	0	0	0	0	0	0	0	0	0	0	0	0	0	0	0	0	0	0	0	0	0	0	0	0	0	0	0	0	0	0	0	0	0	0	0	0	0	0	0	0	0	0	0	0
Gm38079	0	0	0	0	0	0	0	0	0	0	0	0	0	0	0	0	0	0	0	0	0	0	0	0	0	0	0	0	0	0	0	0	0	0	0	0	0	0	0	0	0	0	0	0	0	0	0	0	0
Disp1	0	0	0	0	0	0	0	0	0	0	0	0	0	0.821561	0	0	0	0	0	0	0	0	0	0	0	0	0	0.453424	0	0	0.784378	0	1.08048	0	0	0	0	0	0	0	0	0	0	0	0	0	0	0	0
Brox	0	0	0.705108	0	0.628795	0	0	0.558952	0	0	0	0.396185	0	0	0	0	0.781733	0	0	0	1.15081	0	0	0	0	0	0	0	0	0	0	0.621968	0	0	1.07011	0.980413	0.616113	0	0	0	0	0	0	0.406451	0	0	0	0.662064	0.460046
Aida	0	0	0	0.545627	0	0	0.622848	0	0.850664	0.617527	0	0.679195	0	0	0	0	0.465385	0	0.920284	1.23243	0	0.598656	0	0	0.849743	1.19558	0	0	0	0	0	0	0	0.655808	0	0	0.616113	0	0	0	0	0	0	0.406451	0	0	0	0.662064	0
Mia3	0	1.34936	1.11453	0	1.01186	0	0	0.558952	0.850664	0	0.506281	0.396185	0.510532	0.821561	0	0	0	1.1757	0.56247	0	1.15081	0.598656	0	1.40779	0.849743	1.19558	1.39134	0	0	0.70299	0.784378	1.00253	0	0	0	0.980413	0	0	0.895192	0	0	0	0	0	0	0	0	0	0
Taf1a	0	0	0	0	0	0	0	0	0	0	0	0	0	0	0	0	0	0	0	0	0	0	0	0	0	0	0	0	0	0	0	0	0	0	0	0	0	0	0.895192	0	0.714192	0	0	0	0.703403	0	0	0	0
Gm37986	0	0	0	0	0	0	0	0	0	0	0	0	0	0	0	0	0	0	0	0	0	0	0	0	0	0	0	0	0	0	0	0	0	0	0	0	0	0	0	0	0	0	0	0	0	0	0	0	0
Hhipl2	0	0	0	0	0	0	0	0	0	0	0	0	0	0	0	0	0	0	0	0	0	0	0	0	0	0	0	0	0	0	0	0	0	0	0	0	0	0	0	0	0	0	0	0	0	0	0	0	0
Gm33973	0	0	0	0	0	0	0	0	0	0	0	0	0	0	0	0	0	0	0	0	0	0	0	0	0	0	0	0	0	0	0	0	0	0	0	0	0	0	0	0	0	0	0	0	0	0	0	0	0
Gm34068	0	0	0	0	0	0	0	0	0	0	0	0	0	0	0	0	0	0	0	0	0	0	0	0	0	0	0	0	0	0	0	0	0	0	0	0	0	0	0	0	0	0	0	0	0	0	0	0	0
Gm38108	0	0	0	0	0	0	0	0	0	0	0	0	0	0	0	0	0	0	0	0	0	0	0	0	0	0	0	0	0	0	0	0	0	0	0	0	0	0	0	0	0	0	0	0	0	0	0	0	0
Dusp10	0	0	0	0	0	0	0	0	0	0	0	0	0	0	0	0	0	0	0	0	0	0	0	0	0	0	0	0	0	0	0	0	0	0	0	0	0	0	0	0	0	0	0	0	0	0	0	0	0
1700056E22Rik	0	0	0	0	0	0	0	0	0	0	0	0	0	0	0	0	0	0.751509	0	0	0	0	0	0	0	0	0	0	0	0	0	0	0	0	0	0	0	0	0	0	0	0	0	0	0	0	0	0	0
Gm37223	0	0	0	0	0	0	0	0	0	0	0	0	0	0	0	0	0	0	0	0	0	0	0	0	0	0	0	0	0	0	0	0	0	0	0	0	0	0	0	0	0	0	0	0	0	0	0	0	0
Gm37712	0	0	0	0	0	0	0	0	0	0	0	0	0	0	0	0	0	0	0	0	0	0	0	0	0	0	0	0	0	0	0	0	0	0	0	0	0	0	0	0	0	0	0	0	0	0	0	0	0
1700112H15Rik	0	0	0	0	0	0	0	0	0	0	0	0	0	0	0	0	0	0	0	0	0	0	0	0	0	0	0	0	0	0	0	0	0	0	0	0	0	0	0	0	0	0	0	0	0	0	0	0	0
Gm37800	0	0	0	0	0	0	0	0	0	0	0	0	0	0	0	0	0	0	0	0	0	0	0	0	0	0	0	0	0	0	0	0	0	0	0	0	0	0	0	0	0	0	0	0	0	0	0	0	0
4930488B22Rik	0	0	0	0	0	0	0	0	0	0	0	0	0	0	0	0	0	0	0	0	0	0	0	0	0	0	0	0	0	0	0	0	0	0	0	0	0	0	0	0	0	0	0	0	0	0	0	0	0
Hlx	0	0	0	0	0	0	0	0	0	0	0	0	0	0	0	0	0	0	0	0	0	0	0	0	0	0	0	0	0	0	0	0	0	0	0	0	0	0	0	0	0	0	0	0	0	0	0	0	0
Gm34342	0	0	0	0	0	0	0	0	0	0	0	0	0	0	0	0	0	0	0	0	0	0	0	0	0	0	0	0	0	0	0	0	0	0	0	0	0	0	0	0	0	0	0	0	0	0	0	0	0
2001-03-01	0	0	0	0	0	0.954528	0	0	0	0	0	0	0	0	0	0	0	0.751509	0	0	0	0	0.852744	0	0	0	0	0.453424	0	0	0	0	0	0	0	0	0	0	0	0	0	0	0	0.406451	0	1.30956	0	0	0
2002-03-01	0	0	1.40418	0.545627	0	1.43387	0.622848	1.17758	1.30357	0.996458	0.840799	0.396185	0.846879	0	0	0	0.465385	0.751509	0.56247	1.23243	1.15081	0	0.852744	0	0	0.76674	0.92033	0	2.16312	0	1.21849	0	0	1.04851	0	0	0	0.51321	0.895192	0.554374	0	0	0	0.406451	0.703403	0	0.779426	0	0
C130074G19Rik	0	0	0	0	0	0	0	0	0	0	0	0	0	0	0	0	0	0	0	0	0	0	0	0	0	0	0	0	0	0	0	0	0	0	0	0	0	0	0	0	0	0.558472	0	0	0	0	0	0	0
Mark1	0	0.668678	0	0	0	0	0	0	0	0	0	0.396185	0	0	0	0	0	0	0	0	0	0	0	0.571953	0	0.76674	0	0	0	0.70299	0	0.621968	0	0	1.07011	0	0.994522	0.51321	0	1.17017	1.12657	1.17681	1.12945	0.694625	1.11226	0	1.74412	0.662064	0.77394
Gm38251	0	0	0	0	0	0	0	0	0	0	0	0	0	0	0	0	0	0	0	0	0	0	0	0	0	0	0	0	0	0	0	0	0	0	0	0	0	0	0	0	0	0	0	0	0	0	0	0	0
Gm34732	0	0	0	0	0	0	0	0	0	0	0	0	0	0	0	0	0	0	0	0	0	0	0	0	0	0	0	0	0	0	0	0	0	0	0	0	0	0	0	0	0	0	0	0	0	0	0	0	0
4930433J02Rik	0	0	0	0	0	0	0	0	0	0	0	0	0	0	0	0	0	0	0	0	0	0	0	0	0	0	0	0	0	0	0	0	0	0	0	0	0	0	0	0	0	0	0	0	0	0	0	0	0
Gm37662	0	0	0	0	0	0	0	0	0	0	0	0	0	0	0	0	0	0	0	0	0	0	0	0	0	0	0	0	0	0	0	0	0	0	0	0	0	0	0	0	0	0	0	0	0	0	0	0	0
Rab3gap2	0.696565	0	0	0	0	0	0	0	0	0	0.506281	0.396185	0	0	0	1.23174	0	0	0	0	0	0	0	0	0	0	0	0	0	0	0.784378	0	0	0.655808	1.07011	0	0	0	0	0.554374	0	0	0	0	0	0	0	0	0
Gm34882	0	0	0	0	0	0	0	0	0	0	0	0	0	0	0	0	0	0	0	0	0	0	0	0	0	0	0	0	0	0	0	0	0	0	0	0	0	0	0	0	0	0	0	0	0	0	0	0	0
Iars2	0	0	0	0	0	0	0	0	0	0	0	0	0	0	0	0	0	0	0	0	0	0	0	0	0	0	0	0	0	0	0	0	0	0	0	0	0	0	0	0	0	0	0	0	0	0	0	0	0.460046
2010103J01Rik	0	0	0	0	0	0	0	0	0	0	0	0	0	0	0	0	0	0	0	0	0	0	0	0	0	0	0	0	0	0	0	0	0	0	0	0	0	0	0	0	0	0	0	0	0	0	0	0	0
Bpnt1	0	0	0	0.545627	0	0	0.622848	0	0	0	0.506281	0.679195	0	0	0	0	0.465385	0	0	0	0	0	0	0	0.512538	0	0	0	0	0.70299	0	1.00253	0.679579	0	0	0	0	0.51321	0	0.554374	0	0	0.529441	0	0.703403	0	0	0	0
4930532G15Rik	0	0	0	0	0.628795	0	0	0	0	0	0	0	0	0	0	0	0.465385	0	0	0	0	0	0	0	0	0	0	0	0	0	0	0	0	0	0	0	0.616113	0	0	0	0	0	0.529441	0	0	0	0	0	0.460046
Eprs	0.696565	1.06585	0	0.545627	0.628795	0	1.2789	1.17758	0	0.996458	1.09103	0.396185	1.84521	0	0.539503	0	0.781733	0.751509	0.56247	1.23243	1.15081	0.970531	0.852744	0.571953	0.849743	0	0.92033	0.453424	0	0.70299	1.21849	0.621968	0.679579	0	0	0	0	0.51321	0	0	1.12657	0	0.529441	0	0.703403	0.855379	0	0	0.460046
9630028B13Rik	0	0	0	0	0	0	0	0	0	0	0	0	0	0	0	0	0	0	0	0	0	0	0	0	0	0	0	0	0	0	0	0	0	0	0	0	0	0	0	0	0	0	0	0	0	0	0	0	0
Gm2061	0	0	0	0	0	0	0	0	0	0	0	0	0	0	0	0	0	0	0	0	0	0	0	0	0	0	0	0	0	0	0	0	0	0	0	0	0	0	0	0	0	0	0	0	0	0	0	0	0
Slc30a10	0	0	0	0	0	0	0	0	0	0	0	0	0	0	0	0	0	0	0	0	0	0	0	0	0	0	0	0	0	0	0	0	0	0	0	0	0	0	0	0	0	0	0	0	0	0	0	0	0
Gm38093	0	0	0	0	0	0	0	0	0	0	0	0	0	0	0	0	0	0	0	0	0	0	0	0	0	0	0	0	0	0	0	0	0	0	0	0	0	0	0	0	0	0	0	0	0	0	0	0	0
Lyplal1	0.696565	0	0	0	0.628795	0	0	0.915362	0	0	0.840799	0	0	0	0	1.23174	0.465385	0	0	0	0	0	0	0	0.512538	0	0	0.453424	0	0	0	0	0	0	0	0	0	0	0	0	0	0	0	0	0	0	0	0	0
Gm37134	0	0	0	0	0	0	0	0	0	0	0	0	0	0	0	0	0	0	0	0	0	0	0	0	0	0	0	0	0	0	0	0	0	0	0	0	0	0	0	0	0	0	0	0	0	0	0	0	0
A730004F24Rik	0	0	0	0	0	0	0	0	0	0	0	0	0	0	0	0	0	0	0	0	0	0	0	0	0	0	0	0	0	0	0	0	0	0	0	0	0	0	0	0	0	0	0	0	0	0	0	0	0
Tgfb2	0	0.668678	0.705108	0	0	0	0.622848	0.558952	0	0	0	0.679195	0.510532	1.57322	0.888018	0	0.465385	0	0	0	0	0.970531	0	1.19851	0.849743	0	0	0	0	0	0	0	0	0	0	0	0	0	0	0	0	0	0	0	0	0	0	0	0
Gm29491	0	0	0	0	0	0	0	0	0	0	0	0	0	0	0	0	0	0	0	0	0	0	0	0	0	0	0	0	0	0	0	0	0	0	0	0	0	0	0	0	0	0	0	0	0	0	0	0	0
Rrp15	0	1.06585	0	0	0	0	0	0	0	0	0	0	0.510532	0	0.888018	0	0	0	0.56247	0	0	0	0	0	0	0	0	0	0	0	0	0	0	0	1.07011	0	0	0	0	0	0	0	0	0	0	0	1.21207	0	0
A430105J06Rik	0	0	0	0	0	0	0.622848	0	0	0	0	0	0	0	0	0	0	0	0	0	0	0	0	0	0	0	0	0	0	0	0	0	0.679579	0	0	0	0	0	0	0	0.714192	0	0	0	0	0	0	0	0
1700023G09Rik	0	0	0	0	0	0	0	0	0	0	0	0	0	0	0	0	0	0	0	0	0	0	0	0	0	0	0	0	0	0	0	0	0	0	0	0	0	0	0	0	0	0	0	0	0	0	0	0	0
Gm37912	0	0	0	0	0	0	0	0	0	0	0	0	0	0	0	0	0	0	0	0	0	0	0	0	0	0	0	0	0	0	0	0	0	0	0	0	0	0	0	0	0	0	0	0	0	0	0	0	0
D1Pas1	0	0	0	0	0	0	0	0	0	0	0	0	0	0	0	0	0	0	0	0	0	0	0	0	0	0	0	0	0	0	0	0	0	0	0	0	0	0	0	0	0	0	0	0	0	0	0	0	0
Spata17	0	0	0	0	0	0	0	0	0	0	0	0	0	0	0	0	0	0	0	0	0	0	0	0	0	0	0	0	0	0	0	0	0	0	0	0	0	0	0	0	0	0	0	0	0	0	0	0	0
1700007P06Rik	0	0	0	0	0	0	0	0	0	0	0	0	0	0	0	0	0	0	0	0	0	0	0	0	0	0	0	0	0	0	0	0	0	0	0	0	0	0	0	0	0	0	0	0	0	0	0	0	0
Gpatch2	0	1.34936	0.705108	0	0.628795	0	0	0.558952	0.850664	0.617527	0.506281	0.679195	0.510532	0.821561	0	0	1.37704	0	0	0	0	0	0.852744	0	0.512538	0	0	0	0	0	0	0	0	0	0	0	0	0	0.895192	0.554374	0	0.558472	0.873786	0.406451	0	0.855379	0	0	0
Gm38155	0	0	0	0	0	0	0	0	0	0	0	0	0	0	0	0	0	0	0	0	0	0	0	0	0	0	0	0	0	0	0	0	0	0	0	0	0	0	0	0	0	0	0	0	0	0	0	0	0
Gm37896	0	0	0	0	0	0	0	0	0	0	0	0	0	0	0	0	0	0	0	0	0	0	0	0	0	0	0	0	0	0	0	0	0	0	0	0	0	0	0	0	0	0	0	0	0	0	0	0	0
Esrrg	0	0	0	0	0	0	0	0	0	0	0	0	0	0	0	0	0	0	0	0	0	0	0	0	0	0	0	0	0	0	0	0	0	0	0	0	0	0	0	0.554374	0	0	0	0	0	0	0	0	0
Gm36388	0	0	0	0	0	0	0	0	0	0	0	0	0	0	0	0	0	0	0	0	0	0	0	0	0	0	0	0	0	0	0	0	0	0	0	0	0	0	0	0	0	0	0	0	0	0	0	0	0
9330162B11Rik	0	0	0	0	0	0	0	0	0	0	0	0	0	0	0	0	0	0	0	0	0	0	0	0	0	0	0	0	0	0	0	0	0	0	0	0	0	0	0	0	0	0	0	0	0	0	0	0	0
Gm38064	0	0	0	0	0	0	0	0	0	0	0	0	0	0	0	0	0	0	0	0	0	0	0	0	0	0	0	0	0	0	0	0	0	0	0	0	0	0	0	0	0	0	0	0	0	0	0	0	0
Ush2a	0	0	0	0	0	0	0	0	0	0	0	0	0	0	0	0	0	0	0	0	0	0	0	0	0	0	0	0	0	0	0	0	0	0	0	0	0	0	0	0	0	0	0	0	0	0	0	0	0
Kctd3	0	0	0	0.545627	0	0	0	0	0	0.617527	0	0.396185	0	0	0	0	0	0.751509	0.56247	0	0	0	0	0	0	0	0	0	0	0	0	0	0	0	0	0	0	0	0.895192	0	0	0	0	0	0.703403	0	0	0.662064	0
Kcnk2	0	0	0	0	0	0	0	0	0	0	0	0	0	0	0	0	0	0	0	0	0	0	0	0	0	0	0	0	0	0	0	0	0	0	0	0	0	0	0.895192	0	0	0	0	0	0	0	0	0	0
A430027H14Rik	0	0	0	0	0	0	0	0	0	0	0	0	0	0	0	0	0	0	0	0	0	0	0	0	0	0	0	0	0	0	0	0	0	0	0	0	0	0	0	0	0	0	0	0	0	0	0	0	0
Cenpf	0	0	0	0	0	0	0	0.558952	0	0	0	0	0	0	0	0	0	0	0	0	0	0	0	0	0	0	0	0	0	0	0	0	0	0	0	0	0	0	0	0	0	0	0	0.406451	0.703403	0	0	0	0
Ptpn14	0	0	0	0	0	0	0	0	0	0	0	0	0	0	0	0	0	0	0	0	0	0	0	0	0	0	0	0	0	0	0	0	0	0	0	0	0	0.51321	0	0.554374	0	0	0	0	0	0	0	0	0
Gm26574	0	0	0	0	0	0	0	0	0	0	0	0	0	0	0	0	0	0	0	0	0	0	0	0	0	0	0	0	0	0	0	0	0	0	0	0	0	0	0	0	0	0	0	0	0	0	0	0	0
Gm37422	0	0	0	0	0	0	0	0	0	0	0	0	0	0	0	0	0	0	0	0	0	0	0	0	0	0	0	0	0	0	0	0	0	0	0	0	0	0	0	0	0	0	0	0	0	0	0	0	0
Smyd2	0	0	0	0.545627	1.01186	0	0.622848	0	0.850664	0.617527	0.506281	0.396185	0.510532	0	0	1.23174	0	0	0.56247	0	0	1.24098	0	0.571953	0	0	0	0	0	0	0	0	0.679579	0	0	0.980413	0	0.51321	0	0	0.714192	0	0.529441	0.918064	0	0	0	0.662064	0.460046
Prox1	0.696565	1.90359	0.705108	0	0	0	0.622848	0	0.850664	0	0.506281	0.899525	0.846879	0.821561	0	0	0.781733	1.47261	1.18326	0	0	0	0	0	0	0	0	0	0	0.70299	0	1.00253	0	0	0	0	0	0.51321	0	0.554374	0	0	0.873786	0.406451	0	0	0	0	0
Gm28172	0	0	0	0	0	0	0	0	0	0	0	0	0	0	0	0	0	0	0	0	0	0	0	0	0	0	0	0	0	0	0	0.621968	0	0	0	0	0	0	0	0	0	0	0	0	0	0	0	0	0
Prox1os	0	0	0.705108	0	0	0.954528	0	0	0	0	0.506281	0.396185	0.510532	0.821561	0	0	0	0	0	0	1.15081	0.598656	1.30621	0	1.10146	0	0	0	0	0	0	0.621968	0.679579	0	0	0	0	0.51321	0	0.554374	0	0	0	0	0	0	0	0	0
Gm29678	0	0	0	0	0	0	0	0	0	0	0	0	0	0	0	0	0	0	0	0	0	0	0	0	0	0	0	0	0	0	0	0	0	0	0	0	0	0	0	0	0	0	0	0	0	0	0	0	0
Gm30725	0	0	0	0	0	0	0	0	0	0	0	0	0	0	0	0	0	0	0	0	0	0	0	0	0	0	0	0	0	0	0	0	0	0	0	0	0	0	0	0	0	0	0	0	0	0	0	0	0
Gm30932	0	0	0	0	0	0	0	0	0	0	0	0	0	0	0	0	0	0	0	0	0	0	0	0	0	0	0	0	0	0	0	0	0	0	0	0	0	0	0	0	0	0	0	0	0	0	0	0	0
Angel2	0.696565	0	0.705108	0	0	0.954528	0.622848	0	0.850664	0.996458	0	0.899525	0	0	0	0	0	0	1.18326	1.76799	0	0	0.852744	0	0	0.76674	0	0.453424	1.5788	0	0	0	0.679579	0	1.07011	0	0	0.51321	0	0	0.714192	0.558472	0	0	1.11226	0	1.21207	0	1.01249
Vash2	0	0	0	0	0	0.954528	0.622848	0	0	0	0	0.679195	0	0	0	0	0	0	0.56247	0	0	0.598656	0.852744	0	0	0.76674	0	0	0	0	0	0	0	0	0	0	0	0	0	0	0	0	0	0	0	0	0	0	0
Gm31373	0	0	0	0	0	0	0	0	0	0	0	0	0	0	0	0	0	0	0	0	0	0	0	0	0	0	0	0	0	0	0	0	0	0	0	0	0	0	0	0	0	0	0	0	0	0	0	0	0
Mfsd7b	0	0	0	0	0	0	0	0	0	0	0	0	0	0.821561	0	0	0	0.751509	0	0	0	0.598656	0	0	0	0	0.92033	0	0	0	0	0	0	0	0	0	0	0	0.895192	0	0	0	0	0	0.703403	0	0	0	0
A230020J21Rik	0	0	0	0	0	0	0	0	0	0	0	0	0	0	0	0	0	0	0	0	0	0	0	0	0	0	0	0	0	0	0	0	0	0	0	0	0	0	0	0	0	0	0	0	0	0	0	0	0
Spata45	0	0	0	0	0	0	0	0	0	0	0	0	0	0	0	0	0	0	0	0	0	0	0	0	0	0	0	0	0	0	0	0	0	0	0	0	0	0	0	0	0	0	0	0	0	0	0	0	0
Tatdn3	0	0	0	0.545627	0	0	0	0	0	0.617527	0.506281	0	0	0	0	0	0	0.751509	0	0	0	0	0	0	0.512538	0	0	0	1.07314	0	0	0	0	0	0	0	0	0	0	0	0	0	0	0	0	0	0	0	0
Nsl1	0	0	0	0	0	0	0	0	0	0	0	0	0	0	0	0	0	0	0	0	0	0	0	0	0	0	0	0	0	0	0	0	0	0	0	0	0	0	0	0	0	0	0	0	0	0	0	0	0
Gm38188	0	0	0	0	0	0	0	0	0	0	0	0	0	0	0	0	0	0	0	0	0	0	0	0	0	0	0	0	0	0	0	0	0	0	0	0	0	0	0	0	0	0	0	0	0	0	0	0	0
Batf3	0	0	0	0	0	0	0	0	0	0	0	0	0	0	0	0	0	0	0	0	0	0	0	0	0	0	0	0	0	0	0	0	0	0	0	0	0	0	0	0	0	0	0	0	0	0	0	0	0
Gm38161	0	0	0	0	0	0	0	0	0	0	0	0	0	0	0	0	0	0	0	0	0	0	0	0	0	0	0	0	0	0	0	0	0	0	0	0	0	0	0	0	0	0	0	0	0	0	0	0	0
Fam71a	0	0	0	0	0	0	0	0	0	0	0	0	0	0	0	0	0	0	0	0	0	0	0	0	0	0	0	0	0	0	0	0	0	0	0	0	0	0	0	0	0	0	0	0	0	0	0	0	0
Atf3	0	0	0	0	0	0	0	0	0.850664	0	0	0	0	0	0	0	0	0	0	0	0	0	0	0	0	0	0	0	0	0	0	0	0	0	0	0	0	0	0	0	0.714192	0.558472	0	0	0	0	0	0	0
D730003I15Rik	0	0	0	0	0	0	0	0	0	0.617527	0	0.396185	0	0	0	0	0	0	0	0	0	0	0	0	0.512538	0	0	0	0	0.70299	0	0	0.679579	0	0	0	0	0	0	0	0	0	0	0	0	0	0	0	0
Gm37168	0	0	0	0	0	0	0	0	0	0	0	0	0	0	0	0	0	0	0	0	0	0	0	0	0	0	0	0	0	0	0	0	0	0	0	0	0	0	0	0	0	0	0	0	0	0	0	0	0
Nenf	1.6149	1.56999	1.11453	1.67787	2.07979	1.75654	1.82219	1.70348	1.61415	1.2706	2.11024	0.899525	1.60885	0.821561	1.66599	0	1.93532	1.1757	1.18326	1.23243	2.01254	0.970531	1.30621	1.85662	1.61286	1.49475	1.39134	2.47655	1.07314	1.11172	1.5202	1.95134	1.76904	1.04851	1.07011	1.7912	0.994522	0.850703	0.895192	1.69472	1.4177	1.55604	0.529441	2.01746	1.80879	1.30956	1.51307	1.55923	1.62709
Tmem206	0	0	0	0	0	0	0	0	0	0	0	0	0	0	0	0	0	0	0	0	0	0	0	0.571953	0	0	0	0	0	0	0	0	0	0	0	0	0	0	0	0	0	0	0	0	0	0	0	0	0
Ppp2r5a	0.696565	0	0	0	0	0	0.622848	0.558952	0	0.617527	0	0	0	0	0.539503	0	0	0	0.56247	0	0	0.598656	0	0	0	0	0	0.764249	0	0	0	0.621968	0	0	1.07011	0	0.616113	0	0	0.554374	0	0	0	0.406451	0	0	0	0	0
Gm32200	0	0	0	0	0	0	0	0	0	0	0	0	0	0	0	0	0	0	0	0	0	0	0	0	0	0	0	0	0	0	0	0	0	0	0	0	0	0	0	0	0	0	0	0	0	0	0	0	0
Gm37432	0	0	0	0	0	0	0	0	0	0	0	0	0	0	0	0	0	0	0	0	0	0	0	0	0	0	0	0	0	0	0	0	0	0	0	0	0	0	0	0	0	0	0	0	0	0	0	0	0
Dtl	0	0	0	0	0	0	0	0	0	0	0	0	0	0	0	0	0	0	0	0	0	0	0	0	0	0	0	0	0	0	0	0	0	0	0	0	0	0	0	0	0	0	0	0	0	0	0	0	0
Ints7	0	0.668678	0	0	0	0	0	0	0	0	0	0	0	0	0	0	0	0	0.56247	0	0	0	0	0	0	0	0	0.453424	0	0	0	0	0.679579	0	0	0	0	0	0.895192	0	0	0	0	0	0.703403	0	0	0	0
Lpgat1	0	0	0	0	0	0	0	0	0	0.996458	0	0	0	0	0.539503	0	0	0	0	0	0	0	0	0	0	0	0	0	0	0	0	0	0	0.655808	0	0.980413	0	0	0	0	0	0	0	0.406451	0	0	0	0	0.460046
Gm38037	0	0	0	0	0	0	0	0	0	0	0	0	0	0	0	0	0	0	0	0	0	0	0	0	0	0	0	0	0	0	0	0	0	0	0	0	0	0	0	0	0	0	0	0	0	0	0	0	0
1700034H15Rik	0	0	0	0	0	0	0	0	0	0	0	0	0	0	0	0	0	0	0	0	0	0	0	0	0	0	0	0	0	0	0	0	0	0	0	0	0	0	0	0	0	0	0	0	0	0	0	0	0
Slc30a1	0	0.668678	0	0	0	0	0	0	0	0	0	0.396185	0	0	0	0	0	0	0	0	0	0	0	0	0	0	0	0	0	0	0	0	0	0	0	0	0	0	0	0	0	0.558472	0	0	0	0	0	0	0
Rd3	0	0	0	0	0	0	0	0	0	0	0	0	0	0	0	0	0	0	0	0	0	0	0	0	0	0	0	0	0	0	0	0	0	0	0	0	0	0	0	0	0	0	0	0	0	0	0	0	0
Gm26670	0	0	0	0	0	0	0	0	0	0	0	0	0	0	0	0	0	0	0	0	0	0.598656	0	0	0	0	0	0	0	0.70299	0	0	0	0	0	0	0	0	0	0	0.714192	0	0	0.406451	0	0	0	0	0
Gm26879	0	0	0	0	0	0	0	0	0	0	0	0	0	0	0	0	0	0	0	0	0	0	0	0	0	0	0	0	0	0	0	0	0	0	0	0	0	0	0	0	0	0	0	0	0	0	0	0	0
Rcor3	0	0	0	0	0.628795	0	0.622848	0	0	0	0	0	0	0	0	0	0	0	0.56247	0	0	0.598656	0	0.571953	0	0	0	0	0	0	0.784378	0	0	0	0	0	0	0	0	0	0.714192	0	0	0	0	0	0	0	0
Gm10516	0	0	0	0	0	0	0	0	0	0	0	0	0	0	0	0	0	0	0	0	0	0	0	0	0	0	0	0	0	0	0	0	0	0	0	0	0	0	0	0	0	0	0	0	0	0	0	0	0
Kcnh1	0	0	0	0	0	0	0	0	0	0	0	0	0	0	0	0	0	0	0	0	0	0	0	0	0	0	0	0	0	0	0	0	0	0	0	0	0	0	0	0	0	0	0	0	0	0	0	0	0
Hhat	0	0	0	0	0	0	0	0	0	0	0	0	0	0	0	0	0	0	0	1.23243	0	0	0	0	0	0	0	0	0	0	0	0	0	0	0	0	0	0	0	0	0	0	0	0	0	0	0	0	0
1700065J18Rik	0	0	0	0	0	0	0	0	0	0	0	0	0	0	0	0	0	0	0	0	0	0	0	0	0	0	0	0	0	0	0	0	0	0	0	0	0	0	0	0	0	0	0	0	0	0	0	0	0
Sertad4	0	0	0	0	0	0	0	0	0	0	0	0	0	0	0	0	0	0	0	0	0	0	0	0	0	0	0	0	0	0	0	0	0	0	0	0	0	0	0	0	0	0	0	0	0	0	0	0	0
Gm15867	0	0	0	0	0	0	0	0	0	0	0	0	0	0	0	0	0	0	0	0	0	0	0	0	0	0	0	0	0	0	0	0	0	0	0	0	0	0	0	0	0	0	0	0	0	0	0	0	0
Syt14	0	0	0	0	0	0	0	0	0	0.617527	0	0	0	0	0	0	0	0	0	0	0	0	0	0	0	0	0	0	0	0	0	0	0	0	0	0	0	0	0	0	0	0	0	0	0	0	0	0	0
Gm31406	0	0	0	0	0	0	0	0	0	0	0	0	0	0	0	0	0	0	0	0	0	0	0	0	0	0	0	0	0	0	0	0	0	0	0	0	0	0	0	0	0	0	0	0	0	0	0	0	0
Diexf	0	0	0	0	0	0	0	0	0	0	0	0	0	0	0	0	0	0	0	0	0	0	0	0	0	0	0	0	0	0	0	0	0	0.655808	0	0	0	0	0.895192	0	0	0	0	0	0	0	0	0	0
Irf6	0	0	0.705108	0	1.01186	0	0	0	0	0.996458	0.506281	0.679195	0	0	0.539503	0	0.781733	0.751509	0.920284	0	0	0.598656	0	0.571953	0	0	0	0	0	0	0	1.00253	1.08048	0.655808	1.07011	0	0.616113	0.51321	0.895192	0.554374	1.4177	0.558472	0.529441	0.694625	0	0	0	0	1.20495
A130010J15Rik	0	0	0	0.545627	0	0	0	0	0	0	0.506281	0.396185	0	0	0.539503	0	0.465385	0	0	0	0	0	0	0	0	0	0	0.453424	0	0	0	0	0	0	0	0	0	0	0	0.554374	0.714192	0.558472	0	0	0	0	0	0	0
Traf3ip3	0	0	0	0	0	0	0	0	0	0	0	0	0	0	0	0	0	0	0	0	0	0	0	0	0	0	0	0	0	0	0	0	0	0	0	0	0	0	0	0	0	0	0	0	0	0	0	0	0
Gm15872	0	0	0	0	0	0	0	0	0	0	0	0	0	0	0	0	0	0	0	0	0	0	0	0	0	0	0	0	0	0	0	0	0	0	0	0	0	0	0	0	0	0	0	0	0	0	0	0	0
4930570N18Rik	0	0	0	0	0	0	0	0	0	0	0	0	0	0	0	0	0	0	0	0	0	0	0	0	0	0	0	0	0	0	0	0	0	0	0	0	0	0	0	0	0	0	0	0	0	0	0	0	0
Lamb3	0	0	0	0	0	0	0	0	0	0	0	0	0	0	0	0	0	0	0	0	0	0	0	0	0	0	0	0	0	0	0.784378	0	0	0	0	0	0	0	0	0	0	0	0	0	0	0	0	0	0
Hsd11b1	0	0	0	0	0	0	0	0	0	0	0	0	0	0	0	0	0	0	0	0	0	0	0	0	0	0	0	0	0	0	0	0	0	0	0	0	0	0	0	0	0	0	0	0	0	0	0	0	0
G0s2	0	0	0	0	0	0	0	0	0	0	0	0	0	0	0	0	0	0	0	0	0	0	0	0	0	0	0	0	0	0	0	0	0	0	0	0	0	0	0	0.554374	0	0	0	0	0	0	0	0	0.460046
Gm37650	0	0	0	0	0	0	0	0	0	0	0	0	0	0	0	0	0	0	0	0	0	0	0	0	0	0	0	0	0	0	0	0	0	0	0	0	0	0	0	0	0	0	0	0	0	0	0	0	0
Camk1g	0	0	0	0	0	0	0	0	0	0	0	0	0	0	0	0	0	0	0	0	0	0	0	0	0	0	0	0	0	0	0	0	0	0	0	0	0	0	0	0	0	0	0	0	0	0	0	0	0
4631405K08Rik	0	0	0	0	0	0	0	0	0	0	0	0	0	0	0	0	0	0	0	0	0	0	0	0	0	0	0	0	0	0	0	0	0	0	0	0	0	0	0	0	0	0	0	0	0	0	0	0	0
4930503O07Rik	0	0	0	0	0	0	0	0	0	0	0	0	0	0	0	0	0	0	0	0	0	0	0	0	0	0	0	0	0	0	0	0	0	0	0	0	0	0	0	0	0	0	0	0	0	0	0	0	0
Plxna2	0	0	0	0	0	0	0	0	0	0.617527	0	0	0	0	0	0	0	0	0	0	0	0	0	0	0	0	0	0	0	0	0	0	0	0	0	0	0	0	0	0	0	0	0	0	0	0	0	0	0
Cd34	0	0	0	0	0	0	0	0	0	0	0	0	0	0	0	0	0	0	0	0	0	0	0	0	0	0	0	0	0	0	0	0	0	0	0	0	0	0	0	0	0	0	0	0	0	0	0	0	0
Gm16897	0	0	0	0	0	0	0	0	0	0	0	0	0	0	0	0	0	0	0	0	0	0	0	0	0	0	0	0	0	0	0	0	0	0	0	0	0	0	0	0	0	0	0	0	0	0	0	0	0
Gm32250	0	0	0	0	0	0	0	0	0	0	0	0	0	0	0	0	0	0	0	0	0	0	0	0	0	0	0	0	0	0	0	0	0	0	0	0	0	0	0	0	0	0	0	0	0	0	0	0	0
Gm37027	0	0	0	0	0	0	0	0	0	0	0	0	0	0	0	0	0	0	0	0	0	0	0	0	0	0	0	0	0	0	0	0	0	0	0	0	0	0	0	0	0	0	0	0	0	0	0.779426	0	0
Cd46	0	0	0	0	0	0	0	0	0	0	0	0	0	0	0	0	0	0	0	0	0	0	0	0	0	0	0	0	0	0	0	0	0	0	0	0	0	0	0	0	0	0	0	0	0	0	0	0	0
Cr1l	0	0	0	0	0	0.954528	0	0.558952	0	0	0.840799	0.679195	0.846879	0	0.539503	1.23174	0.781733	0	1.18326	0	1.15081	0	0	0	0	0.76674	0	0.453424	0	0	0	0	0.679579	0.655808	0	0	0.994522	0	0.895192	0.554374	0	0.558472	0.529441	0.406451	0	0.855379	0	0.662064	0
Cr2	0	0	0	0	0	0	0	0	0	0	0	0	0	0	0	0	0	0	0	0	0	0	0	0	0	0	0	0	0	0	0	0	0	0	0	0	0	0	0	0	0	0	0	0	0	0	0	0	0
Fam171a1	0.696565	0	0	0	0.628795	0	0	0	0	0	0	0	0	0	0	0	0	0	0	0	0	0	0	0	0	0	0	0	1.07314	0	0	0	0	0	0	0	0	0	0	0	0.714192	0	0	0	0	0	0	0	0
Nmt2	1.10317	0	0	0	0	0	0	0	0	0.617527	0	0	0	0	0	1.23174	0.465385	0	0.56247	0	0	0	0	0	0	0.76674	0.92033	0	0	0.70299	0.784378	0	0	0.655808	1.07011	1.46582	0	0	0.895192	0	0	0	0.873786	0.918064	0.703403	0	1.51307	1.05695	0.460046
Rpp38	0.696565	0	0	0	0.628795	0	0	0	0	0	0.506281	0.396185	0.510532	0	0	0	0.465385	0	0.56247	0	0	0	0	0	0	0	0	0	1.07314	0	0	0	0	0	0	0	0	0	0	0	0.714192	0.558472	0	0	0	0	0	0	0.460046
Acbd7	2.57125	0	0	1.15596	0.628795	0	1.49446	1.94458	1.30357	1.81254	1.09103	2.37238	0.510532	1.26641	0.539503	2.37106	0.465385	2.29874	1.18326	0	1.67176	1.24098	2.57373	2.1653	2.71204	1.19558	0	1.49114	0	1.40102	0	1.27753	0	0.655808	2.35883	3.62813	1.80998	2.34075	0.895192	2.60966	3.33598	1.70256	1.77256	2.08203	3.06397	0.855379	3.52772	2.0244	2.70935
Olah	0	0	0	0	0	0	0	0	0	0	0	0	0	0	0	0	0	0	0	0	0	0	0	0	0	0	0	0	0	0	0	0	0	0	0	0	0	0	0	0	0	0	0	0	0	0	0	0	0
Meig1	0	0	0	0	0	0	0	0	0	0	0	0	0	0	0	0	0	0	0	0	0	0	0	0	0	0	0	0	0	0	0	0	0	0	0	0	0	0	0	0	0.714192	0	0	0	0	0	0	0	0
Dclre1c	0	0.668678	0	0	0	0	0	0	0	0	0	0	0	0.821561	0	0	0	0	0	0	0	0	0	0	0	0	0	0	0	0	0	0	0	0	0	0	0	0	0	0	0	0	0	0	0	0	0	0	0
Suv39h2	0	0	0	0	0	0	0	0	0	0	0	0	0	0	0	1.23174	0	0	0	0	0	0	0	0	0	0	0	0	0	0	0	0	0	0	0	0	0	0	0	0	0	0	0	0	0	0	0	0	0
Gm13184	0	0	0	0	0	0	0	0	0	0	0	0	0	0	0	0	0	0	0	0	0	0	0	0	0	0	0	0	0	0	0	0	0	0	0	0	0	0	0	0	0	0	0	0	0	0	0	0	0
Hspa14	0	0.668678	0.705108	0	0	0	0	0	0	0.617527	0.840799	0	0.510532	0.821561	0	0	0.781733	0	0	0	0	0	0	0	0	0	0	0.764249	0	0	0	0	0	0	1.07011	0	0	0	0	0	0	0	0	0	0	0	0	0	0
Cdnf	0	0	0	0	0	0	0	0	0	0	0	0	0	0	0	0	0	0	0	0	0	0	0	0	0	0	0	0	0	0	0	0	0	0	0	0	0	0	0	0	0	0	0	0	0	0	0	0	0
Fam107b	0	0	0	0	0	0	0	0	0	0	0	0	0	0	0	0	0	0	0	0	0	0	0	0	0	0	0	0	0	0	0	0	0	0	0	0	0	0	0	0	0	0	0	0	0	0.855379	0	0	0
Gm13185	0	0	0	0	0	0	0	0	0	0	0	0	0	0	0	0	0	0	0	0	0	0	0	0	0	0	0	0	0	0	0	0	0	0	0	0	0	0	0	0	0	0	0	0	0	0	0	0	0
Gm13180	0	0	0	0	0	0	0	0	0	0	0	0	0	0	0	0	0	0	0	0	0	0	0	0	0	0	0	0	0	0	0	0	0	0	0	0	0	0	0	0	0	0	0	0	0	0	0	0	0
Gm13191	0	0	0	0	0	0	0	0	0	0	0	0	0	0	0	0	0	0	0	0	0	0	0	0	0	0	0	0	0	0	0	0	0	0	0	0	0	0	0	0	0	0	0	0	0	0	0	0	0
Frmd4a	0	0.668678	0	0.545627	0	0	0	0	0	0	0	0.396185	0	0	0	0	0	0	0	0	0	0	0	0	0	0	0	0	0	0	0	0	0	0	2.15904	0	0	0	0	0	0	0	0	0	0	0	0	0	0
1700080N15Rik	0	0	0	0	0	0	0	0	0	0	0	0	0	0	0	0	0	0	0	0	0	0	0	0	0	0	0	0	0	0	0	0	0	0	0	0	0	0	0	0	0	0	0	0	0	0	0	0	0
Gm13189	0	0	0	0	0	0	0	0	0	0	0	0	0	0	0	0	0	0	0	0	0	0	0	0	0	0	0	0	0	0	0	0	0	0	0	0	0	0	0	0	0	0	0	0	0	0	0	0	0
Gm13175	0	0	0	0	0	0	0	0	0	0	0	0	0	0	0	0	0	0	0	0	0	0	0	0	0	0	0	0	0	0	0	0	0	0	0	0	0	0	0	0	0	0	0	0	0	0	0	0	0
Gm13179	0	0	0	0	0	0	0	0	0	0	0	0	0	0	0	0	0	0	0	0	0	0	0	0	0	0	0	0	0	0	0	0	0	0	0	0	0	0	0	0	0	0	0	0	0	0	0	0	0
Prpf18	0	0	0	0	0	0	0	0.915362	0	0	0.506281	0.679195	0	0	0	0	0	0	0	0	0	0	0	0	0	0	0.92033	0	1.07314	0	0	0.621968	0	0.655808	0	0	0.616113	0.51321	0	0	0.714192	0	0	0	0	0	0	0	0
Bend7	0	0	0.705108	0	0	0	0	0	0	0.617527	0	0	0.846879	0	0	0	0	0	0	1.23243	0	0	0	0	0	0.76674	0	0	0	0	0.784378	0	0	0	0	0	0.616113	0	0	0	0.714192	0	0	0	0	0	0	0	0
Sephs1	0	0.668678	0	0	0.628795	0	0	0.558952	0	0.617527	0.840799	0	0.510532	0	0.539503	0	0.465385	0	0.56247	1.76799	0	0	0	0	0	0	0	0.453424	0	0	0	0.621968	0	1.04851	0	0.980413	0	0	0.895192	0	0	0	0.529441	0.406451	0	0	0.779426	0	0.460046
Phyh	0	0	0	0.545627	0.628795	0	1.00374	0	0	0	0	0	0.510532	0	0.539503	0	0.781733	0.751509	0.56247	1.23243	0	1.24098	0	0	0	0	0.92033	0	0	0	0	0.621968	0.679579	0.655808	0	0	0	1.10258	0	0.554374	0.714192	0.558472	0.529441	0.406451	0	1.62073	0	0	0.77394
Ucma	0	0	0	0	0	0	0	0	0	0	0	0	0	0	0	0	0	0	0	0	0	0	0	0	0	0	0	0	0	0	0	0	0	0	0	0	0	0	0	0	0	0	0	0	0	0	0	0	0
Mcm10	0	0	0	0	0	0	0	0	0	0	0	0	0	0	0	0	0	0	0	0	0	0	0	0	0	0	0	0	0	0	0	0	0	0	0	0	0	0	0	0	0	0	0	0	0	0	0	0	0
Optn	0	0	0	0	0	0	0	0	0	0	0	0	0	0	0	0	0	0	0	0	0	0	0	0	0	0	0	0	0	0	0	0	0	0	0	0	0	0	0	0.554374	0	0	0	0	0	0	0	0	0
4930551O13Rik	0	0	0	0	0	0	0	0	0	0	0	0	0	0	0	0	0	0	0	0	0	0	0	0	0	0	0	0	0	0	0	0	0	0	0	0	0	0	0	0	0	0	0	0	0	0	0	0	0
Gm26776	0	0	0	0	0	0	0	0	0	0	0	0	0	0	0	0	0	0	0	0	0	0	0	0	0	0	0	0	0	0	0	0	0	0	0	0	0	0	0	0	0	0	0	0	0	0	0	0	0
Ccdc3	0	0	0	0	0	0	0	0	0	0	0	0	0	0	0	0	0	0	0	0	0	0	0	0	0	0	0	0	0	0	0	0	0	0	0	0	0	0	0	0	0	0	0	0	0	0	0	0	0
Camk1d	0	0	0	0	0	0	0	0	0	0	0	0	0	0	0	0	0	0	0	0	0	0	0	0	0	0	0	0	0	0	0	0	0	0	0	0	0	0	0	0	0	0	0	0	0	0.855379	0	0	0
Cdc123	1.79745	0	1.11453	0	1.01186	0	1.2789	1.17758	0	0.996458	1.45758	1.23277	1.29875	0	0	0	1.02169	0	0	1.76799	1.15081	1.24098	0.852744	1.19851	1.46963	0.76674	0	0	1.07314	0	0	0	1.36587	1.04851	0	0.980413	0	0.850703	0	0.908944	0	0.558472	0	0.406451	0	1.30956	1.21207	0	0.460046
Nudt5	0	0	0	1.15596	1.01186	0.954528	1.2789	0.915362	0.850664	0.617527	0.506281	0.396185	1.09812	0	1.14596	0	0	0.751509	0.56247	0	1.15081	0	0.852744	0.571953	0	0	0	0	0	1.11172	0	0	0.679579	0.655808	1.57514	0.980413	0.616113	1.10258	0	0	0	0	0	0.406451	1.40164	0	0.779426	0.662064	0.77394
Gm13199	0	0	0	0	0	0	0	0	0	0	0	0	0	0	0	0	0	0	0	0	0	0	0	0	0	0	0	0	0	0	0	0	0	0	0	0	0	0	0	0	0	0	0	0	0	0	0	0	0
Sec61a2	0	0	0.705108	0	0	0	0	0	0	0	0.506281	0.396185	0	0	0	0	0	0	0	0	0	0.598656	0	0	0	0.76674	0	0	1.07314	1.11172	0	0.621968	0.679579	0	0	0	0.616113	0	0.895192	0.554374	0	0	0	0	0.703403	0.855379	0	0	0.460046
Gm13267	0	0	0	0	0	0	0	0	0	0	0	0	0	0	0	0	0	0	0	0	0	0	0	0	0	0	0	0	0	0	0	0	0	0	0	0	0	0	0	0	0	0	0	0	0	0	0	0	0
Dhtkd1	0	0	0	0	0	0	0	0	0	0	0	0.396185	0	0	0	0	0	0	0	0	0	0	0	0	0	0	0	0	0	0	0	0	0	0	0	0	0	0	0	0	0	0	0	0	0	0	0	0	0.460046
Upf2	0	0.668678	0.705108	0	0.628795	1.43387	0.622848	0.558952	0	0.996458	0	0.679195	0.510532	0.821561	0.539503	0	0.781733	1.47261	0.56247	0	0	0.598656	0	0	0.512538	0.76674	0	0	0	0	0	0	0	1.04851	1.07011	0	0	0.850703	0	0.908944	0.714192	0.558472	0.873786	0.694625	1.11226	0.855379	0	0	0.77394
Proser2	0	1.06585	1.11453	0	0.628795	0.954528	0.622848	0.558952	0	0	0.506281	0.899525	0.846879	1.26641	0	0	0.465385	1.1757	0.920284	0	0	0.598656	0.852744	1.19851	0	0.76674	0	0.453424	0	0	0	0.621968	0.679579	0	1.07011	0	0.616113	0.850703	0	0	0.714192	0	0	1.25487	0	0	0	0	0.77394
Gm10857	0	0	0	0	0	0	0	0	0	0	0	0	0	0	0	0	0	0	0	0	0	0	0	0	0	0	0	0	0	0	0	0	0	0	0	0	0	0	0	0	0	0	0	0	0	0	0	0	0
Echdc3	0	0	0	0	0	0	0	0.558952	0	0	0.506281	0	0.846879	0.821561	0	0	0.465385	0	0	0	0	0	0	0	0	0.76674	0	0	0	0	0	0	0	0.655808	0	0	0	0	0	0.554374	0	0	0	0	0	0	0	0	0
A230108P19Rik	0	0	0	0	0	0	0	0	0	0	0	0	0	0	0	0	0	0	0	0	0	0	0	0	0	0	0	0	0	0	0	0	0	0	0	0	0	0	0	0	0	0	0	0	0	0	0	0	0
Gm13383	0	0	0	0	0	0	0	0	0	0	0	0	0	0	0	0	0	0	0	0	0	0	0	0	0	0	0	0	0	0	0	0	0	0	0	0	0	0	0	0	0	0	0	0	0	0	0	0	0
Usp6nl	0	0	0	0	0	0	0	0	0	0	0	0	0	0.821561	0.539503	0	0	0	0	1.23243	0	0	0	0	0	0	0	0	0	0	0.784378	0	0	0	0	0	0	0.850703	0	0	0	0	0	0.406451	0	0.855379	0	0	0
Gm13388	0	0	0	0	0	0	0	0	0	0	0	0	0	0	0	0	0	0	0	0	0	0	0	0	0	0	0	0	0	0	0	0	0	0	0	0	0	0	0	0	0	0	0	0	0	0	0	0	0
Gm13391	0	0	0	0	0	0	0	0	0	0	0	0	0	0	0	0	0	0	0	0	0	0	0	0	0	0	0	0	0	0	0	0	0	0	0	0	0	0	0	0	0	0	0	0	0	0	0	0	0
Celf2	1.39142	0.668678	1.40418	0.545627	1.01186	0	1.2789	0.558952	0.850664	1.66235	1.45758	1.48229	0.846879	1.57322	1.79277	0	0.781733	0	1.5634	0	1.15081	0	1.30621	0.571953	1.30239	0	0	1.19233	0	0.70299	2.09756	1.67015	0	1.04851	1.57514	0.980413	1.2684	0.51321	0	0.554374	1.12657	1.17681	1.12945	1.8743	0.703403	0.855379	0	0	0.77394
Gm13389	0	0	0	0	0	0	0	0	0	0	0	0	0	0	0	0	0	0	0	0	0	0	0	0	0	0	0	0	0	0	1.21849	0	0	0	0	0	0	0	0	0	0	0	0	0	0	0	0	0	0
Gm26565	0	0	0	0	0	0	0	0	0	0	0	0	0	0	0	0	0	0	0	0	0	0	0	0	0	0	0	0	0	0	0	0	0	0	0	0	0	0	0	0	0	0	0	0	0	0	0	0	0
Gm28641	0	0	0	0	0	0	0	0	0	0	0	0	0	0	0	0	0	0	0	0	0	0	0	0	0	0	0	0	0	0	0	0	0	0	0	0	0	0	0	0	0	0	0	0	0	0	0	0	0
Gm13211	0	0	0	0	0	0	0	0	0	0	0	0	0	0	0	0	0	0	0	0	0	0	0	0	0	0	0	0	0	0	0	0	0	0	0	0	0	0	0	0	0	0	0	0	0	0	0	0	0
1700061F12Rik	0	0	0	0	0	0	0	0	0	0	0	0	0	0	0	0	0	0	0	0	0	0	0	0	0	0	0	0	0	0	0	0	0	0	0	0	0	0	0	0	0	0	0	0	0	0	0	0	0
Gm13219	0	0	0	0	0	0	0	0	0	0	0	0	0	0	0	0	0	0	0	0	0	0	0	0	0	0	0	0	0	0	0	0	0	0	0	0	0	0	0	0	0	0	0	0	0	0	0	0	0
Gm13218	0	0	0	0	0	0	0	0	0	0	0	0	0	0	0	0	0	0	0	0	0	0	0	0	0	0	0	0	0	0	0	0	0	0	0	0	0	0	0	0	0	0	0	0	0	0	0	0	0
Gata3	1.10317	1.75064	1.96633	2.11105	1.83292	0.954528	1.67169	2.04634	1.30357	2.16206	1.60033	2.11531	1.29875	1.57322	2.09821	1.23174	1.84588	2.04397	2.38094	2.37194	1.15081	2.21885	1.85384	0.933521	1.10146	2.20488	1.71025	1.8186	1.07314	2.21466	1.93949	2.50256	2.37309	2.32893	1.57514	0.980413	1.65986	1.6142	1.91563	1.9354	1.4177	1.17681	1.98538	1.8743	2.09732	2.04915	1.21207	2.24592	2.15105
Gm13256	0	0	0	0	0	0	0	0	0	0	0	0	0	0	0	0	0	0	0	0	0	0	0	0	0	0	0	0	0	0	0	0	0	0	0	0	0	0	0	0	0	0	0	0	0	0	0	0	0
4930412O13Rik	0	0	0	0	0	0	0	0	0	0	0	0	0.510532	0	0	0	0	0	0	0	0	0	0	0	0	0	0	0	0	0	0	0	0	0	0	0	0	0	0	0	0	0	0	0	0	0	0	0	0
9230102O04Rik	1.6149	0.668678	1.62851	1.15596	0.628795	0.954528	1.00374	1.17758	0.850664	0.617527	1.09103	1.07997	1.84521	1.57322	0.888018	1.76719	1.37704	1.1757	0.56247	1.23243	1.15081	1.45365	0.852744	0.571953	0.849743	0.76674	0	1.00103	0	1.11172	0	0.621968	1.58764	0	1.07011	0	1.2684	0	0	0.554374	0	1.17681	1.12945	0.694625	1.11226	0	0	0.662064	1.01249
Gm13262	0	0	0	0	0	0	0	0	0	0	0	0	0	0	0	0	0	0	0	0	0	0	0	0	0	0	0	0	0	0	0	0	0	0	1.07011	0	0	0	0	0	0	0	0	0	0	0	0	0	0
Taf3	0.696565	0	0	0	1.01186	0	0.622848	0.915362	0	0	0.506281	0.396185	0	1.26641	0	0	0	0	0.920284	1.23243	0	0	0	0	0	0	0	0	0	0	0	0.621968	0.679579	0	0	0.980413	0.616113	0	0	0.554374	0	0.558472	1.33288	0.406451	0	0.855379	0.779426	0	1.01249
Atp5c1	0.696565	0	0	1.67787	1.28814	1.43387	1.82219	1.55692	0.850664	1.48554	1.83623	1.23277	1.60885	1.80766	1.35083	0	1.21506	1.1757	1.5634	1.23243	1.15081	2.1255	1.30621	1.85662	1.30239	0	0.92033	0.453424	1.07314	0.70299	0	1.67015	1.36587	2.01315	1.57514	0.980413	1.65986	1.85084	0.895192	2.03701	1.12657	0.558472	0.873786	0.694625	1.96343	0.855379	0	1.89202	1.36628
Kin	0	0	0.705108	0	0	0	0.622848	0	0.850664	0	0.506281	0	0	0	0	0	0.465385	0.751509	0	0	1.15081	0	0	0.571953	0	0	0	0	0	0	0	0	0	1.04851	0	0	0	0	0	0.554374	0	0	0.873786	0	0	0	0	0.662064	0
Itih2	0	0	0	0	0	0	0	0	0	0	0	0	0	0	0	0	0	0	0	0	0	0	0	0	0	0	0	0	0	0	0	0	0	0.655808	0	0	0.616113	0.51321	0	0	0	0	0	0	0	0	0	0	0
Itih5	1.10317	0	0.705108	0.545627	1.28814	2.0001	0.622848	1.38513	0.850664	1.66235	0.506281	1.23277	0.510532	1.99745	0.888018	1.23174	1.63868	2.04397	1.5634	0	0	0.970531	1.61705	0.571953	0.849743	0	1.71025	0	1.07314	0.70299	2.23402	1.67015	0	0	0	0	0	0.850703	0	0.554374	0	0.558472	0.529441	1.10058	0	0	0.779426	1.05695	0.460046
Sfmbt2	0	0	0	0	0	0	0	0	0	0	0	0	0	0	0	0	0	0	0	0	0	0	0	0	0	0	0	0	0	0	0	0	0	0	0	0	0	0	0	0	0	0	0	0	0	0	0	0	0
Gm13264	0	0	0	0	0	0	0	0	0	0	0	0	0	0	0	0	0	0	0	0	0	0	0	0	0	0	0	0	0	0	0	0	0	0	0	0	0	0	0	0	0	0	0	0	0	0	0	0	0
Prkcq	0	0	0	0	0	0	0	0	0.850664	0	0	0	0	0.821561	0.539503	0	0	0	0	0	0	0	0	0	0	0	0	0	0	0	0	0	0	0	0	0	0	0	0	0	0	0	0	0.406451	0	0	0	0	0
Gm38171	0	0	0	0	0	0	0	0	0	0	0	0	0	0	0	0	0	0	0	0	0	0	0	0	0	0	0	0	0	0	0	0	0	0	0	0	0	0	0	0	0	0	0	0	0	0	0	0	0
8030442B05Rik	0	0	0	0	0.628795	0	0	0	0	0	0	0	0	0	0	0	0	0	0	0	0	0	0	0	0	0	0	0	0	0	0	0	0	0	0	0	0	0	0	0	0	0	0	0	0	0	0	0	0
Gm13293	0	0	0	0	0	0	0	0	0	0	0	0	0	0	0	0	0	0	0	0	0	0	0	0	0	0	0	0	0	0	0	0	0	0	0	0	0	0	0	0	0	0	0	0	0	0	0	0	0
Gm13291	0	0	0	0	0	0	0	0	0	0	0	0	0	0	0	0	0	0	0	0	0	0	0	0	0	0	0	0	0	0	0	0	0	0	0	0	0	0	0	0	0	0	0	0	0	0	0	0	0
Pfkfb3	0	0	0	0	0	0	0	0	0	0	0	0	0	0	0	0	0	0	0	0	0	0	0	0	0	0	0	0	0	0	0	0	0	0	0	0	0	0	0	0	0	0	0	0	0	0	0	0	0
Gm10851	0	0	0	0	0	0	0	0	0	0	0	0	0	0	0	0	0	0	0	0	0	0	0	0	0	0	0	0	0	0	0	0	0	0	0	0	0	0	0	0	0	0	0	0	0	0	0	0	0
Rbm17	0	1.34936	0.705108	0	0	0	0	0.558952	1.61415	0.617527	0.506281	0.679195	0.510532	0.821561	0.888018	0	0.465385	0.751509	0.920284	0	0	0	0.852744	0.933521	0.512538	0.76674	0	0.764249	0	0.70299	0	0	0	0.655808	1.07011	0	0	0.51321	0	0.908944	1.12657	0	0.529441	0.918064	0	0	0.779426	0.662064	0.460046
Gm17490	0	0	0	0	0	0	0	0	0	0	0	0	0	0	0	0	0	0	0	0	0	0	0	0	0	0	0	0	0	0	0	0	0	0	0	0	0	0	0	0	0	0	0	0	0	0	0	0	0
Il15ra	0	0	0	0	0	0	0	0	0	0	0	0	0	0	0	0	0	0	0	0	0	0	0	0	0	0	0	0	0	0	0	0	0	0	0	0	0	0	0	0	0	0	0	0	0	0	0	0	0
Fbxo18	0	0	0	0	0	0	0	0	1.30357	0	0	0	0	0	0	0	0	0	0	0	0	0	0	0	0	0	0	0	0	0	0	0.621968	0	0	1.07011	0	0	0	0	0	0	0	0	0.406451	0	0.855379	0	0	0
Ankrd16	0	0	0	0.896651	0	0.954528	0	0	0	0	0	0	0	1.26641	0	0	0	0	0	0	0	0.598656	0	0.571953	0	0	0.92033	0.453424	0	0	0	0	0	0	0	0	0	0	0	0	0	0	0	0	0	0	0	0	0
Itga8	0	0	0	0	0	0	0	0	0	0	0	0	0	0	0	0	0	0	0	0	0	0	0	0	0	0	0	0	0	0	0	0	0	0	0	0	0	0	0	0	0	0	0	0.406451	0	0	0	0	0
E030013I19Rik	0.696565	0	0	0	0	0	0	0	0	0	0	0	0	0	0	0	0	0	0	0	0	0	0	0	0	0	0	0	0	0	0	0	0	0	0	0	0	0	0	0	0	0	0	0	0	0	0	0	0
Fam188a	0	0.668678	0	0	0	0	0	0	0.850664	0	0.840799	0	0	0	0.888018	0	0	0.751509	0	0	0	0	0	0	0	0	0	0	0	0	0	0	1.08048	0	0	0	0	0	0	0.908944	0	0	0.529441	0.406451	0	0	0	0	0
Gm37565	0	0	0	0	0	0	0	0	0	0	0	0	0	0	0	0	0	0	0	0	0	0	0	0	0	0	0	0	0	0	0	0	0	0	0	0	0	0	0	0	0	0	0	0	0	0	0	0	0
Pter	0	0	0	0	0	0	0	0	0	0	0	0	0	0	0	0	0	0	0	0	0	0	0.852744	0	0	0	0.92033	0	0	0	0	0	0	0	0	0	0	0	0	0	0	0	0	0	0	0	0	0	0
C1ql3	0	0	0	0	0	0	0	0	0	0	0	0	0	0	0	0	0	0	0	0	0	0	0	0	0	0	0	0	0	0	0	0	0	0	0	0	0	0	0	0	0	0	0	0	0	0	0	0	0
Rsu1	0	0	0	0	0	1.43387	0	0.558952	0	0	0.506281	0	0	0	0	0	0.781733	0	0	1.23243	0	0.598656	0	0.571953	0.849743	0.76674	0	0	0	0.70299	0	0.621968	0	0	0	0	0.616113	0.850703	0	0.908944	0	0.558472	0.529441	0.694625	0	0.855379	0	0.662064	0.460046
Cubn	0	0	0	0	0	0	0	0	0	0	0	0.396185	0	0	0	0	0	0	0	0	0	0	0	0	0	0	0	0	0	0	0	0	0	0	0	0	0	0.51321	0	0.554374	0	0	0.873786	0	0	0	0	0	0
Trdmt1	0	0	0	0	0	0	0	0	0	0	0	0	0	0.821561	0	0	0	0	0.56247	0	0	0	0	0	0	0	0	0	0	0	0	0	0	0	0	0	0	0	0	0	0	0	0	0	0	0	0.779426	0	0
Vim	1.95176	0	2.41954	2.27298	2.27763	2.0001	2.5043	1.70348	2.042	2.25585	1.83623	1.7684	2.03624	2.29438	0	2.11403	1.63868	2.4053	1.71019	2.57625	1.15081	2.70367	1.61705	1.19851	2.71204	1.19558	1.39134	1.19233	1.07314	1.11172	1.5202	2.69472	2.53975	2.23434	1.90912	0.980413	2.79306	4.1276	1.91563	3.29323	3.08423	3.08849	3.20807	2.56768	3.11053	0	2.98989	2.93582	3.28475
St8sia6	0	0	0	0	0	0	0	0	0	0	0	0	0	0	0	0	0	0	0	0	0	0	0	0	0	0	0	0	0	0	0	0	0	0	0	0	0	0	0	0	0	0	0	0	0	0	0	0	0
Gm37126	0	0	0	0	0	0	0	0	0	0	0	0	0	0	0	0	0	0	0	0	0	0	0	0	0	0	0	0	0	0	0	0	0	0	0	0	0	0	0	0	0	0	0	0	0	0	0	0	0
Hacd1	1.10317	0.668678	0.705108	0	0.628795	0.954528	0	0.915362	0.850664	0.617527	0.506281	0	0	0.821561	0.539503	1.76719	0.465385	1.1757	0.56247	0	1.15081	0	0.852744	0.933521	0	0	0	0.764249	0	0	0	0	0	0	0	0	0	0	0.895192	0	0.714192	0	0	0	0	0	0	0	0
Stam	0	0	0	0	0	0	0	0	0	0	0	0.396185	0	0	0	0	0.465385	0	0.56247	0	0	0	0	0	0	0	0	0.453424	0	0	0	0.621968	0	0.655808	0	0	0	0	0	0	0.714192	0	0	0	0.703403	0	0.779426	0	0
Tmem236	0	0	0	0	0	0	0	0	0	0	0	0	0	0	0	0	0	0	0	0	0	0	0	0	0	0	0	0	0	0	0	0	0	0	0	0	0	0	0	0	0	0	0	0	0	0	0	0	0
Mrc1	0	0	0	0	0	0	0	0	0	0	0	0	0	0	0	0	0	0	0	0	0	0	0	0	0	0	0	0	0	0	0	0	0	0	0	0.980413	0	0	0	0	0	0	0	0	0	0	0	0	0
Slc39a12	0	0	0	0	0	0	0	0	0	0	0	0	0	0	0	0	0	0	0	0	0	0	0	0	0	0	0	0	0	0	0	0	0	0	0	0	0	0	0	0	0	0	0	0	0	0	0	0	0
Cacnb2	0	0	0	0	0	0	0	0	0	0	0	0.396185	0	0	0	0	0	0	0	0	0	0	0	0	0	0	0	0	0	0	0	0	0	0	0	0	0	0	0	0	0	0	0	0	0	0	0	0	0
Gm10848	0	0	0	0	0	0	0	0	0	0	0	0	0	0	0	0	0	0	0	0	0	0	0	0	0	0	0	0	0	0	0	0	0	0	0	0	0	0	0	0	0	0	0	0	0	0	0	0	0
Gm13269	0	0	0	0	0	0	0	0	0	0	0	0	0	0	0	0	0	0	0	0	0	0	0	0	0	0	0	0	0	0	0	0	0	0	0	0	0	0	0	0	0	0	0	0	0	0	0	0	0
Nsun6	0	0	0	0	0	0	0	0	0	0	0	0	0	0	0	0	0	0	0	0	0	0	0	0	0	0	0	0	1.07314	0	0	0	0.679579	0	0	0	0	0	0	0	0	0.558472	0	0	0.703403	0	0.779426	0	0.460046
Arl5b	0	1.06585	0.705108	0	0.628795	1.43387	0	0	0	0.617527	0	0.679195	0	0.821561	0	0	0.465385	0	0	1.23243	0	0	0	0	0	0.76674	0	0	0	0	0	0	0	0	0	0	0	0.51321	0	0	0	0	0	0	0	0	0	0	0
Malrd1	0	0	0	0	0	0	0	0	0	0	0	0	0	0	0	0	0	0	0	0	0	0	0	0	0	0	0	0	0	0	0	0	0	0	0	0	0	0	0	0	0	0	0	0	0	0	0	0	0
Plxdc2	0	0	0	0	0	1.43387	0	0	0	0	0	0	0	0	0	0	0	0	0	0	1.15081	0	0	0	0	0	0	0	0	0	1.21849	0.621968	0	0	0	0	0	0	0	0	0	0	0	0	0	0	0	0	0
Gm13322	0	0	0	0	0	0	0	0	0	0	0	0	0	0	0	0	0	0	0	0	0	0	0	0	0	0	0	0	0	0	0	0	0	0	0	0	0	0	0	0	0	0	0	0	0	0	0	0	0
Nebl	0	0	0	0	0	0	0	0	0	0	0	0.396185	0	0	0	0	0	0	0	0	0	0	0	0	0	0	0	0	0	0	0	0	0	0	0	0	0	0	0	0.554374	0.714192	0	0	0.406451	0	0	0	0	0.460046
Gm13324	0	0	0	0	0	0	0	0	0	0	0	0	0	0	0	0	0	0	0	0	0	0	0	0	0	0	0	0	0	0	0	0	0	0	0	0	0	0	0	0	0	0	0	0	0	0	0	0	0
H2afb1	0	0	0	0	0	0	0	0	0	0	0	0	0	0	0	0	0	0	0	0	0	0	0	0	0	0	0	0	0	0	0	0	0	0	0	0	0	0	0	0	0	0	0	0	0	0	0	0	0
A930004D18Rik	0	0	0	0	0	0	0	0	0	0	0	0.396185	0	0	0	0	0	0	0	0	0	0	0	0	0	0	0	0	0	0	0	0.621968	0	0	0	0	0	0	0	0	0	0	0	0	0	0	0	0	0
Gm13330	0	0	0	0	0	0	0	0	0	0	0	0	0	0	0	0	0	0	0	0	0	0	0	0	0	0	0	0	0	0	0	0	0	0	0	0	0	0	0	0	0	0	0	0	0	0	0	0	0
Skida1	0	0	0	0	0	0	0	0	0	0	0	0	0	0	0	0	0	0	0	0	0	0	0	0	0	0	0	0.453424	0	0	0	0	0.679579	0	0	0	0	0	0	0	0	0	0	0	0	0	0	0	0.460046
Mllt10	0.696565	0.668678	0.705108	0.896651	0.628795	0	0	0.558952	0	0.617527	0.840799	0.679195	0	0	0.539503	1.23174	0	1.1757	0	0	0	0.598656	0	0	0	0	0.92033	0	0	0	0	0.621968	0	0	0	0	0	0.51321	0	0	0.714192	0.558472	1.12945	0.406451	0	0	0	0	0
Dnajc1	0.696565	0.668678	0	0.545627	0.628795	0	0	0	0	0.617527	0	0.396185	0.510532	0	0.539503	0	0	0.751509	0	1.23243	0	0.598656	0.852744	0.571953	1.10146	0.76674	0	0	1.07314	0.70299	0.784378	0	0	0	0	0	0	0.850703	0.895192	0	0	0	0.529441	0	0.703403	0	0.779426	0	0
Commd3	1.10317	0.668678	0.705108	1.15596	1.28814	1.43387	0.622848	0.558952	0.850664	0.617527	1.09103	0.679195	0.510532	0	0.888018	0	0.465385	0	0	1.23243	0	1.45365	0	0.571953	1.10146	0	0	1.19233	0	1.11172	0.784378	0.621968	0.679579	0.655808	1.07011	0	0.616113	0.850703	0	0	0	0.914689	0	0.406451	0.703403	0	0	0	0.77394
Bmi1	0.696565	0	0	0	0	0	1.00374	0	0.850664	0.996458	0	1.23277	0	0	0	0	0	0.751509	0	1.23243	0	0	0	0	0.512538	0	0	0	0	0	0	0	0.679579	0.655808	0	0.980413	0.616113	0.51321	0	0	0	0.558472	0	0	0.703403	0	0.779426	0	0
Spag6	0	0	0	0	0	0	0	0	0	0	0	0	0	0	0	0	0	0	0	0	0	0	0	0	0	0	0	0	0	0	0	0	0	0	0	0	0	0	0	0	0	0.558472	0	0	0	0	0	0	0
Carlr	0	0	0	0	0	0	0	0	0	0	0	0	0	0	0	0	0	0	0	0	0	0	0	0	0	0	0	0	0	0	0	0	0	0	0	0	0	0	0	0	0	0	0	0	0	0	0	0	0
Pip4k2a	0	0	0	0	0	0	0	0	0	0	0	0	0	0	0	0	0	0	0	0	0	0	0	0	0	0	0	0	0	0	0	0	0	0.655808	0	0	0	0.51321	0	0	0	0	0	0	0	0	0	0	0
4930426L09Rik	0	0	0	0	0	0	0	0	0	0	0	0	0	0	0	0	0	0	0	0	0	0	0	0	0	0	0	0	0	0	0	0	0	0	0	0	0	0	0	0	0	0	0	0	0	0	0	0	0
Armc3	0	0	0	0	0	0	0	0	0	0	0	0	0	0	0	0	0	0	0	0	0	0	0	0	0	0	0	0	0	0	0	0	0	0	0	0	0	0	0	0	0	0	0	0	0.703403	0	0	0	0
4930447M23Rik	0	0	0	0	0	0	0	0	0	0	0	0	0	0	0	0	0	0	0	0	0	0	0	0	0	0	0	0	0	0	0	0	0	0	0	0	0	0	0	0	0	0	0	0	0	0	0	0	0
Msrb2	0	0	0	0	0.628795	0	0	0	0	0	0.506281	0	0.510532	0	0	0	0	0	1.18326	0	0	0	0	0.571953	0	0	0	1.00103	0	0	0	0	0	0	0	0	0	0	0	0	0	0.558472	0	0.406451	0.703403	0	0	0.662064	0
Gm13344	0	0	0	0	0	0	0	0	0	0	0	0	0	0	0	0	0	0	0	0	0	0	0	0	0	0	0	0	0	0	0	0	0	0	0	0	0	0	0	0	0	0	0	0	0	0	0	0	0
Ptf1aos	0	0	0	0	0	0	0	0	0	0	0	0	0	0	0	0	0	0	0	0	0	0	0	0	0	0	0	0	0	0	0	0	0	0	0	0	0	0	0	0	0	0	0	0	0	0	0	0	0
Ptf1a	0	0	0	0	0	0	0	0	0	0	0	0	0	0	0	0	0	0	0	0	0	0	0	0	0	0	0	0	0	0	0	0	0	0	0	0	0	0	0	0	0	0	0	0	0	0	0	0	0
4921504E06Rik	0	0	0	0	0	0	0	0	0	0	0	0	0	0	0	0	0	0	0	0	0	0	0	0	0	0	0	0	0	0	0	0	0	0	0	0	0	0	0	0	0	0	0	0	0	0	0	0	0
Gm13348	0	0	0	0	0	0	0	0	0	0	0	0	0	0	0	0	0	0	0	0	0	0	0	0	0	0	0	0	0	0	0	0	0	0	0	0	0	0	0	0	0	0	0	0	0	0	0	0	0
Otud1	0	0	0	0	0	0	0	0	0	0	0	0	0	0	0	0	0	0	0.56247	1.23243	0	0.598656	0	0	0	0	0	0.764249	0	0	0	0.621968	0	0.655808	0	0	0	0	0	0.554374	0	0	0	0	0	1.30956	1.21207	0	0
Gm13346	0	0	0	0	0	0	0	0	0	0	0	0	0	0	0	0	0	0	0	0	0	0	0	0	0	0	0	0	0	0	0	0	0	0	0	0	0	0	0	0	0	0	0	0	0	0	0	0	0
Etl4	0	0.668678	0	0	0	0	0	0	0	0	0	0	0	0.821561	0	0	0	0	0.56247	0	0	0	0	0	0	0	0	0	0	0	0	0	0	0	0	0	0	0	0	0	0	0.558472	0	0	0	0	0	0	0
Gm17171	0	0	0	0	0	0	0	0	0	0	0	0	0	0	0	0	0	0	0	0	0	0	0	0	0	0	0	0	0	0	0	0	0	0	0	0	0	0	0	0	0	0	0	0	0	0	0	0	0
Gm13335	0	0	0	0	0	0	0	0	0	0	0	0	0	0	0	0	0	0	0	0	0	0	0	0	0	0	0	0	0	0	0	0	0	0	0	0	0	0	0	0	0	0	0	0	0	0	0	0	0
Gm13362	0	0	0	0	0	0	0	0	0	0	0	0	0	0	0	0	0	0	0	0	0	0	0	0	0	0	0	0	0	0	0	0	0	0	0	0	0	0	0	0	0	0	0	0	0	0	0	0	0
Arhgap21	0.696565	0	0	0.545627	0	0	0	0.558952	0	0	0	0.396185	0	0	0	0	0	0	0	0	0	0	0	0	0	0	0	0	0	0	0	0.621968	0.679579	0.655808	1.57514	0	0	0	0	0	0	0	0	0	0	0	0	0	0
Gm13375	0	0	0	0	0	0	0	0	0	0	0	0	0	0	0	0	0	0	0	0	0	0	0	0	0	0	0	0	0	0	0	0	0	0	0	0	0	0	0	0	0	0	0	0	0	0	0	0	0
Gm13376	0	0	0	0	0	0	0	0	0	0	0	0	0	0	0	0	0	0	0	0	0	0	0	0	0	0	0	0	0	0	0	0	0	0	0	0	0	0	0	0	0	0	0	0	0	0	0	0	0
Enkur	0.696565	0	0.705108	0	0	0	0.622848	0	0	0	0.506281	0	0	0	0	0	0	0	0	0	0	0	0	0	0	0	0	0	0	0	0	0	0.679579	0	0	0	0	0	0	0	0	0.558472	0	0.406451	0	0	0	0	0
Thnsl1	0	0	0	0	0	0	0	0	0	0	0	0	0.510532	0	0	0	0	0	0	0	0	0	0	0	0	0	0	0	0	0	0	0	0	0	0	0	0	0	0	0	0.714192	0	0.529441	0	0	0	0	0	0
Gm13327	0	0	0	0	0	0	0	0	0	0	0	0	0	0	0	0	0	0	0	0	0	0	0	0	0	0	0	0	0	0	0	0	0	0	0	0	0	0	0	0	0	0	0	0	0	0	0	0	0
Gpr158	0	0	0	0	0	0	0	0	0	0	0	0	0	0	0	0	0	0	0	0	0	0	0	0	0	0	0	0	0	0	0	0	0	0	0	0	0	0	0	0	0	0	0	0	0	0	0	0	0
Myo3a	0	0	0	0	0	0	0	0	0	0	0	0	0	0	0	0	0	0	0	0	0	0	0	0	0	0	0	0	0	0	0	0	0	0	0	0	0	0	0	0	0	0	0	0	0	0	0	0	0
Gad2	0	0	0	0	0	0	0	0	0	0	0	0	0	0	0	0	0	0	0	0	0	0	0	0	0	0	0	0	0	0	0	0	0	0	0	0	0	0	0	0	0	0	0	0	0	0	0	0	0
1700092C17Rik	0	0	0	0	0	0	0	0	0	0	0	0	0	0	0	0	0	0	0	0	0	0	0	0	0	0	0	0	0	0	0	0	0	0	0	0	0	0	0	0	0	0	0	0	0	0	0	0	0
Apbb1ip	0	0	0	0	0	0	0	0	0	0	0	0	0	0	0	0	0	0	0	0	0	0	0	0	0	0	0	0	0	0	0	0	0	0	0	0.980413	0	0	0	0	0	0	0	0	0	0	0	0	0
Pdss1	0	0	0	0	0	0	0	0	0	0	0	0	0	0	0	0	0	0	0	0	0	0	0	0	0	0	0	0	0	0	0	0	0	0	0	0	0	0	0	0	0	0	0	0	0	0	0	0	0
Abi1	1.10317	0.668678	0	0	0	0	0	0	0	0.996458	0	0.899525	0	1.26641	0.539503	0	0	0.751509	0	0	0	0	0	0.571953	0	0.76674	0	0.764249	0	0.70299	0	0	0	0	0	0	0.616113	0.850703	0	0	0	0	0	0.406451	0	0	0	0.662064	0
Acbd5	1.10317	0.668678	0	0.896651	0	0.954528	0	0.558952	0.850664	0	0	1.23277	0.510532	0	1.35083	1.76719	1.02169	0.751509	1.18326	1.76799	0	0	0	1.19851	1.30239	0.76674	0	1.19233	0	0.70299	0	0	0	1.54901	0	0	0.994522	1.10258	0	0.554374	0.714192	0	0.529441	0.406451	0.703403	0	0	0	0.77394
Mastl	0	0	0	0	0	0	0	0	0	0	0	0	0	0	0	0	0	0	0	0	0	0	0.852744	0	0	0	0	0	0	0	0	0	0	0	0	0	0	0	0	0	0	0	0	0	0.703403	0	0	0	0
Yme1l1	0	0.668678	0	0	0	0	0.622848	0	0.850664	0	0	0.899525	0	0.821561	0	1.23174	0.465385	0	1.18326	0	0	1.24098	0.852744	0.571953	0.512538	0	1.39134	0.764249	1.07314	0.70299	0	0.621968	0	0	1.07011	0.980413	0.616113	0	1.35985	1.17017	0.714192	0.558472	0.873786	0.694625	0.703403	1.30956	0.779426	0	0
4931423N10Rik	0	0	0	0	0	0	0	0	0	0	0	0	0	0	0	0	0	0	0	0	0	0	0	0	0	0	0	0	0	0	0	0	0	0	0	0	0	0	0	0	0	0	0	0	0	0	0	0	0
Nxph2	0	0	0	0	0	0	0	0	0	0	0	0	0	0	0	0	0	0	0	0	0	0	0	0	0	0	0	0	0	0	0	0	0	0	0	0	0	0	0	0	0	0	0	0	0	0	0	0	0
Spopl	0	0	1.11453	0	0	0	0	0	0	0.996458	1.09103	0.679195	0	0.821561	0.539503	0	0	0	0.56247	0	0	0.598656	0	0	0	0.76674	0	0	0	0	0	0	0	0	0	1.46582	0	0.51321	0	0.554374	0	0	0	0.406451	0	0.855379	0	0	0
Hnmt	0	0	0	0	0	0	0	0	0	0	0	0	0	0	0	0	0	0	0	0	0	0	0	0	0	0	0	0	0	0	0	0	0	0	0	0	0	0	0	0	0	0	0	0	0	0	0	0	0
Tbpl2	0	0	0	0	0	0	0	0	0	0	0	0	0	0	0	0	0	0	0	0	0	0	0	0	0	0	0	0	0	0	0	0	0	0	0	0	0	0	0	0	0	0	0	0	0	0	0	0	0
Il1f8	0	0	0	0	0	0	0	0	0	0	0	0	0	0	0	0	0	0	0	0	0	0	0	0	0	0	0	0	0	0	0	0	0	0	0	0	0	0	0	0	0	0	0	0	0	0	0	0	0
Il1f9	0	0	0	0	0	0	0	0	0	0	0	0	0	0	0	0	0	0	0	0	0	0	0	0	0	0	0	0	0	0	0	0	0	0	0	0	0	0	0	0	0	0	0	0	0	0	0	0	0
Il1f6	0	0	0	0	0	0	0	0	0	0	0	0	0	0	0	0	0	0	0	0	0	0	0	0	0	0	0	0	0	0	0	0	0	0	0	0	0	0	0	0	0	0	0	0	0	0	0	0	0
Il1f5	0	0	0	0	0	0	0	0	0	0	0	0	0	0	0	0	0	0	0	0	0	0	0	0	0	0	0	0	0	0	0	0	0	0	0	0	0	0	0	0	0	0	0	0	0	0	0	0	0
Il1f10	0	0	0	0	0	0	0	0	0	0	0	0	0	0	0	0	0	0	0	0	0	0	0	0	0	0	0	0	0	0	0	0	0	0	0	0	0	0	0	0	0	0	0	0	0	0	0	0	0
Gm13411	0	0	0	0	0	0	0	0	0	0	0	0	0	0	0	0	0	0	0	0	0	0	0	0	0	0	0	0	0	0	0	0	0	0	0	0	0	0	0	0	0	0	0	0	0	0	0	0	0
Il1rn	0	0	0	0	0	0	0	0	0	0	0	0	0	0	0	0	0	0	0	0	0	0	0	0	0	0	0	0	0	0	0	0	0	0	0	0	0	0	0	0	0	0	0	0	0	0	0	0	0
Psd4	0	0	0	0	0	0	0	0	0	0	0	0	0	0	0	0	0	0	0	0	0	0	0	0	0	0	0	0	0	0	0	0	0	0	0	0	0	0	0	0	0	0	0	0	0	0	0	0	0
Pax8	0	0	0	0	0	0	0	0	0	0	0	0	0	0	0	0	0	0	0	0	0	0	0	0	0	0	0	0	0	0	0	0	0	0	0	0	0	0	0	0	0	0	0	0	0	0	0	0	0
Gm13417	0	0	0	0	0	0	0	0	0	0	0	0	0	0	0	0	0	0	0	0	0	0	0	0	0	0	0	0	0	0	0	0	0	0	0	0	0	0	0	0	0	0	0	0	0	0	0	0	0
Cacna1b	0	0	0	0	0	0	0	0	0	0	0	0	0	0	0	0	0	0	0	0	0	0	0	0	0	0	0	0	0	0	0	0	0	0	0	0	0	0	0	0	0	0	0	0	0	0	0	0	0
Ehmt1	0.696565	0	0.705108	0.896651	0	0	0	0	0.850664	1.2706	0	0.679195	0.510532	0	0	0	0	0	0	0	1.15081	0.598656	1.30621	0.571953	0	0	0.92033	0	0	0	0	0	0	0.655808	0	0	0	0	0	0.554374	1.12657	0	0	0	0	0	0	0	0.460046
Arrdc1	0	0	0	0	0	0	1.00374	0	0	0	0	0	0.510532	0.821561	0	0	0.781733	0	0	0	0	0	0	0.571953	0	0	0	0	0	0	0	0	0	0.655808	0	0	0	0.850703	0	0	0	0	0	0.406451	0	0	0	0	0
Zmynd19	0	0	0	0	0	0	0	0	0	0	0	0.396185	0	0.821561	0	0	0	0	0	0	0	0	0	0.571953	0	0	0	0	0	0	0	0	0	0.655808	0	0	0	0	0.895192	0	0	0	0	0	0	0	0	0.662064	0
Dph7	0	0	0	0	0	0	0	0	0	0.617527	0	0	0	0.821561	0	0	0.781733	0	0	0	1.15081	0	0	0	0	0	0	0	0	0	0	0	0.679579	0	0	0	0	0	0	0	0	0	0.529441	0.406451	0	0	0	0	0
Mrpl41	0.696565	1.06585	0.705108	1.15596	1.01186	1.43387	1.2789	1.70348	1.30357	0	1.09103	1.07997	1.29875	1.57322	1.14596	2.57535	1.02169	2.04397	0	0	2.26624	0.598656	0.852744	0.933521	0.512538	1.49475	0	1.35285	0	0	0	1.00253	0	1.32975	0	0	0.994522	1.30361	0	0	0	1.38429	0.873786	0.918064	0	0	0.779426	0.662064	0.77394
Pnpla7	0	0	0	0	0	0	0	0	0	0	0	0	0	0	0	0	0	0	0	0	0	0	0	0	0	0	0	0	0	0	0	0	0	0	0	0	0	0	0	0	0	0	0	0	0	0	0	0	0
Nsmf	1.10317	0.668678	0	0	0	0	0	0	0	0	0.506281	0.396185	0.510532	0.821561	0	0	0	0	0	0	0	0	0	0.571953	0.512538	0	0	0.764249	0	0.70299	0.784378	0.621968	0	1.04851	0	0	0	0	0	0	0	0.558472	0	0	0	0.855379	0	0	0
Entpd8	0	0	0	0	0	0	0	0	0	0	0	0	0	0	0	0	0	0	0	0	0	0	0	0	0	0	0	0	0	0	0	0	0	0.655808	0	0	0	0	0	0	0	0	0.529441	0	0	0	0	0	0
Noxa1	0	0	0	0	0	0	0	0	0	0	0	0	0	0	0	0	0	0	0	0	0	0	0	0	0	0	0	0	0	0	0	0	0	0	0	0	0	0	0	0	0	0	0	0	0	0	0	0	0
Gm13387	0	0	0	0	0	0	0	0	0	0	0	0	0	0	0	0	0	0	0	0	0	0	0	0	0	0	0	0	0	0	0	0	0	0	0	0	0	0	0	0	0	0	0	0	0	0	0	0	0
Nrarp	0	0	0	0	0	0	0	0	0	0	0	0	0	0	0	0	0.465385	0	0	0	0	0	0	0	0	0	0	0	0	0	0	0	0.679579	0	0	0.980413	0	0	0	0	0	0	0	0	0	0	0	0	0
Gm38287	0	0	0	0	0	0	0	0	0	0	0	0	0	0	0	0	0	0	0	0	0	0	0	0	0	0	0	0	0	0	0	0	0	0	0	0	0	0	0	0	0	0	0	0	0	0	0	0	0
Tor4a	0	0	0	0	0	0	0	0	0	0.617527	0	0	0	0	0	0	0	0	0	0	0	0	0	0	0	0	0	0	0	0	0	0	0	0	0	0	0	0	0	0	0	0	0	0	0	0	0	0	0
Nelfb	0	0	0	0.545627	0.628795	0	0.622848	0	0	1.2706	0	0	0.510532	0	0	0	0	0.751509	0	0	0	0.970531	0	0	0.512538	0	0	0.453424	0	0.70299	0	0.621968	0.679579	0.655808	1.57514	0.980413	0	0.51321	0.895192	0.908944	0	0.558472	0	0	0	1.62073	0.779426	0	0
4933433C11Rik	0	0	0	0	0	0	0	0	0	0	0	0	0	0	0	0	0	0	0	0	0	0	0	0	0	0	0	0	0	0	0	0	0	0	0	0	0	0	0	0	0	0	0	0	0	0	0	0	0
Fam166a	0	0	0	0	0	0	0	0	0	0	0	0	0	0	0	0	0	0	0	0	0	0	0	0	0	0	0	0	0	0	0	0	0	0	0	0	0	0	0	0	0	0	0	0	0	0	0	0	0
Tubb4b	1.79745	2.66188	2.73026	2.59052	3.60792	0.954528	2.63644	2.56352	1.61415	0	2.78251	0.679195	3.10538	0.821561	0.888018	2.11403	2.01742	1.70125	1.71019	2.11488	2.26624	2.4558	2.34397	1.40779	2.27252	1.19558	2.30864	2.73061	1.07314	1.62514	2.09756	1.27753	1.76904	0.655808	1.07011	1.46582	1.48316	2.51778	1.91563	1.17017	0	1.17681	0.529441	0.918064	0.703403	2.04915	2.34581	0	0.77394
Slc34a3	0	0	0	0	0	0	0	0	0	0	0	0	0	0	0	0	0	0	0	0	0	0	0	0	0	0	0	0	0	0	0	0	0	0	0	0	0	0	0	0	0	0	0	0	0	0	0	0	0
Rnf224	0	0	0	0	0	0	0	0	0	0	0	0	0	0	0	0	0	0	0	0	0	0	0	0	0	0	0	0	0	0	0	0	0	0	0	0	0	0	0	0	0	0	0	0	0	0	0	0	0
Cysrt1	0	0	0	0	0	0	0	0	0	0	0	0	0	0	0	0	0	0	0	0	0	0	0	0	0	0	0	0	0	0	0	0	0	0	0	0	0	0	0	0	0	0	0	0	0	0	0	0	0
Rnf208	0	0	0	0	0	0	0	0	0.850664	0	0	0.396185	0	0.821561	0	0	0	0	0.56247	0	0	0	0	0	0	0	0	0.453424	0	0.70299	0	0	0	1.04851	0	0	0	0	0	0.554374	0	0	0	0	0	0	0.779426	0	0
Ndor1	0	0	0	0	0	0	0	0	0	0	0	0	0	0	0	0	0.781733	0	0	0	0	0.598656	0.852744	0	0	0	0	0	0	0	0	0	0	0	0	0	0	0	0	0	0	0	0	0	0	0	0	0	0.460046
Tmem203	0.696565	0.668678	0.705108	0.545627	0	0	1.2789	0.915362	0	0	0.506281	0	0	0	0	0	0.465385	0	0	0	0	0	0	0.571953	0	0.76674	0.92033	0	0	0	0	0	0	1.04851	0	0	0.994522	0.51321	0	0	0	0	0.529441	0.406451	0	0	0	0	0.460046
Tprn	1.10317	0	1.11453	0	0	0.954528	0	0.915362	0	0	0	0.396185	0.846879	0	0	0	0	0	0	0	0	0	0	0	0	0	0	0.453424	0	0.70299	0	0	0	0.655808	0	0.980413	0	0	0	0	0	0	0	0	0	0	0	0	0
Ssna1	1.10317	0	0	0.545627	0.628795	0	0.622848	0.915362	1.30357	0	1.09103	0	0	1.26641	1.14596	0	0	1.1757	0	0	0	1.778	0.852744	1.19851	0.512538	0.76674	0	0	0	0.70299	0.784378	0.621968	0	1.04851	0	0	0.616113	0.51321	0.895192	0.908944	1.4177	0	1.12945	0.694625	0.703403	0	0.779426	0	1.01249
Anapc2	0	0	0	0	0	0	0	0	0	0	0.840799	0.396185	0	0	0	0	0.465385	0.751509	0.56247	0	0	0.970531	0	0	0	0.76674	0	0.453424	0	0	0	0	0	0	1.57514	0	0	0.51321	0	0	0	0	0.873786	0.694625	0.703403	0	0	0	0.460046
Tmem210	0	0	0	0	0	0	0	0	0	0	0	0	0	0	0	0	0	0	0	0	0	0	0	0	0	0	0	0	0	0	0	0	0	0	0	0	0	0	0	0	0	0	0	0	0	0	0	0	0
Lrrc26	0	0	0	0	0	0	0	0	0	0	0	0	0	0	0	0	0	0	0	0	0	0	0	0	0	0	0	0	0	0	0	0	0	0	0	0	0	0	0	0	0	0	0	0	0	0	0	0	0
Grin1	0	0	0	0	0	0	0	0	0	0	0	0	0	0	0	0	0	0	0	0	0	0	0	0	0	0	0	0	0	0	0	0	0	0	0	0	0	0	0	0	0	0.558472	0	0	0	0	0	0	0
Grin1os	0	0	0	0	0	0	0	0	0	0	0	0	0	0	0	0	0	0	0	0	0	0	0	0	0	0	0	0	0	0	0	0	0	0	0	0	0	0	0	0	0	0	0	0	0	0	0	0	0
AA543186	0	0	0	0	0	0	0	0	0	0	0	0	0	0	0	0	0	0	0	0	0	0	0	0	0	0	0	0	0	0	0	0	0	0	0	0	0	0	0	0	0	0	0	0	0	0	0	0	0
Man1b1	0	0	0	0	0	0	0	0	0.850664	0	0	0.396185	0	0	0.539503	0	0.465385	0	0.56247	0	0	0	0	0.571953	0	1.19558	0	0.453424	1.07314	0	0	0	0.679579	0	1.07011	0.980413	0	0	0	0	0	0	0.529441	0.406451	0	0	0.779426	0	0.460046
Dpp7	0	0	0	0	0.628795	0	0	0.915362	0	0	0	0.679195	0.846879	0	0	0	0	0	0	1.23243	0	0	0	0	0	0	0.92033	0	0	0.70299	0	0	0.679579	0	0	0	0	0	0	0	0.714192	0	0	0.406451	0.703403	0	0	0	0
Uap1l1	0.696565	0.668678	0	1.36168	0.628795	0	1.00374	1.17758	0	0	0.506281	0	0	0.821561	0.539503	0	0.465385	0.751509	0	0	0	0.970531	0.852744	0.571953	0.849743	0.76674	0.92033	0.453424	0	0.70299	0	0.621968	0	0	1.07011	0	0.616113	0	0	0	0.714192	0.558472	0	0	0	0.855379	0.779426	0	0
Sapcd2	2.4041	1.06585	0	2.01906	1.50439	0	1.67169	1.70348	1.30357	1.48554	1.09103	0.396185	0.846879	0.821561	0	1.23174	0	2.04397	1.5634	1.23243	1.15081	0.970531	1.85384	0.571953	0.849743	1.91157	0	1.6126	1.5788	1.96273	0	0	1.08048	0	0	0	0.616113	0	0	0	0	0	0	0	0.703403	0	0.779426	0	0
Entpd2	0	0	0	0	0	0	0	0.558952	0	0	0	0	0	0	0	0	0	0	0	0	0	0	0	0	0	0	0	0	1.07314	0	0	0	0	0	0	0	0	0	0	0	0	0	0	0	0	0	0	0	0
Npdc1	0.696565	0	0	0	1.28814	0.954528	0	0.915362	0	0	0	0.396185	0.846879	0	0.888018	0	0	0.751509	0.56247	0	0	0	0	0.933521	0.512538	0	1.71025	0.764249	0	0	1.5202	0.621968	0	0	0	0	0.994522	0	0	0	0	0.558472	0	0.694625	0.703403	0.855379	0.779426	0.662064	0.460046
Fut7	0	0	0	0	0	0	0	0	0	0	0	0	0	0	0	0	0	0	0	0	0	0	0	0	0	0	0	0	0	0	0	0	0	0	0	0	0	0	0	0	0	0	0	0	0	0	0	0	0
Abca2	0.696565	0	0	0	0	0	0	0	0	0	0.506281	0.396185	0	0	0	0	0	0	0	0	0	0	0	0	0	0	0	0	0	0	0	0	0	0	0	0	0.994522	0.51321	0.895192	0.554374	0	0	0.529441	0.694625	0	0	0.779426	0	0
BC029214	0	0.668678	0.705108	0	0.628795	0	0.622848	0.558952	0	0	0.840799	0	0	0.821561	0	0	0	0	0	0	0	0	0	0	0	0	0	0	0	0.70299	0	0.621968	0	0.655808	0	0	0.616113	0	0	0	0	1.17681	0	0.694625	0	0.855379	0	0.662064	0.77394
Clic3	0	0	0	0	0	0	0	0	0	0	0	0	0	0	0	0	0	0	0	0	0	0	0	0	0	0	0	0	0	0	0	0	0	0	0	0	0	0	0	0	0	0	0	0	0	0	0	0	0.460046
Ptgds	0	0	0	0.545627	0	0	0	0	0	0.617527	0	0	0.510532	0	0	0	0	0	0	0	0	0	0	0.571953	0	0.76674	0	0.453424	1.07314	0	0.784378	1.49298	1.58764	0	0	0.980413	1.80998	2.20252	0.895192	1.3771	2.52316	1.94362	2.07692	2.30524	1.40164	1.30956	1.21207	1.7394	1.73575
Lcn12	0	0	0	0	0	0	0	0	0	0	0	0	0	0	0	0	0	0	0	0	0	0	0	0	0	0	0	0	0	0	0	0	0	0	0	0	0	0	0	0	0	0	0	0	0	0	0	0	0
Fbxw5	0	0.668678	0.705108	0.545627	0.628795	0.954528	0	0.558952	0	0.617527	1.09103	0.396185	1.29875	0	0.539503	0	0.781733	0.751509	1.18326	0	0	0	0	0.933521	0	0	0	0.764249	0	0	0.784378	0	1.36587	0	0	0	0	0.51321	0	0.908944	0.714192	0.558472	0	1.10058	0	0	0.779426	1.05695	0.460046
Edf1	1.6149	1.90359	1.96633	0.545627	1.68208	1.43387	1.67169	1.94458	1.61415	0	1.45758	0.899525	1.29875	2.1569	1.90527	1.76719	2.22967	1.88722	1.39128	0	1.15081	1.45365	1.61705	1.58075	1.30239	1.19558	1.71025	1.19233	1.07314	1.11172	0	1.8206	1.36587	2.12985	1.07011	1.7912	0.994522	1.47092	1.35985	1.82228	1.82659	1.83034	2.30994	1.79422	1.80879	1.62073	1.21207	2.0244	1.73575
Mamdc4	0	0	0	0	0	0	0	0	0	0	0	0	0	0	0	0	0	0	0	0	0	0	0	0	0	0	0	0	0	0	0	0	0	0	0	0	0	0	0	0	0	0	0	0	0	0	0	0	0
Phpt1	0	0.668678	0.705108	0.896651	1.01186	0.954528	0.622848	0.558952	0	0.617527	0.840799	0	1.60885	0	0.539503	0	0	0	0.920284	0	0	0	0	0	1.10146	0.76674	0	0.453424	1.5788	0	0	1.00253	0.679579	1.88102	0	0.980413	0.994522	1.6142	0.895192	0.908944	0	1.55604	1.64633	0.918064	0.703403	0	0	0.662064	1.73575
Gm996	0	0	0	0	0	0	0	0	0	0	0	0	0	0	0	0	0	0	0	0	0	0	0	0	0	0	0	0	0	0	0	0	0	0	0	0	0	0	0	0	0	0	0	0	0	0	0	0	0
Gm26702	0	0	0	0	0	0	0	0	0	0	0	0	0	0	0	0	0	0	0	0	0	0	0	0	0	0	0	0	0	0	0	0	0	0	0	0	0	0	0	0	0	0	0	0	0	0	0	0	0
Rabl6	0.696565	0	0.705108	0.545627	0	0	1.00374	0	0	1.48554	0.506281	0.679195	0.510532	0	0.888018	0	0.465385	0	0.56247	1.23243	0	0	0	0	0	0	0	0.453424	0	0	0	0	0	0.655808	0	0	0	0.51321	0	0	0	0	0	0.918064	0.703403	0	0	0.662064	0.460046
Fcnaos	0	0	0	0	0	0	0	0	0	0	0	0	0	0	0	0	0	0	0	0	0	0	0	0	0	0	0	0	0	0	0	0	0	0	0	0	0	0	0	0	0	0	0	0	0	0	0	0	0
Ccdc183	0	0	0	0	0	0	0	0	0	0	0	0	0	0	0	0	0	0	0	0	0	0	0	0	0	0	0	0	0	0	0	0	0	0	0	0	0	0	0	0	0	0	0	0	0	0	0	0	0
Tmem141	0	0	0	0	0	0	0.622848	0.558952	0	0.617527	0.506281	0	0.846879	1.26641	0.539503	0	0	0.751509	0.56247	0	0	0.598656	0	0	0	0	0	0.453424	0	0.70299	0	0	0	0.655808	0	0	0	0	0	0.554374	0	0.558472	0	0.406451	0.703403	0	0	1.05695	1.01249
Fcna	0	0	0	0	0	0	0	0	0	0	0	0	0	0	0	0	0	0	0	0	0	0	0	0	0	0	0	0	0	0	0	0	0	0	0	0	0	0	0	0	0	0	0	0	0	0	0	0	0
Lcn8	0	0	0	0	0	0	0	0	0	0	0	0	0	0	0	0	0	0	0	0	0	0	0	0	0	0	0	0	0	0	0	0	0	0	0	0	0	0	0	0	0	0	0	0	0	0	0	0	0
Lcn5	0	0	0	0	0	0	0	0	0	0	0	0	0	0	0	0	0	0	0	0	0	0	0	0	0	0	0	0	0	0	0	0	0	0	0	0	0	0	0	0	0	0	0	0	0	0	0	0	0
Lcn6	0	0	0	0	0	0	0	0	0	0	0	0	0	0	0	0	0	0	0	0	0	0	0	0	0	0	0	0	0	0	0	0	0	0	0	0	0	0	0	0	0	0	0	0	0	0	0	0	0
Lcn10	0	0	0	0	0	0	0	0	0	0	0	0	0	0	0	0	0	0	0	0	0	0	0	0	0	0	0	0	0	0	0	0	0	0	0	0	0	0	0	0	0	0	0	0	0	0	0	0	0
Obp2a	0	0	0	0	0	0	0	0	0	0	0	0	0	0	0	0	0	0	0	0	0	0	0	0	0	0	0	0	0	0	0	0	0	0	0	0	0	0	0	0	0	0	0	0	0	0	0	0	0
A230005M16Rik	0	0	0	0	0	0	0	0	0	0	0	0	0	0	0	0	0	0	0	0	0	0	0	0	0	0	0	0	0	0	0	0	0	0	0	0	0	0	0	0	0	0	0	0	0	0	0	0	0
Bmyc	0	0	0	0	0.628795	0.954528	0	0	0.850664	0	0	0	0.510532	0.821561	0	0	0	0	1.18326	1.76799	0	0	0	0.571953	0.512538	0	0	0	0	0	0	0	0	0.655808	1.07011	0	0	0.51321	0	0.554374	0	0	0.529441	0.406451	0	0.855379	0	0.662064	0.77394
Obp2b	0	0	0	0	0	0	0	0	0	0	0	0	0	0	0	0	0	0	0	0	0	0	0	0	0	0	0	0	0	0	0	0	0	0	0	0	0	0	0	0	0	0	0	0	0	0	0	0	0
Lcn3	0	0	0	0	0	0	0	0	0	0	0	0	0	0	0	0	0	0	0	0	0	0	0	0	0	0	0	0	0	0	0	0	0	0	0	0	0	0	0	0	0	0	0	0	0	0	0	0	0
Lcn11	0	0	0	0	0	0	0	0	0	0	0	0	0	0	0	0	0	0	0	0	0	0	0	0	0	0	0	0	0	0	0	0	0	0	0	0	0	0	0	0	0	0	0	0	0	0	0	0	0
Gm13539	0	0	0	0	0	0	0	0	0	0	0	0	0	0	0	0	0	0	0	0	0	0	0	0	0	0	0	0	0	0	0	0	0	0	0	0	0	0	0	0	0	0	0	0	0	0	0	0	0
Glt6d1	0	0	0	0	0	0	0	0	0	0	0	0	0	0	0	0	0	0	0	0	0	0	0	0	0	0	0	0	0	0	0	0	0	0	0	0	0	0	0	0	0	0	0	0	0	0	0	0	0
Lcn9	0	0	0	0	0	0	0	0	0	0	0	0	0	0	0	0	0	0	0	0	0	0	0	0	0	0	0	0	0	0	0	0	0	0	0	0	0	0	0	0	0	0	0	0	0	0	0	0	0
Sohlh1	0	0	0	0	0	0	0	0	0	0	0	0	0	0	0	0	0	0	0	0	0	0	0	0	0	0	0	0	0	0	0	0	0	0	0	0	0	0	0	0	0	0	0	0	0	0	0	0	0
Kcnt1	0	0	0	0	0	0	0	0	0	0	0	0	0	0	0	0	0	0	0	0	0	0	0	0	0	0	0	0	0	0	0	0	0	0	0	0	0	0	0	0	0	0	0	0	0	0	0	0	0
Camsap1	0	0	0	0	0	0	0	0	0.850664	0.617527	0	0	0	0	0	0	0	0	0.56247	1.23243	0	0	0.852744	0	0.512538	0	0	0.453424	0	0	0	0.621968	0	0	0	0	0	0.51321	0	0.554374	0.714192	0	0.529441	0	0	0	0	0.662064	0
Ubac1	0.696565	0.668678	1.11453	0	0.628795	0.954528	0.622848	0.915362	0	0.617527	0.840799	0	0.510532	1.26641	0.539503	0	0.465385	0	0.56247	0	0	0	0	0.571953	0.512538	0.76674	0	0	0	0	1.21849	0	0.679579	0.655808	0	0	0	0.51321	0	0.908944	0	0	0	0	0.703403	0	0	0	0
Nacc2	1.39142	1.34936	1.81162	1.36168	1.50439	1.43387	1.49446	1.83128	1.61415	1.9431	0	1.36529	1.09812	1.26641	0.888018	1.23174	0.781733	1.70125	1.83817	0	0	0.598656	2.04516	1.19851	0.849743	1.72472	0	1.72089	1.07314	2.0966	1.21849	1.00253	0.679579	1.04851	1.07011	0	1.2684	0	0	0	0.714192	0.558472	0.529441	0.406451	1.40164	0	0	0	1.36628
Gm13554	0	0	0	0	0	0	0	0	0	0	0	0	0	0	0	0	0	0	0	0	0	0	0	0	0	0	0	0	0	0	0	0	0	0	0	0	0	0	0	0	0	0	0	0	0	0	0	0	0
C330006A16Rik	0	0	0	0	0	0	0	0.558952	0	0.617527	0	0	0.510532	0.821561	0.539503	0	0	0.751509	0.920284	0	0	0	0.852744	0	0	0.76674	0	0.453424	0	0	0.784378	0	0	1.04851	0	0	1.2684	0	0	0	0	0	0.873786	0.918064	0	0	0.779426	0	0.460046
1810012K08Rik	0	0	0	0	0	0	0	0	0	0	0	0	0	0	0	0	0	0	0	0	0	0	0	0	0	0	0	0	0	0	0	0	0	0	0	0	0	0	0	0	0	0	0	0	0	0	0	0	0
Gm13553	0	0	0	0	0	0	0	0	0	0	0	0	0	0	0	0	0	0	0	0	0	0	0	0	0	0	0	0	0	0	0	0	0	0	0	0	0	0	0	0	0	0	0	0	0	0	0	0	0
Lhx3	0	0	0	0	0	0	0	0	0	0	0	0	0	0	0	0	0	0	0	0	0	0	0	0	0	0	0	0	0	0	0	0	0	0	0	0	0	0	0	0	0	0	0	0	0	0	0	0	0
Gm27196	0	0	0	0	0	0	0	0	0	0	0	0	0	0	0	0	0	0	0	0	0	0	0	0	0	0	0	0	0	0	0	0	0	0	0	0	0	0	0	0	0	0	0	0	0	0	0	0	0
Qsox2	0	0	0	0	0	0	0	0	0	0.996458	0	0	0	0	0	0	0	0	0	0	0	0	0	0	0.512538	0	0	0	0	0	0	0	0	0	1.07011	0	0	0	0	0	0	0	0	0	0	0	0	0	0
C030048H21Rik	0	0	0	0	0	0	0	0	0	0	0	0	0	0	0	0	0	0	0	0	0	0	0	0	0	0	0	0	0	0	0	0	0	0	0	0	0	0	0	0	0	0	0	0	0	0	0	0	0
Ccdc187	0	0	0	0	0	0	0	0	0	0	0	0	0	0	0	0	0	0	0	0	0	0	0	0	0	0	0	0	0	0	0	0	0	0	0	0	0	0	0	0	0	0	0	0	0	0	0	0	0
Gpsm1	0	0	0	0.545627	0	0	0	0	0	0	0	0	0	0	0	0	0	0	0	0	0	0	0	0	0	0	0	0	0	0	0	0.621968	0	0.655808	0	0	0	0	0	0	0	0	0	0	0.703403	0	0	0	0
Dnlz	1.39142	0	1.11453	0.545627	1.28814	0	0	0.558952	0.850664	0	0.840799	0.396185	0.510532	0.821561	0.539503	0	0.465385	1.1757	0.920284	0	0	0	0.852744	0.571953	1.30239	0.76674	0	0.764249	0	0	0.784378	1.00253	0.679579	0.655808	0	0.980413	0	0.51321	0.895192	0.908944	1.12657	0.558472	1.12945	0.406451	0.703403	0.855379	0	1.3393	0.77394
Snapc4	0	0	0	0	0	0	0	0	0	0.996458	0	0	0	0	0	0	0	0	0	0	0	0	0	0	0	0	0	0.453424	0	0	0	0	0	0	0	0	0	0.51321	0	0	0	0	0	0	0	0	0	0	0
Gm13563	0	0	0	0	0	0	0	0	0	0	0	0	0	0	0	0	0	0	0	0	0	0	0	0	0	0	0	0	0	0	0	0	0	0	0	0	0	0	0	0	0	0	0	0	0	0	0	0	0
Sdccag3	0.696565	0	0.705108	0	0.628795	0	0	0	0.850664	0	0.840799	0.396185	0	0.821561	0.539503	0	0	0.751509	0.56247	1.23243	0	0	0	0	0.512538	0.76674	0	0.453424	0	0.70299	1.21849	0	1.08048	0	1.57514	0	0.616113	0.51321	0	0.554374	0	0	0	0.406451	0	0.855379	0.779426	0	0
Pmpca	1.10317	0.668678	0.705108	0	0.628795	0	0.622848	0	0	0	0	0	0	0	0.539503	0	0.465385	0	0.56247	1.23243	0	0.598656	0.852744	0.571953	0	0.76674	0	0.453424	0	0.70299	0.784378	0.621968	0	0.655808	0	0	0	0.51321	0	0	0	0	0	0	0	0.855379	0	0	0.460046
Inpp5e	0	0.668678	0	0	0	0	0	0	0.850664	0	0	0	0	0	0	0	0	0	0	0	0	0	0	0	0	0	0	0	0	0	0	0	0.679579	0	0	0	0	0.51321	0.895192	0.554374	0	0	0	0	0.703403	0	0	0	0
Sec16a	0	0	0	0	0	0	0	0	0	0	0	0	0	0.821561	0	0	0	0	0	0	0	0.598656	0	0	0.512538	0	0.92033	0	0	0	0	0	0	0	0	0	0	0.51321	0	0	0	0	0.873786	0.406451	0.703403	0	0	0.662064	0
Notch1	0	0	0	0	1.01186	0	0.622848	0	0	0.617527	0.506281	0.396185	0	0.821561	0	0	0	0	0	0	0	0	0	0	0.512538	0	0	0.453424	1.5788	0	0.784378	0	0	0	1.07011	0	0.616113	0	0.895192	0	0	0.558472	0	0.406451	0	0	0	0.662064	0.77394
Egfl7	0	0	0.705108	0	1.50439	0	0	0	0	0	0	0	1.09812	0	0	0	0	0.751509	0	0	0	0	0	0	0.512538	0	0	0	1.07314	0	0	0	0	0	0	0	0	0	0	0	0.714192	0	0	0	0	0	0	0	0
Gm20532	0	0	0	0	0	0	0	0	0	0	0	0	0	0	0	0	0	0	0	0	0	0	0	0	0	0	0	0	0	0	0	0	0	0	0	0	0	0	0	0	0	0	0	0	0	0	0	0	0
Agpat2	0	0	0.705108	0	0.628795	0	0	0.558952	0	0.617527	0	0.396185	0	0	0	0	0.465385	0	0	0	1.15081	0.970531	0	0.571953	0	0	0.92033	0	0	0.70299	0	0	0	0	0	0	0	0.51321	0.895192	0	0	0	0.529441	0.406451	0.703403	0.855379	0	0.662064	0.460046
Fam69b	0	0	0.705108	0.545627	0	0	0	0	0	0	0	0	0	0	0	0	0.465385	0	0	0	0	0	0	0	0.512538	0	0	0.453424	0	0.70299	0	0	0	0	0	0	0	0.850703	0	0	0.714192	0.558472	0	0.694625	0	0	0	0	0.460046
Snhg7os	0	0	0	0	0	0	0	0	0	0	0	0	0	0	0	0	0	0	0	0	0	0	0	0	0	0	0	0	0	0	0	0	0	0	0	0	0	0	0	0	0	0	0	0	0	0	0	0	0
Lcn4	0	0	0	0	0	0	0	0	0	0	0	0	0	0	0	0	0	0	0	0	0	0	0	0	0	0	0	0	0	0	0	0	0	0	0	0	0	0	0	0	0	0	0	0	0	0	0	0	0
Abo	0	0	0	0	0	0	0	0	0	0	0	0	0	0	0	0	0	0	0	0	0	0	0	0	0	0	0	0	0	0	0	0	0	0	0	0	0	0	0	0	0	0	0	0	0	0	0	0	0
Surf6	0.696565	0	0	0	0.628795	0	0	0	0	0	0	0	0.510532	0	0.539503	0	0	0	0	1.76799	0	0	0.852744	0	0	0	0	0	0	1.11172	0	0	0	0	0	0	0	0	0	0	0	0	0	0	0	0	0	0	0
Med22	0	0.668678	0	0.545627	0.628795	0	0	0.915362	0	0	0.506281	1.07997	0.510532	0.821561	0	0	0.465385	0	0	0	0	0.598656	0	0	0	0	0.92033	0	0	0	0	0	0	0.655808	0	0	0	0.51321	0	0	0.714192	0	0	0.694625	0	0	0	0	0
Surf1	0	1.06585	0.705108	0	0	0	1.2789	1.17758	0.850664	0	0	0	0.510532	0	0	0	0	0	0.56247	0	0	0.970531	0	0	0.512538	0	0	1.00103	1.5788	0	0	1.27753	0	0	0	0	0.994522	0.51321	1.35985	0.554374	0	0	0.529441	0.406451	0.703403	0	0	0	1.01249
Surf2	0	0	0.705108	0	0	0	0	0	0	0.617527	0	0	0.846879	0	0.539503	0	0	0.751509	0.56247	0	1.15081	0	0	0	0	0	0	0	0	0.70299	0	0	0	0	0	0	0	0	0	0	0	0.558472	0	0	0	0	0	0.662064	0
Surf4	0	1.06585	0.705108	0	0	0	0.622848	0.558952	0	0.996458	1.291	0.679195	0.846879	0	0	1.23174	0.465385	1.1757	0.56247	0	0	0	0	0	0.849743	1.19558	0.92033	0.764249	0	1.11172	0	0.621968	0	1.32975	0	0	0	0	1.67587	0.908944	0.714192	0	0	0	0.703403	0.855379	1.21207	0	0.460046
Stkld1	0	0	0	0	0	0	0	0	0	0	0	0	0	0	0	0	0	0	0	0	0	0	0	0	0	0	0	0	0	0	0	0	0	0	0	0	0	0	0	0	0	0	0	0	0	0	0	0	0
Rexo4	0	0	0.705108	0	0.628795	0	0	0.558952	0	0	0.506281	0	0	0	0	0	0	0	0	1.23243	0	0.970531	0	0.571953	0	0	0	0.453424	0	0	0.784378	0	0	0	1.07011	0	0	0	0	0.554374	0.714192	0.558472	0.873786	0.406451	0	0	0	0.662064	0.460046
Adamts13	0	0	0	0	0	0	0	0	0	0	0	0	0	0	0	0	0	0	0	0	0	0	0	0	0	0	0	0	0	0	0	0	0	0	0	0	0	0	0	0	0	0	0	0	0	0	0	0	0
Cacfd1	0	0.668678	0.705108	0	0	0	0	0	0	1.2706	0.506281	1.07997	0	0	0	0	0.465385	0	0.56247	0	0	0	0	0.571953	0.512538	0.76674	0	0	0	0	0	0.621968	0	0.655808	0	0.980413	0.616113	0.51321	1.67587	0	0.714192	0	0	0	0	0	0	0	0
Slc2a6	0	0	0	0	0	0	0	0	0	0	0	0	0	0	0	0	0	0	0	0	0	0	0	0	0	0	0	0	0	0	0	0	0	0	0	0	0	0	0	0	0	0	0	0	0	0	0	0	0
Gm13398	0	0	0	0	0	0	0	0	0	0	0	0	0	0	0	0	0	0	0	0	0	0	0	0	0	0	0	0	0	0	0	0	0	0	0	0	0	0	0	0	0	0	0	0	0	0	0	0	0
Tmem8c	0	0	0	0	0	0	0	0	0	0	0	0	0	0	0	0	0	0	0	0	0	0	0	0	0	0	0	0	0	0	0	0	0	0	0	0	0	0	0	0	0	0	0	0	0	0	0	0	0
Adamtsl2	0	0	0	0	0	0	0	0	0	0	0	0	0	0	0	0	0	0	0	0	0	0	0	0	0	0	0	0	0	0	0	0	0	0	0	0	0	0	0	0	0	0	0	0	0	0	0	0	0
Fam163b	0	0	0	0	0	0	0	0	0	0	0	0	0	0	0	0	0	0	0	0	0	0	0	0	0	0	0	0	0	0	0	0	0	0	0	0	0	0	0	0	0	0	0	0	0	0	0	0	0
Dbhos	0	0	0	0	0	0	0	0	0	0	0	0	0	0	0	0	0	0	0	0	0	0	0	0	0	0	0	0	0	0	0	0	0	0	0	0	0	0	0	0	0	0	0	0	0	0	0	0	0
Dbh	0	0	0	0	0	0	0	0	0	0	0	0	0	0	0	0	0	0	0	0	0	0	0	0	0	0	0	0	0	0	0	0	0	0	0	0	0	0	0	0	0	0	0	0	0	0	0	0	0
Sardh	0	0	0	0	0	0	0	0	0	0	0	0	0.510532	0	0	0	0	0	0	0	0	0	0	0	0	0	0	0	0	0	0	0	0	0	0	0	0	0	0	0	0	0	0	0	0	0	0	0	0
Sardhos	0	0	0	0	0	0	0	0	0	0	0	0	0	0	0	0	0	0	0	0	0	0	0	0	0	0	0	0	0	0	0	0	0	0	0	0	0	0	0	0	0	0	0	0	0	0	0	0	0
Vav2	0	0	0	0	0	0	0	0	0	0	0	0	0	0	0	0	0	0	0	0	0	0	0	0	0	0	0	0	0	0	0	0	0	0	0	0	0	0	0	0	0	0	0	0	0	0	0	0	0
AA645442	0	0	0	0	0	0	0	0	0	0	0	0	0	0	0	0	0	0	0	0	0	0	0	0	0	0	0	0	0	0	0	0	0	0	0	0	0	0	0	0	0	0	0	0	0	0	0	0	0
Brd3	0.696565	0.668678	0	0	0.628795	0.954528	0	0	0.850664	0	0	0.396185	0	0	0	1.23174	0	0	1.18326	0	1.15081	0	0.852744	0	0	0.76674	0	0.453424	0	0	0.784378	0	1.08048	0	0	0.980413	0.616113	0	0	0	0.714192	0	0	0.406451	0.703403	0	0	0	0
Wdr5	0	0.668678	0	0	0	0	0	0	0	0	0	0	0	0	0	0	0	0	0	0	1.15081	0	0	0	0	0.76674	0	0	0	0	0	0	0	0	0	0	0	0	0	0	0	0	0.529441	0	0	0	0	0	0
Rxra	0	0	0	0	0	0	0	0	0	0	0	0	0	0	0	0	0	0	0.920284	0	0	0	0	0	0	0	0	0	0	0	0	0	0	0	0	0	0	0	0	0.554374	0	0	0.529441	0.406451	0	0	0	0	0.460046
Col5a1	0	0	0	0	0	0	0	0	0	0	0	0	0	0	0.539503	0	0	0	0	0	0	0	0	0	0	0	0	0	0	0	0	0	0	0	0	0	0	0	0	0	0	0	0	0	0	0	0	0	0
Fcnb	0	0	0	0	0	0	0	0	0	0	0	0	0	0	0	0	0	0	0	0	0	0	0	0	0	0	0	0	0	0	0	0	0	0	0	0	0	0	0	0	0	0	0	0	0	0	0	0	0
Gm13371	0	0	0	0	0	0	0	0	0	0	0	0	0	0	0	0	0	0	0	0	0	0	0	0	0	0	0	0	0	0	0	0	0	0	0	0	0	0	0	0	0	0	0	0	0	0	0	0	0
F730016J06Rik	0	0	0	0	0	0	0	0	0	0	0	0	0	0	0	0	0	0	0	0	0	0	0	0	0	0	0	0	0	0	0	0	0	0	0	0	0	0	0	0	0	0	0	0	0	0	0	0	0
Olfm1	0	0.668678	0.705108	0	0	0	0	0	0	0.996458	0.506281	1.23277	0	1.26641	0.539503	0	0	0	0	1.23243	0	0	0	0	0.512538	0	0	0	0	1.11172	0.784378	1.00253	0	0	0	0	0	0	0	0	1.12657	0	0	0.406451	0	0.855379	0.779426	0	0.460046
Gm13373	0	0	0	0	0	0	0	0	0	0	0	0	0	0	0	0	0	0	0	0	0	0	0	0	0	0	0	0	0	0	0	0	0	0	0	0	0	0	0	0	0	0	0	0	0	0	0	0	0
Ppp1r26	0	0	0	0	0	0	0	0	0	0	0	0.396185	0	0	0	0	0	0	0	0	0	0	0	0	0	0	0	0	0	0	0	0	0	0	0	0	0	0	0	0	0	0	0	0	0	0	0.779426	0	0
1700007K13Rik	0	0	0	0	0	0	0	0.558952	0	0	0	0	0	0	0	0	0	0	0	0	0	0	0	0	0	0	0	0	0	0	0	0	0	0	0	0	0	0	0	0	0	0	0	0	0	0	0	0	0
Mrps2	0	0	0	0	0	0	0.622848	0	0	0	0	0	0.846879	0	0.539503	1.76719	0	0.751509	0	0	0	0	0	0	0	0.76674	0.92033	0.453424	0	0	0	0	0	0	0	0.980413	0	0.51321	0	0	0	0	0	0	0	0	0	0	0.460046
Gbgt1	0	0	0	0	0	0	0	0	0	0	0	0	0	0	0	0	0	0	0	0	0	0	0	0	0	0	0	0	0	0	0	0	0	0	0	0	0	0	0	0	0	0	0	0	0	0	0	0	0
Gm10134	0	0	0	0	0	0	0	0	0	0	0	0	0	0	0	0	0	0	0	0	0	0	0	0	0	0	0	0	0	0	0	0	0	0	0	0	0	0	0	0	0	0	0	0	0	0	0	0	0
Ralgds	0	0	0	0	0	0	0	0	0	0.617527	0	0.396185	0	0	0	0	0	0	0	0	0	0	0	0	0	0	0	0	0	0	0	0	0.679579	0	0	0	0	0.850703	0	0	0	0	0	0.406451	0	0.855379	0	0	0
Cel	0	0	0	0	0	0	0	0	0	0	0	0	0	0	0	0	0	0	0	0	0	0	0	0	0	0	0	0	0	0	0	0	0	0	0	0	0	0	0	0	0	0	0	0	0	0	0	0	0
Gm13381	0	0	0	0	0	0	0	0	0	0	0	0	0	0	0	0	0	0	0	0	0	0	0	0	0	0	0	0	0	0	0	0	0	0	0	0	0	0	0	0	0	0	0	0	0	0	0	0	0
Gtf3c5	0	0	0	0	0	0	0	0	0	0	0	0	0	0	0	0	0	0.751509	0.56247	0	0	0.598656	0	0	0	0	0	0	0	0	0.784378	0	0	0	1.07011	0	0	0	0	0	0	0	0	0.406451	0	0	0	0	0.460046
Gfi1b	0	0	0	0	0	0	0	0	0	0	0	0	0	0	0	0	0	0	0	0	0	0	0	0	0	0	0	0	0	0	0	0	0	0	0	0	0	0	0	0	0	0	0	0	0	0	0	0	0
Tsc1	0	0	0	0	0	0	0	0	0.850664	0	0	0	0	0.821561	0.539503	0	0	0	0	0	0	0	0	0	0	0	0	0.764249	0	0	0	0	0	0	0	0	0	0.51321	0.895192	0	0	0	0	0.406451	0	0	0.779426	0	0
1700026L06Rik	0	0	0	0	0	0	0	0	0	0	0	0	0	0	0	0	0	0	0	0	0	0	0	0	0	0	0	0	0	0	0	0	0.679579	0	0	0	0	0	0	0	0	0	0	0	0	0	0	0	0
Ak8	0	0	0	0	0	0	0	0	0	0	0	0	0	0	0	0	0	0	0	0	0	0	0	0	0	0	0	0	0	0	0	0	0	0	0	0	0	0	0	0	0	0	0	0	0	0	0	0	0
Gtf3c4	0	0	0	0	0	0	0	0	0	1.2706	0	1.23277	0.510532	0	0	0	0.465385	0	0.56247	0	0	0	0	0	0.849743	0	0	0.453424	0	0	0	0	0	0	0	0	0.616113	0	0	0.554374	0	0	0.529441	0.406451	0	0	0	0.662064	0
Ddx31	0	0	0	0	0	0	0	0	0	0.617527	0	0	0	0	0	0	0	0	0	0	0	0	0	0	0	0	0	0	0	0	0	0	0	0	0	0	0	0	0	0	0	0.558472	0	0	0	0	0	0	0
Barhl1	0	0	0	0	0	0	0	0	0	0	0	0	0	0	0	0	0	0	0	0	0	0	0	0	0	0	0	0	0	0	0	0	0	0	0	0	0	0	0	0	0	0	0	0	0	0	0	0	0
Cfap77	0	0	0	0	0	0	0	0	0	0	0	0	0	0	0	0	0	0	0	0	0	0	0	0	0	0	0	0	0	0	0	0	0	0	0	0	0	0	0	0	0	0	0	0	0	0	0	0	0
Ttf1	0	0.668678	0	0	0	0.954528	0	0.558952	0	0.617527	0	0.679195	0	0.821561	0	0	0.465385	0	0	0	0	0	0	0	0.512538	0	0	0.453424	0	0	0	0	0	0	0	0	0	0	0	0.554374	0	0	0	0	0.703403	0	0	0	0
Gm13393	0	0	0	0	0	0	0	0	0	0	0	0	0	0	0	0	0	0	0	0	0	0	0	0	0	0	0	0	0	0	0	0	0	0	0	0	0	0	0	0	0	0	0	0	0	0	0	0	0
Ntng2	0	0	0	0	0	0	0	0	0	0	0	0	0	0	0	0	0	0	0	0	0	0	0	0	0	0	0	0	0	0	0	0	0	0	0	0	0	0	0	0	0	0	0	0	0	0	0	0	0
Med27	1.10317	0.668678	0	0.545627	0	0	0	0.558952	0	0	0.506281	0	0	0	0.539503	0	0.465385	0	0	0	0	0.598656	0.852744	0	0	0	0	0.764249	1.07314	0	1.21849	0	0	0	1.07011	0	0	0	0	0	0	0	0	0	0.703403	0	0	0	0.460046
Gm13402	0	0	0	0	0	0	0	0	0	0	0	0	0	0	0	0	0	0	0	0	0	0	0	0	0	0	0	0	0	0	0	0	0	0	0	0	0	0	0	0	0	0	0	0	0	0	0	0	0
Rapgef1	0	0	0	0	0	0.954528	0	0	0	0.996458	0	0	0	0	0	0	0.465385	0	0	0	0	0	0	0	0	0	0	0	0	0.70299	0	0.621968	0.679579	0	0	0	0.616113	0	0.895192	0.554374	0	0	0	0.406451	0	0	0.779426	0.662064	0.460046
Gm13420	0	0	0	0	0	0	0	0	0	0	0	0	0	0	0.539503	0	0	0	0	0	0	0	0	0	0	0	0	0	0	0	0	0	0	0	0	0	0.616113	0.51321	0	0	0	0	0	0	0	0	0	0	0
Gm13547	0	0	0	0	0	0	0	0	0	0	0	0	0	0	0	0	0	0	0	0	0	0	0	0	0	0	0	0	0	0	0	0	0	0	0	0	0	0	0	0	0	0	0	0	0	0	0	0	0
[truncated: 29,534 more rows]
[truncated: 202 more columns]

## Sheet: yellow
	ACTGATGTCTTAGCCC_1_3	ACTGCTCTCCTTAATC_1_3	AGGTCATTCGAATGCT_1_3	AGTGTCAGTGGTCCGT_1_3	ATCTACTCAGCTGTTA_1_3	CAGCCGAGTGCAGGTA_1_3	CATCAAGCAGCGATCC_1_3	CATCAAGTCGTACCGG_1_3	CATCGAATCTGCGGCA_1_3	CATGACAAGGCCCGTT_1_3	CCACTACAGCGCCTTG_1_3	CCAGCGACAGCTCGAC_1_3	CCCAGTTAGCCGATTT_1_3	CGGTTAACACATGGGA_1_3	CGTTAGAAGCCACCTG_1_3	CGTTGGGTCCGTTGCT_1_3	CTGAAACCACATTAGC_1_3	CTTAGGAAGTTTGCGT_1_3	GCGCAACTCCAAGCCG_1_3	GTCCTCAGTCTCTCTG_1_3	GTGAAGGTCTCTTATG_1_3	TCGCGAGAGTAGCGGT_1_3	TCTCATAGTTAAAGTG_1_3	TGGGAAGTCGTCTGAA_1_3	TTCGGTCTCCAAAGTC_1_3	TTTGGTTCAACCGCCA_1_3	CACATTTGTGGTACAG_2_3	CATCAGAAGCGACGTA_2_3	CTCGTACCATGTAAGA_2_3	GCTGCGACAGGCGATA_2_3	GTAACTGCATTGGGCC_2_3	GAACCTAGTCTGCGGT_1_4	CATCAGAAGGCTATCT_2_4	CGCGTTTGTAGCGATG_2_1	CTGCCTATCAGTTCGA_2_1	TCAGGTACACCTCGTT_1_2	ACTTGTTCACTCTGTC_1_4	AGCAGCCAGAGAGCTC_1_4	CACAGGCCAAGACGTG_1_4	CATCCACCATGAGCGA_1_4	CATCGGGTCCTAAGTG_1_4	CCTTACGCACCTGGTG_1_4	CCTTCCCTCTGTTTGT_1_4	CGCCAAGTCAACGGGA_1_4	CTCATTATCCCTAATT_1_4	CTCTACGCATTTGCTT_1_4	GAAACTCTCTCAAGTG_1_4	GAAGCAGCACGGTAGA_1_4	GATTCAGAGGTCATCT_1_4
Hes5	0	0	0	0	0	0	0	0	0	0	0	0	0	0	0	0	0	0	0	0	0	0	0	0	0	0	0	0	0	0	0	0	0	0	1.07011	0	0	0	0	0	0	0	0	0	0	0	0	0	0
S100a6	0	0	0.705108	1.15596	2.07979	0	0	0	0	0.617527	0	0.396185	0.510532	0.821561	0.888018	0	0	0	0	0	0	0.598656	0.852744	0	0.849743	0	0	0	0	0	0.784378	0.621968	1.92254	1.54901	3.92806	4.79513	0	0	0	0.908944	0	0.558472	0	0.406451	0	0	0	0.662064	0.77394
Prss23	0	0	1.62851	0	0	1.43387	0	0.915362	0	0.996458	1.45758	0.396185	1.734	1.57322	2.00639	0	1.84588	0	0.920284	0	1.15081	0	0	0	1.46963	0	0	0	0	0	2.55804	1.00253	1.08048	0	0	1.7912	0	0	0	0.554374	0	0	0	1.10058	0	0	0	0	0
Gpx6	0	0	0	0	0	0	0	0	0	0	0	0	0	0	0	0	0	0	0	0	0	0	0	0	0	0	0	0	0	0	0	0	0	0	0	0	0	0	0	0	0	0	0	0	0	0	0	0	0
Krt18	0	0	0	0.545627	0	1.43387	0	0	0	0	0	0.899525	0	0	0	0	0	0	0	0	0	0	0	0	0	0	0	0.453424	0	1.11172	0	0	0.679579	0	1.07011	0.980413	0	0.51321	0	0	0	0	0	0	0	0	0	0	0
Igfbp3	0	0	0	0	0	0	0	0	0	0	0	0	0	0	0	0	0	0	0	0	0	0	0	0	0	0	0	0	0	0	0	0	0.679579	0	1.57514	0	0	0	0	0	0	0	0	0	0	0	0	0	0
Gm266	0	0	0	0	0	0	0	0	0	0	0	0	0	0	0	0	0	0	0	0	0	0	0	0	0	0	0	0	0	0	0	0	0	0	0	0	0	0	0	0	0	0	0	0	0	0	0	0	0
S100a11	0	0.668678	0.705108	0	0	0.954528	0.622848	0.915362	0	0.617527	1.60033	0	1.09812	0	0.888018	0	0.781733	0.751509	0.56247	0	1.67176	0	0.852744	0	1.10146	0.76674	0	0	0	0.70299	0.784378	0	0.679579	0.655808	1.57514	2.233	0.616113	0	0	0	0.714192	0.558472	0	0	0	0	0.779426	0.662064	0.77394
Rbp1	0	0	0	0	0	0	0	0.558952	0	0	0	0	0	0	0.539503	0	0.465385	0	0.920284	0	0	0.598656	0	0	0	0	0	0.764249	0	0.70299	0.784378	1.00253	0	0	0	1.7912	0.616113	1.10258	0.895192	0.554374	0.714192	0.558472	0.873786	0	0.703403	0.855379	1.51307	0.662064	0.460046
Tnnt1	0	0	0	0	0	0	0	0	0	0	0	0	0	0	0	0	0	0	0	0	0	0	0	0	0	0	0	0	0	0	0	0	0	0	0	0	0	0	0	0	0.714192	0	0	0	0	2.04915	0	0	0
Anxa2	0	0	0	0	0	0	0.622848	0	0	0	0	0	0	0	0	0	0.465385	0	0	0	1.15081	0	0	0	0	0	0	0	0	0.70299	0	0.621968	1.08048	1.54901	1.57514	1.7912	0.616113	1.10258	0	0	0.714192	0.914689	0	0.406451	0.703403	0	0	0	0.77394
Nrarp	0	0	0	0	0	0	0	0	0	0	0	0	0	0	0	0	0.465385	0	0	0	0	0	0	0	0	0	0	0	0	0	0	0	0.679579	0	0	0.980413	0	0	0	0	0	0	0	0	0	0	0	0	0
B2m	0	0.668678	0	0	0	0	0.622848	0	0	0.617527	0	0	0	0	0.539503	0	0.465385	0	0	0	0	0	0	0	0.512538	0	0	0.453424	1.07314	1.40102	0	0.621968	0	0	1.07011	0.980413	0	0.850703	0.895192	1.3771	0.714192	1.17681	0	0.918064	0.703403	0	0	0	0.77394
Tspan4	0	0	0	0	0	0	0	0	0	0	0	0	0.510532	0	0	0	0	0	0	0	0	0	0	0	0	0	0	0	0	0	0	0	0	2.12985	0	0	0	0	0	0	0	0	0	0	0	0	0	0	0
Myl9	0	0	0	0	0	0	0	0	0	0	0	0	0	0	0	0	0.465385	0	0	0	0	0	0	0	0	0	0	0.453424	0	0	0	0	0	0	0	0	0	0	0	0	0	0	0	0.694625	0	0	0	0.662064	0
Slc1a3	0	0	0	0	0	0	0	0	0.850664	0.617527	0	0.679195	0	0	0	0	0	0	0	0	0	0	0	0	0.849743	0	0	0	1.07314	0.70299	0	0.621968	0.679579	0	2.15904	1.7912	0	0	0	0	1.4177	0.558472	0	0	0	0.855379	0	0.662064	0
Plat	0	0	0	0	0	0	0	0	0	0	0	0	0	0	0	0	0	0	0	0	0	0	0	0	0	0	0	0	0	0	0	0	0	0	0	2.39729	0	0	0	0	0	0	0	0	0	0	0	0	0
Vtn	0	0	0	0.545627	0.628795	0	1.82219	1.38513	0	0	0	0.679195	1.09812	0	0.539503	1.23174	0.465385	0	0	0	0	0	0	0	0	0	0	0	0	0	0	0	0	0	0	0	0	0	0	0	0	0	0	0	0	0	0	0	0
Itga4	0	0	0	0	0	0	0	0	0	0	0	0	0	0	0	0	0	0	0	0	0	0	0	0	0	0	0	0	0	0	0	0	0	0	0	0	0	0	0	0	0	0	0	0	0	0	0	0	0
Cldn6	0	0	0	0	0.628795	0	0	0	0	0	0	0	0	0	0	0	0	0	0	0	0	0	0	0	0	0	0	0	0	0	0	0	0.679579	0	0	0	0	0	0	0	0	0	0	0	0	0	0	0	0
2310022B05Rik	0	0	0	0	0.628795	0	0	0	0	0.617527	0.506281	0	0	0	0	0	0	0.751509	0	0	0	0	0	0	0	0	0	0	1.07314	0.70299	0.784378	0	0	0	0	0	0	0	0	0	0	0	0.529441	0	0	0	0	0.662064	0
Trim50	0	0	0	0	0	0	0.622848	0	0	0	0	0	0	0	0	0	0	0	0	0	0	0	0	0	0	0	0	0	0	0	0	0	0	0	0	0	0	0.850703	0	0.554374	0	0	0	0.406451	0	0	0	0	0
Tspan15	0	0	0	0	0	0	0	0	0	0	0	0	0	0	0	0	0	0	0	0	0	0	0	0	0	0	0	0	0	0	0	0	0	0	0	0	0	0	0	0	0	0	0	0	0	0	0	0	0
Lgr6	0	0	0	0	0	0	0.622848	0	0	0	0	0.396185	0	0	0	0	0	0	0	0	0	0	0	0	0	0	0	0	0	0	0	0	0	1.04851	1.07011	1.46582	0	0	0	0	0	0	0	0	0	0	0	0	0
Rhov	0	0	0	0	0	0	0.622848	0	0	0	0	0	0	0	0	0	0	0	0	0	0	0	0	0	0	0	0	0	0	0	0	0	0.679579	0	0	0	0	0	0	0	0	0	0	0	0	0	0	0	0
Tagln2	0	0	0	0	0	0	0	0	0	0	0	0	0	0	0	0	0	0	0	0	0	0	0	0	0	0	0	0	0	0	0	0.621968	0	0.655808	1.07011	0.980413	0.616113	0	0	0	0	0	0.529441	0	0	0	0.779426	0	0
Gm14216	0	0	0	0	0	0	0	0	0	0	0	0	0	0	0	0	0	0	0	0	0	0	0	0	0	0	0	0	0	0.70299	0	0	0	0	0	0	0	0	0	0	0	0	0	0	0	0	0	0	0
Agr3	0	0	0.705108	0	1.28814	0.954528	0	0	0	0	0	0.679195	0	0	0.888018	0	0.465385	0	0	0	0	0	0	0	0.512538	0	0	0	0	0	0.784378	0	0	0	1.07011	0.980413	0.616113	0	1.67587	0.908944	0.714192	0.558472	0.873786	0.694625	0	0	0	0.662064	0.460046
Chst2	0	0	0.705108	0	1.01186	0	0	0	0	1.2706	0	1.68182	0	0	0	0	0	0	0	0	0	0	0	0	0	0	0	0	0	0	0.784378	0	0	0.655808	0	0.980413	0	0	0	0	0	0	0	0	0	0	0	0	0
Glul	0	0	0.705108	0	1.01186	1.43387	0	0.915362	0	1.2706	0	0.899525	0.510532	0	0	0	1.02169	0.751509	0.56247	0	0	0	0	0	0.512538	0	0	1.00103	0	0	0.784378	1.00253	0.679579	1.04851	1.90912	0	0.994522	0.850703	0	1.17017	0	0.914689	1.12945	0	0	1.62073	0	1.7394	0
Ptp4a1	0	0.668678	0	0.545627	0.628795	1.43387	1.00374	0.558952	0.850664	0.617527	0.506281	0.679195	0.510532	0	0	0	0	0.751509	0.920284	0	0	0.970531	0.852744	0	0.512538	0	0	0.764249	0	0.70299	0	1.49298	0	1.54901	1.07011	2.39729	1.65986	0.850703	0	1.3771	1.12657	0.914689	0	1.38851	1.6258	1.30956	0	1.7394	1.20495
Piwil4	0	0	0	0	0	0.954528	0	0.558952	0	0	0	0	0	0.821561	0	1.23174	0.465385	0	0.56247	0	0	0	0	0	0.849743	0	0	0	0	0	0	0.621968	0	0	0	0	0	0	0	0	0	0	0	0	0	0	0	0	0
Aqp4	0	0	0	0	0	0	0	0	1.30357	0	0	0.396185	0	0	0	0	0	0	0	0	0	0.598656	0	0	0	0	0	0	0	0	0	0	0	0	1.07011	0	0	0	0	0	0	0	0	0	0	0	0	0	0
Hey1	0	0	0	0	0	0	0.622848	0.558952	0	0.996458	0.506281	0.396185	0.846879	0	0.539503	1.76719	0.781733	1.47261	0.56247	0	0	0.598656	0.852744	0.571953	0.849743	0.76674	0	0.453424	0	1.11172	0	0	0.679579	1.72873	0	1.46582	0.994522	1.10258	0	0.554374	0	0	0.873786	0.918064	0	0	0	0	0
Pkd2l1	0	0	0	0	0	0	0	0	0	0	0	0	0	0	0	0	0	0	0	0	0	0	0	0	0	0	0	0	0	0	0	0	0	0	0	0	0	0	0	0	0	0	0	0	0	0	0	0	0
Fxyd3	0	0	0	0	0	0	0	0	0	0	0	0	0.510532	0.821561	0	0	0	0	0	0	0	0.598656	0	0	0	0	0	0	0	0	0.784378	0.621968	0	0.655808	0	0	0	0	0.895192	0.554374	0	0	0	0	0	0	0	0	0
H2-D1	0	0.668678	0.705108	0	0	0	0	0.558952	0	0	1.09103	0	0.510532	0	0	0	1.37704	0	0	0	0	1.24098	0	0	0	0	0	0	1.07314	0	0.784378	1.27753	0	0	1.07011	1.7912	0.616113	1.85084	1.35985	1.17017	0	0.558472	0.873786	0.918064	1.11226	0	0.779426	0.662064	1.01249
Cotl1	1.10317	0	0	0	0	0.954528	0	0.915362	0	0	0	0	0.510532	0	0	0	0	0	0	0	1.15081	0.598656	1.30621	0.571953	0.512538	0	0	0	0	0	0	0	1.36587	0.655808	0	0.980413	0.616113	0	0	0.554374	0.714192	0	0.529441	0	0	0	0	0.662064	0.460046
Snx1	0	0	1.11453	0.896651	1.50439	1.75654	1.00374	0	1.30357	0.996458	0	1.07997	0.510532	0	0	1.23174	0.465385	0	0	0	0	0.970531	0	0	0	0	0	0.453424	0	0	0	0.621968	0.679579	0	2.15904	0.980413	1.2684	0.51321	0	0.908944	1.12657	0	0	0.694625	0.703403	0	0	0	0.77394
Lfng	0	0	0	0.545627	0	0.954528	0.622848	0.558952	0	0	0.506281	0.899525	0.510532	1.26641	0.888018	0	0.465385	0.751509	0.56247	0	0	0	0.852744	0	0	0	1.71025	1.98932	2.363	1.40102	0.784378	1.00253	0.679579	0.655808	1.57514	1.7912	0	0.850703	0	1.17017	1.6429	0	0	0	1.40164	0	0.779426	1.05695	0.77394
Frmd4a	0	0.668678	0	0.545627	0	0	0	0	0	0	0	0.396185	0	0	0	0	0	0	0	0	0	0	0	0	0	0	0	0	0	0	0	0	0	0	2.15904	0	0	0	0	0	0	0	0	0	0	0	0	0	0
Tln2	0	0	0	0	0	0	0	0	0	0	0	0	0	0	0	0	0	0	0	0	0	0	0	0	0	0	0	0	0	0	0	0	0	0	0	0	0	0	0	0	0	0	0	0	0	0	0	0	0.460046
Gm11716	0	0	0	0	0	0	0	0	0	0	0	0	0	0	0	0	0	0	0	0	0	0	0	0	0	0	0	0	0	0	0	0	0	0	0	0	0	0	0	0	0	0	0	0	0	0	0	0	0
Tmem176b	0	1.56999	0	1.67787	0.628795	1.75654	0.622848	1.55692	0	0.617527	1.83623	0.396185	1.94528	0.821561	0.888018	0	1.51639	1.1757	1.18326	1.23243	1.15081	2.02252	0	0	1.61286	0.76674	1.39134	0.453424	0	0	0.784378	0.621968	1.36587	0.655808	0	0	0	0	0	0.908944	0	0	0	1.25487	0	0	0	0.662064	0.460046
Gm13391	0	0	0	0	0	0	0	0	0	0	0	0	0	0	0	0	0	0	0	0	0	0	0	0	0	0	0	0	0	0	0	0	0	0	0	0	0	0	0	0	0	0	0	0	0	0	0	0	0
Sdr16c6	0	0	0	0	0	0	0	0	0	0	0	0	0	0	0	0	0	0	0	0	0	0	0	0	0	0	0	0	0	0	0	0	0	0	0	0	0	0	0	0	0	0	0	0	0	0	0	0	0
Slc6a14	0	0	0	0	0	0	0	0.558952	0	0.617527	0	0	0	0	0	0	0	0	0	0	0	0.598656	0	0	0	0	1.39134	0	0	0.70299	0	0	0	0	1.57514	0	0	0	0	0	0	0	0	0	0	0	0	0	0
Snx22	0	0	0	0	0.628795	0	0.622848	0	0.850664	0.996458	0.840799	0	0	0	0	0	0	0	0	0	0	0.598656	0	0	0	0	0	0	0	0	0	0	0	0	0	0	0.616113	0.51321	0	0	0	0.914689	0	0.406451	0	0	0	0	0
Col13a1	0	0.668678	0	0	0	0	0	0	0.850664	0	0	0.396185	0	0	0.539503	0	0	0.751509	0	0	0	0	0	0	0	0	0	0	0	0	0	0	0.679579	0	1.07011	1.46582	0	0	0	0	0	0	0	0	0	0	0	0	0
Pdk4	0	0	0	0	0	0	0	0	0	0	0	0	0	0	0	0	0	0	0	0	0	0	0	0	0	0	0	0	0	0	0	0	0	0	0	0	0	0	0	0	0	0	0	0	0	0	0	0	0
Notch1	0	0	0	0	1.01186	0	0.622848	0	0	0.617527	0.506281	0.396185	0	0.821561	0	0	0	0	0	0	0	0	0	0	0.512538	0	0	0.453424	1.5788	0	0.784378	0	0	0	1.07011	0	0.616113	0	0.895192	0	0	0.558472	0	0.406451	0	0	0	0.662064	0.77394
Tns1	0	0	0	0	0.628795	0	0	0	0	0.996458	0	0.679195	0	0	0	0	0	0	0.920284	1.23243	0	0	0	0	0	0	0	0.453424	0	0	1.21849	1.00253	0	0.655808	1.07011	0	0	0.51321	0	0	0	0	0.529441	0.694625	0	0	0.779426	1.05695	1.01249
Fzd4	0	1.06585	0	0	0	0	0	0.558952	0	0	0	0.679195	0	0	0.539503	0	1.02169	0	0.56247	1.23243	0	0	0	0	0	0.76674	1.71025	1.00103	0	0	1.21849	0	0	1.04851	0	0	0.616113	0.850703	0	0	1.4177	0	0.529441	0.918064	0	0	1.51307	0	0
Pkm	1.10317	0.668678	1.11453	2.34507	2.07979	0	2.06861	2.04634	0	0	1.60033	0.899525	1.84521	1.57322	1.52078	1.76719	1.21506	0	1.18326	0	2.01254	1.90772	0.852744	0.933521	1.30239	0.76674	1.39134	1.35285	0	0	0.784378	1.00253	1.08048	1.32975	1.57514	2.233	0.994522	1.30361	1.67587	0.554374	1.4177	0.558472	0	0.918064	1.40164	1.62073	1.21207	1.05695	0.460046
Asrgl1	1.10317	0	0	1.36168	1.01186	0	1.67169	1.38513	0	0	0.506281	0.679195	0.846879	0	1.66599	1.76719	1.02169	1.1757	0.56247	1.23243	0	0.970531	0.852744	1.40779	1.10146	1.19558	0.92033	0	0	0.70299	0.784378	0.621968	1.36587	0.655808	1.07011	1.7912	0	0	0	0	0	0	0	0.694625	0	0.855379	0	0.662064	0.460046
Igdcc3	0	0	0	0	0	0	0	0	0	0.617527	0	0.679195	0	0	0	0	0	0	0	0	0	0	0	0	0.512538	0	0	0	0	0	0	0	0	0	0	0	0	0	0	0	0	0	0	0	0	0	0	0	0
Klhl23	0.696565	0	0	0.896651	0	0.954528	0.622848	0.915362	0.850664	1.2706	0	0.679195	0	0	0	0	0.465385	0	0.56247	1.23243	0	0	0	0	0	0.76674	0	0	0	0	0	0	0.679579	0.655808	1.07011	0	0.616113	0	0	0	0	0	0	0.406451	0.703403	0	0	1.05695	1.20495
Pdgfrb	0	0	0	0	0	0	0	0.558952	0	0	0	0	0	0	0	0	0	0	0	0	0	0	0	0	0	0	0	0	0	0	0	0	0	0	0	0	0	0	0	0	0.714192	0.558472	0	0	0	0	0	0	0
Ttc9	0	0	0	0	0	0	0	0	0	0	0	0	0	0	0	0	0	0	0	0	0	0	0	0	0	0	0	0	0	0	0	0	0	0	0	0	0	0	0	0	0	0	0	0	0	0	0	0	0
Gdpd1	0	0	0	0.545627	1.68208	1.43387	1.2789	0.915362	1.61415	0.617527	1.291	1.23277	0.846879	1.80766	0.888018	1.23174	1.21506	0.751509	1.39128	1.23243	1.15081	1.45365	0	0.571953	1.10146	0.76674	1.71025	0.453424	0	1.40102	0.784378	0.621968	1.08048	1.54901	1.57514	1.7912	0	1.30361	0.895192	0	0.714192	1.17681	0.529441	0.406451	0	0.855379	1.74412	0	0.77394
Adgrg6	0	0	0.705108	0	0.628795	0	0.622848	0	0	0	0	0	0	0	0	0	0	0	0	0	0	0	0	0	0	0	0	0	0	0.70299	0	0	0	0	0	0	0	0	0	0	0	0	0	0	0	0	0	0	0
Sox2	0.696565	1.34936	0.705108	0	1.01186	0.954528	1.2789	1.55692	1.85078	1.48554	0.506281	1.07997	0.846879	1.26641	1.35083	1.76719	1.21506	0	1.83817	1.23243	0	0	1.30621	0.571953	1.30239	1.91157	1.39134	0.764249	0	1.40102	0	1.27753	2.05557	1.54901	1.57514	1.7912	0.616113	1.6142	0.895192	0	1.4177	1.17681	0.873786	1.10058	1.11226	0	0	1.3393	0.460046
Chst8	0	0	0	0	0	0.954528	0	0	0	0.617527	0.506281	0.679195	0	0	0.539503	0	0	0	0	0	0	0	0	0	0.849743	0	0	0	0	0	0	0	0	0	0	0	0	0	0	0	0	0	0	0	0	0	0	0	0
Cisd1	1.6149	1.06585	1.40418	1.80498	1.68208	0	1.2789	1.38513	0	0.996458	1.09103	1.48229	1.60885	2.1569	2.00639	2.37106	1.51639	1.1757	1.5634	0	2.01254	1.24098	1.85384	1.85662	1.61286	1.49475	0.92033	1.6126	0	1.80811	0	1.8206	1.36587	1.04851	2.35883	2.233	1.2684	1.7395	1.35985	2.12924	1.82659	1.55604	1.88462	1.70717	1.80879	0	1.21207	1.7394	1.62709
Slc16a11	0	0	0	0	0	0	0	0	0	0.617527	0	0.396185	0	0	0	0	0	0	0	0	0	0	0	0	0	0	0	0	0	0	0	0	0.679579	0	0	0	0.994522	0	0	0	0	0	0	0	0	0	0	0	0
Mboat7	0	0	0	0	0	0	0	0.558952	0.850664	1.2706	0.506281	0.396185	0	0	0.539503	0	0	0	0.56247	0	0	0	0	0	0	0	0	0	0	0	0	0	0.679579	0.655808	1.07011	1.46582	0	0.51321	0.895192	0.908944	0.714192	0	0	0.406451	0	0.855379	0	0	0
[truncated: 202 more columns]

## Sheet: TF_yellow
Hes5
Sox2
Hey1

## Sheet: red
	ACTGATGTCTTAGCCC_1_3	ACTGCTCTCCTTAATC_1_3	AGGTCATTCGAATGCT_1_3	AGTGTCAGTGGTCCGT_1_3	ATCTACTCAGCTGTTA_1_3	CAGCCGAGTGCAGGTA_1_3	CATCAAGCAGCGATCC_1_3	CATCAAGTCGTACCGG_1_3	CATCGAATCTGCGGCA_1_3	CATGACAAGGCCCGTT_1_3	CCACTACAGCGCCTTG_1_3	CCAGCGACAGCTCGAC_1_3	CCCAGTTAGCCGATTT_1_3	CGGTTAACACATGGGA_1_3	CGTTAGAAGCCACCTG_1_3	CGTTGGGTCCGTTGCT_1_3	CTGAAACCACATTAGC_1_3	CTTAGGAAGTTTGCGT_1_3	GCGCAACTCCAAGCCG_1_3	GTCCTCAGTCTCTCTG_1_3	GTGAAGGTCTCTTATG_1_3	TCGCGAGAGTAGCGGT_1_3	TCTCATAGTTAAAGTG_1_3	TGGGAAGTCGTCTGAA_1_3	TTCGGTCTCCAAAGTC_1_3	TTTGGTTCAACCGCCA_1_3	CACATTTGTGGTACAG_2_3	CATCAGAAGCGACGTA_2_3	CTCGTACCATGTAAGA_2_3	GCTGCGACAGGCGATA_2_3	GTAACTGCATTGGGCC_2_3	GAACCTAGTCTGCGGT_1_4	CATCAGAAGGCTATCT_2_4	CGCGTTTGTAGCGATG_2_1	CTGCCTATCAGTTCGA_2_1	TCAGGTACACCTCGTT_1_2	ACTTGTTCACTCTGTC_1_4	AGCAGCCAGAGAGCTC_1_4	CACAGGCCAAGACGTG_1_4	CATCCACCATGAGCGA_1_4	CATCGGGTCCTAAGTG_1_4	CCTTACGCACCTGGTG_1_4	CCTTCCCTCTGTTTGT_1_4	CGCCAAGTCAACGGGA_1_4	CTCATTATCCCTAATT_1_4	CTCTACGCATTTGCTT_1_4	GAAACTCTCTCAAGTG_1_4	GAAGCAGCACGGTAGA_1_4	GATTCAGAGGTCATCT_1_4
Cst6	0.696565	0	0	0	0	0	0	0	0.850664	0	0	0	0	0	0	0	0	0	0	0	0	0	0.852744	0	0	0	0.92033	0	1.07314	0	0	1.27753	0.679579	0.655808	0	2.233	0.616113	0	0	0.554374	0	0.914689	0.873786	0.406451	0	1.30956	0.779426	0	0
Wfdc3	0	0	0	0	0	0	0	0	0	0	0	0	0	0	0	1.23174	0	0	0	0	0	0	0	0	0	0	0	0	0	0	0	0	0	0	0	0	0	0	0	0	0	0	0	0	0	0	0	0	0
Ifitm3	0	0	0	0	0	0	0	0	0	0	0	0	0	0	0	0	0	0	0	0	0	0	0	0	0	0	0	0.764249	1.07314	0.70299	0	1.49298	1.36587	0.655808	1.07011	0	0.616113	1.30361	0	0.554374	0.714192	1.17681	0	0.918064	0	1.30956	0	0.662064	0.77394
Mdk	0	0.668678	0	0	1.50439	0	1.2789	0.558952	0.850664	0.617527	0	0.396185	0.846879	0	0.539503	0	0	0	0	0	0	0.970531	0	0.571953	0	0.76674	0	0.764249	1.07314	0	0	0.621968	1.08048	1.04851	1.07011	0.980413	0.994522	0	0	0.908944	0.714192	1.17681	0.873786	0	1.80879	0.855379	0	0	0.460046
Grp	0	0	0	0	0	0	0	0	0	0.617527	0	0	0	0	0	0	0.781733	0	0	0	1.15081	0	0	0	0	0	0	0	0	0	0	0	0	0	0	0	0	0	0	0	0	0	0	0	0	0	0	0	0
Stc1	0	0	0	0	0	0	0	0	0	0	0	0	0	0	0	0	0	0	0	0	0	0	0	0	0	0	0	0	0	0	0	0	0	0	0	0	0	0	0	0	0	0	0	0	0	0	0	0	0
Tmsb4x	0	0	0.705108	0	0.628795	0	0	0.915362	0	0	1.291	0.679195	0	0	0	0	0.465385	0.751509	0	0	1.15081	0	0	0	0.849743	1.49475	1.39134	1.98932	1.5788	1.62514	1.75166	2.06695	3.01852	1.32975	3.09435	3.53547	0.994522	1.85084	0.895192	1.82228	1.98172	2.13771	1.64633	1.25487	1.6258	0	0.779426	1.55923	1.36628
Sh3bgrl3	2.4041	1.56999	3.06718	2.11105	1.01186	1.75654	1.2789	1.70348	1.30357	0.996458	2.55443	0.899525	1.60885	1.26641	3.23141	0	3.29863	2.4053	1.18326	1.76799	2.63652	2.1255	1.61705	3.15188	1.94958	1.91157	0	1.49114	1.5788	1.11172	1.21849	1.49298	2.27803	1.32975	1.57514	3.19121	1.80998	1.30361	0	2.21368	1.12657	1.83034	2.07692	1.50638	0.703403	0	0.779426	1.3393	1.50516
Cd63	0	1.34936	0.705108	1.36168	0.628795	1.75654	1.00374	0	0	0.996458	1.291	0.679195	1.09812	0	1.52078	0	1.74764	0.751509	0	0	0	0.970531	0	0.933521	1.73812	0	0	0.453424	0	0.70299	1.21849	0	1.58764	1.72873	2.35883	1.7912	0	0.51321	0.895192	0	0.714192	0	0.529441	0.406451	0	0	0	0	0.460046
Tgfb2	0	0.668678	0.705108	0	0	0	0.622848	0.558952	0	0	0	0.679195	0.510532	1.57322	0.888018	0	0.465385	0	0	0	0	0.970531	0	1.19851	0.849743	0	0	0	0	0	0	0	0	0	0	0	0	0	0	0	0	0	0	0	0	0	0	0	0
Phactr1	0	0	0	0	0	0	0	0	0	0	0	0	0	0	0	0	0	0	0	0	0	0	0	0	0	0	0	0.453424	0	0	0	1.00253	0	0	0	0	0.616113	0	0	0	0	0	0.529441	0.406451	0	0	0	0	0
Ly6e	0	0	0	0	0	0	0	0	0	0	0.506281	0	0	0	0	0	0	0	0	0	0	0	0	0	0.849743	0.76674	0	0	0	0	0.784378	0	0	0	0	0	0	0	0.895192	0.554374	0	0.558472	0	0	0	0	0	0.662064	0.460046
Itga6	0	0	0	0	1.01186	0	0	0	0	0	0	0.899525	0	0	0	0	0.465385	0.751509	0	1.76799	0	0	0	0	0	0.76674	0.92033	0	0	0.70299	0	0	0	0	0	0	0	0	0	0	0	0	0	0	0	0	0	0	0
Tubb2b	1.39142	0.668678	0.705108	1.91773	2.27763	0.954528	1.95297	1.38513	0.850664	0	1.72522	0.679195	0.846879	1.26641	0	2.11403	1.02169	1.1757	0.56247	2.11488	0	1.90772	1.30621	0.571953	1.61286	0	0	0	0	0	0	0.621968	1.36587	1.04851	1.57514	0.980413	0	0.850703	0.895192	0	0	1.55604	0	1.50638	0	0	0	1.05695	1.36628
Cdh2	0	0	0	0	0	0.954528	0	0	0	0	0	0	0	0	0	0	0	0	0	0	0	0	0	0	0	0	0	0	0	0	0	0	0	0	0	0	0	0	0	0	0	0	0	0	0	0	0	0	0
Lgr5	0	1.34936	1.11453	0	0	0	0	0	0	0.996458	0.506281	0	0	0	0.888018	0	1.02169	0	0	0	0	0	0	0	0.849743	0	0	0	0	0	1.93949	1.27753	0	0	0	0	0	0	0	0	0	0	0	1.50638	0	0	0	0	0
Tex14	0	0.668678	0	0	0	0	0	0	0	0.996458	0.506281	0	0	0	0.539503	0	0.465385	0.751509	0	0	0	0	0	0.571953	0	0	0	0	0	0	0	0	0	0.655808	0	0	0.616113	0.51321	0	1.3771	0	0.558472	0	0	0	0	0	0	1.20495
Tgfbr1	0	0.668678	0.705108	0.545627	0.628795	0	0.622848	0.558952	0	0	0	0.396185	0	0.821561	0	0	0	0	0.56247	0	0	0	0	0	0	0	0	0	0	0.70299	0	0	0	0	1.57514	0.980413	0	0.850703	0	0.908944	0	0	0	0	0	0	0	0.662064	0.460046
Npm3	0	0	0.705108	0	0	0.954528	1.00374	0	0.850664	0	0	0	0	0.821561	0	0	0	1.1757	0.920284	0	1.15081	0	0.852744	0	0	0	0	0	0	1.40102	0	0	0	0.655808	0	0	0.994522	0.850703	0	0	0	0	0.873786	0	0	0	1.21207	0	0
Ralgapa2	0	0	0	0.545627	0	0.954528	0	0	0	0.617527	0	0.679195	0	1.26641	0.539503	0	0	0	0	0	0	0	0	0	0	0.76674	0	0	0	0	0.784378	0	0.679579	0	0	0	0.994522	0.51321	0	0	0.714192	0	0.873786	0.694625	0	0	0	0.662064	0.460046
Fgfr1	0	0	0	0	0	0	0	0	0	0.617527	0	0.899525	0	0	0	0	0	0	0	0	1.15081	0.598656	0	0	0	0	0	0.453424	0	0	1.75166	0.621968	1.08048	0	0	0	0	0	0	0	0.714192	0.558472	0	0.406451	0	0	0.779426	0	0
Shc4	0.696565	0.668678	0	0	0	0	0.622848	0	0	0	0	0	0	0	0	0	0	0	0	0	1.15081	0	0	0	0.512538	1.19558	0.92033	0	0	0	0	0	0	0	0	0	0	0	0	0	0	0	0	0.406451	0	0	0.779426	0	0
Marcks	0.696565	0.668678	0.705108	0.545627	0.628795	0.954528	0	0	0	0.617527	0.506281	0	0	0	0	0	0.465385	0	1.18326	0	0	0	0.852744	0.571953	0	0	0.92033	0	0	0	0	0	0	0	0	0	0	0	0	0	0	0	0	0	0	0	0	0	0
Tmem37	0.696565	0	0.705108	0.896651	0	0	1.00374	0.558952	0	0	0	0	0	0	0	0	0	0	0	0	0	0.970531	0	0	1.10146	0	0	0	0	0	0	0	0	0	0	0.980413	0	0	0	0	0	0	0.529441	0	0	0	0	0.662064	0.460046
Aph1b	0	0.668678	0	0.545627	0	0	0	0.558952	0	0	0	0	0	0	0	0	0	0	0.920284	0	0	0	0.852744	0.571953	0	0.76674	0	0	0	0	0	0	0	0	0	0	0	0	1.35985	0.554374	0	0	0	0	0	0.855379	1.21207	0.662064	0.77394
Hspb2	0	1.06585	0.705108	0.545627	0	0	0	0	0	0	0.840799	0	0.510532	0	0.539503	0	0.781733	0	0	0	1.15081	0	0	0	0.512538	0	0	0	0	0.70299	0	0	0.679579	0	1.07011	0	0	0	0	0	0	0	0	0.406451	0	0	0	0	0
Cd320	1.10317	0.668678	1.11453	0.545627	0	0	0.622848	0.558952	0	0	0.506281	0	0	0.821561	0.539503	1.76719	0.465385	0	0	0	0	0	0	0	0.849743	0	1.39134	0.764249	1.07314	0	0	0	0	0	0	0	0.616113	0.51321	0	0.554374	0.714192	0	0	0	0	0	0.779426	0	0
B630019K06Rik	0	0	0	0	0	0	0	0	0	0	0	0	0	0	0	1.23174	0	0	0	0	0	0	0	0	0	0	0	0	0	0	0.784378	0	0	0	0	0	1.48316	0	0	0.554374	0	0	0	0	0	0	0	0	0
Reep5	1.10317	1.06585	0.705108	1.67787	1.01186	0.954528	0.622848	0.558952	0.850664	0.617527	0	1.23277	0	0	0.539503	1.23174	0.781733	0.751509	0.56247	0	1.15081	0.598656	0	0.933521	0.512538	0	0	0	1.07314	1.40102	0	1.27753	0.679579	0.655808	0	0.980413	0	0.51321	0.895192	0.908944	1.12657	0	0.873786	0.918064	0.703403	0	1.51307	0.662064	0
Zbtb20	2.71442	2.59313	1.81162	1.53222	2.51605	3.08038	2.17226	2.56352	2.46212	3.63063	1.93615	3.3228	1.84521	2.29438	1.79277	1.23174	2.01742	1.88722	3.25482	3.01731	2.01254	0.970531	2.84217	2.32832	2.20103	2.43139	0	2.87	2.52951	2.65726	2.55804	2.17057	2.05557	2.01315	3.00356	2.39729	2.41775	1.85084	2.27077	3.14525	2.11598	1.70256	1.98538	2.80614	2.65802	1.62073	2.54962	1.7394	2.58529
Tmem2	0	0.668678	0.705108	0	0	0	0	0	0	0	0.506281	0.679195	0	0.821561	0.888018	0	0.465385	0	0.920284	0	0	0.598656	0	0	0.512538	0	0.92033	0	0	0.70299	0	0	0	0	0	0	0.616113	0.51321	0	0.554374	0	0.558472	0.529441	0	0	0	0.779426	0	0
Sobp	0	0	0	0	0	0	0	0	0	0.617527	0	0	0	0	0	0	0	0	0	0	0	0	0	0	0	0	0	0	0	0	0	0	0	0	0	0	0.616113	0	0	0.554374	0	0	0	0	0.703403	0	0	0	0
Tenm4	1.10317	1.34936	0	0.545627	0.628795	0.954528	0.622848	0.915362	0	2.16206	0	0.899525	0	1.80766	0.539503	0	0.465385	1.88722	1.39128	1.76799	0	1.62892	0.852744	0	1.30239	1.49475	0.92033	1.19233	0	1.11172	2.23402	1.00253	1.08048	1.04851	1.07011	1.46582	0.616113	0	1.67587	1.17017	0	0	0.529441	1.10058	0.703403	0	0.779426	0	0.77394
[truncated: 202 more columns]

## Sheet: blue
	ACTGATGTCTTAGCCC_1_3	ACTGCTCTCCTTAATC_1_3	AGGTCATTCGAATGCT_1_3	AGTGTCAGTGGTCCGT_1_3	ATCTACTCAGCTGTTA_1_3	CAGCCGAGTGCAGGTA_1_3	CATCAAGCAGCGATCC_1_3	CATCAAGTCGTACCGG_1_3	CATCGAATCTGCGGCA_1_3	CATGACAAGGCCCGTT_1_3	CCACTACAGCGCCTTG_1_3	CCAGCGACAGCTCGAC_1_3	CCCAGTTAGCCGATTT_1_3	CGGTTAACACATGGGA_1_3	CGTTAGAAGCCACCTG_1_3	CGTTGGGTCCGTTGCT_1_3	CTGAAACCACATTAGC_1_3	CTTAGGAAGTTTGCGT_1_3	GCGCAACTCCAAGCCG_1_3	GTCCTCAGTCTCTCTG_1_3	GTGAAGGTCTCTTATG_1_3	TCGCGAGAGTAGCGGT_1_3	TCTCATAGTTAAAGTG_1_3	TGGGAAGTCGTCTGAA_1_3	TTCGGTCTCCAAAGTC_1_3	TTTGGTTCAACCGCCA_1_3	CACATTTGTGGTACAG_2_3	CATCAGAAGCGACGTA_2_3	CTCGTACCATGTAAGA_2_3	GCTGCGACAGGCGATA_2_3	GTAACTGCATTGGGCC_2_3	GAACCTAGTCTGCGGT_1_4	CATCAGAAGGCTATCT_2_4	CGCGTTTGTAGCGATG_2_1	CTGCCTATCAGTTCGA_2_1	TCAGGTACACCTCGTT_1_2	ACTTGTTCACTCTGTC_1_4	AGCAGCCAGAGAGCTC_1_4	CACAGGCCAAGACGTG_1_4	CATCCACCATGAGCGA_1_4	CATCGGGTCCTAAGTG_1_4	CCTTACGCACCTGGTG_1_4	CCTTCCCTCTGTTTGT_1_4	CGCCAAGTCAACGGGA_1_4	CTCATTATCCCTAATT_1_4	CTCTACGCATTTGCTT_1_4	GAAACTCTCTCAAGTG_1_4	GAAGCAGCACGGTAGA_1_4	GATTCAGAGGTCATCT_1_4
Tectb	0	0.668678	3.95515	2.64351	4.02797	4.06916	3.59549	4.14557	3.41794	4.77827	4.7622	3.79024	4.72666	3.81972	3.86041	2.7449	4.4018	3.57588	3.85132	2.11488	4.0462	2.85609	0	0	4.63896	0	0	0	0	0	4.60374	3.22496	3.26954	0	0	0	0	0	0	0.554374	0	0	0.873786	2.6418	0	0	0	0	0
Lum	0	1.56999	2.7949	0	1.01186	3.08038	0	0	0	3.28204	3.23424	1.36529	3.04382	3.45243	0	0	4.00604	0	0	0	3.44204	0	0	0	3.61508	0	0	0.453424	0	0.70299	2.93734	2.17057	1.92254	0	0	0	0	0	0	0	0	0	0	1.70717	0	0	0	0.662064	0.460046
Ceacam16	1.10317	2.84364	1.40418	1.67787	0	0	1.00374	1.55692	0	0	2.02698	0	1.29875	1.26641	0.539503	0	1.21506	0.751509	1.5634	0	2.01254	1.62892	3.22801	3.08359	0.512538	3.3557	2.77889	3.98489	5.76981	4.37605	0.784378	3.11639	4.01621	4.39069	1.90912	2.0363	4.33009	5.67236	5.56684	4.08643	3.47433	3.90439	4.11131	3.65354	4.33763	4.03323	5.54949	3.90836	3.80245
Rbp7	3.40779	4.65139	3.39027	4.09069	2.8697	2.0001	2.63644	3.58893	1.61415	0.996458	3.15315	0	2.75085	0	2.68019	4.45378	3.34148	1.70125	0.56247	3.12965	4.6917	2.02252	4.42017	4.0623	2.33924	3.4696	2.44849	3.83561	2.16312	3.70798	1.21849	1.49298	2.05557	2.01315	1.90912	3.04389	1.65986	0.850703	2.91092	1.17017	3.08423	0.914689	2.37693	2.77536	2.85243	3.38091	2.22587	2.0244	2.74751
Cep41	3.00222	3.41777	3.20085	3.55841	2.8697	0.954528	2.43104	2.9027	3.46096	3.73786	2.86093	3.71025	2.11962	3.00125	2.81741	2.7449	2.83327	3.28708	3.36505	3.48382	3.5089	2.64722	3.37648	2.93118	3.16816	3.50486	2.68041	3.02069	3.3968	3.15424	3.38727	2.42931	2.37309	2.92355	1.07011	2.9612	1.2684	0.850703	2.10888	2.49426	1.4177	1.17681	1.33288	1.6118	0.703403	0	0	1.05695	1.83375
Col9a1	1.39142	0.668678	2.32401	1.67787	1.96395	1.75654	1.82219	2.3735	2.75704	2.42055	1.93615	2.53904	1.84521	2.29438	1.79277	2.37106	0.465385	2.04397	1.83817	2.11488	2.01254	1.90772	2.46544	1.40779	1.73812	2.06894	2.77889	1.19233	3.3302	1.96273	2.55804	0	0	0	0	0	0	0	0	0	0	0	0	0	0	0	0	0	0.460046
Adamts1	0.696565	0	0	0	0	0	0	0	0	0	0	0	0	0	0	0	0	0	0	0	0	0	0	0	0	0	0	0	0	0	0	1.00253	0	0	0	0	0	0	0	1.54847	1.12657	0	0.529441	0.406451	1.6258	0.855379	0.779426	0	1.36628
Vim	1.95176	0	2.41954	2.27298	2.27763	2.0001	2.5043	1.70348	2.042	2.25585	1.83623	1.7684	2.03624	2.29438	0	2.11403	1.63868	2.4053	1.71019	2.57625	1.15081	2.70367	1.61705	1.19851	2.71204	1.19558	1.39134	1.19233	1.07314	1.11172	1.5202	2.69472	2.53975	2.23434	1.90912	0.980413	2.79306	4.1276	1.91563	3.29323	3.08423	3.08849	3.20807	2.56768	3.11053	0	2.98989	2.93582	3.28475
Mansc4	1.39142	3.41777	0.705108	2.53457	2.27763	0.954528	2.26616	2.04634	3.05013	0.617527	1.09103	0.899525	0	0	0.888018	3.01639	0.781733	0.751509	1.71019	1.76799	1.15081	2.64722	1.85384	2.46845	2.12403	2.32453	2.86854	2.76732	2.363	1.40102	0	0	1.58764	2.12985	1.90912	2.233	0	1.30361	0.895192	0.554374	0	0.914689	0.873786	0	0	0	0	0	0.460046
Rnase1	0.696565	1.75064	2.21839	0.545627	1.01186	1.75654	1.2789	0.558952	0.850664	0.617527	1.60033	0	0.846879	0	1.35083	1.23174	2.01742	0.751509	0	0	1.15081	0	0.852744	0	1.30239	0.76674	2.146	1.49114	2.363	2.0966	1.75166	0	0.679579	0	2.79274	3.31959	1.2684	1.10258	0.895192	0.908944	1.12657	1.70256	0.873786	1.25487	0.703403	0	1.51307	0.662064	1.01249
Mpzl2	0.696565	1.34936	1.40418	1.15596	0.628795	0	0	0.915362	0.850664	0.996458	0.506281	1.36529	0	0.821561	0.539503	0	1.02169	0	0.920284	0	1.15081	0.598656	0.852744	1.19851	1.10146	1.49475	0.92033	0.764249	1.5788	1.62514	1.75166	1.00253	1.58764	2.12985	1.57514	2.233	1.2684	0.51321	2.10888	1.17017	0.714192	0	1.12945	1.25487	1.40164	0.855379	1.74412	1.05695	1.20495
Sapcd2	2.4041	1.06585	0	2.01906	1.50439	0	1.67169	1.70348	1.30357	1.48554	1.09103	0.396185	0.846879	0.821561	0	1.23174	0	2.04397	1.5634	1.23243	1.15081	0.970531	1.85384	0.571953	0.849743	1.91157	0	1.6126	1.5788	1.96273	0	0	1.08048	0	0	0	0.616113	0	0	0	0	0	0	0	0.703403	0	0.779426	0	0
Tuba1a	3.91871	4.11012	3.76089	4.44477	4.05868	2.92165	4.04612	3.9352	2.75704	2.05856	4.649	2.0549	4.25252	3.27643	3.36353	4.08181	4.21026	3.69404	3.09739	3.23062	4.58735	4.14781	3.46448	3.69779	4.27624	3.18033	3.48776	3.74492	2.52951	3.3511	3.30333	3.80649	3.43928	3.0185	2.90369	0	2.62291	3.54189	2.73942	3.6387	2.60346	2.72208	2.49879	3.09386	2.5838	3.87804	2.86352	1.7394	1.62709
Sparc	4.61193	5.55275	4.96526	5.75098	6.02415	4.91839	5.71247	5.54656	4.85526	5.11644	5.55061	4.80841	6.07461	5.17512	5.10455	4.84587	5.88647	5.05438	4.75802	4.56176	5.90898	6.0162	4.86925	4.98945	6.02286	4.82304	6.18569	4.65242	6.52828	4.97528	5.68761	4.14482	4.19259	4.96781	4.46828	4.11022	3.755	4.45635	5.24288	3.84872	3.3724	3.79288	3.70831	3.90487	3.70878	0	4.07466	3.98103	3.959
Cd9	2.83964	2.1533	2.73026	3.40212	3.05084	2.62319	3.80834	3.12308	1.30357	1.2706	3.20793	1.48229	3.41154	2.29438	2.81741	2.7449	3.07924	2.17944	1.39128	1.23243	2.63652	3.27374	2.04516	3.43712	3.22298	1.49475	4.53386	1.49114	4.70682	2.21466	2.64628	1.27753	2.37309	1.54901	2.15904	2.0363	1.48316	2.7988	2.64122	1.82228	1.82659	2.04537	1.64633	0.694625	1.6258	0	1.93168	1.7394	0.77394
Tubb2a	0.696565	1.56999	1.62851	2.9519	2.70842	1.75654	2.352	1.83128	1.85078	1.66235	2.44632	0.899525	3.10538	2.29438	1.79277	1.76719	2.45679	1.47261	0.920284	1.76799	2.90614	2.90214	0.852744	1.40779	2.27252	1.19558	1.95168	1.35285	1.07314	1.62514	1.75166	1.95134	1.76904	1.32975	1.90912	0	0.994522	2.40331	1.35985	0	1.98172	2.04537	1.50183	0.694625	0.703403	1.85771	0.779426	0	1.01249
Neat1	0	0.668678	0	0	0.628795	0.954528	0	0	0	0.617527	0	0.679195	0	0	0	0	0	0	0	0	0	0	0	0	0	0	0.92033	0.453424	0	0.70299	0	0.621968	0.679579	0	0	0.980413	0	0.850703	0	0	2.67779	0	1.33288	0.694625	3.15502	0.855379	1.74412	0	0
Mgst1	2.57125	1.90359	3.06718	2.98911	2.96436	1.43387	2.63644	2.5041	2.57038	1.66235	2.25847	1.48229	2.70737	2.52304	3.04568	2.57535	3.32029	2.5016	2.05348	1.76799	3.01783	3.24221	2.04516	3.2463	3.07985	2.32453	2.57116	1.35285	3.3302	2.41572	3.16251	1.27753	0.679579	2.23434	2.66792	1.7912	0.994522	1.30361	3.05726	2.36378	2.34015	2.37248	1.64633	1.8743	2.5838	0.855379	2.6378	2.50679	1.73575
Hhatl	0	2.2581	1.62851	0	0	2.73287	0	1.38513	0	1.66235	0.840799	0	2.11962	0.821561	0.888018	0	1.02169	0	0	0	0	0	0	0	2.12403	0	0.92033	0	0	0	2.55804	0	0	0	0	0	0	0	1.35985	0	0.714192	0	0	0.918064	0	0	0	0	0
Rlbp1	0	0	1.40418	0.545627	1.01186	1.43387	1.49446	1.17758	0	0	0	0.396185	0.510532	0	0	0	0.465385	0	0	0	1.67176	0.970531	0.852744	1.72817	0	0.76674	0	0.453424	1.07314	1.40102	0	0	0	1.04851	0	0	1.48316	0.51321	0	0	1.4177	1.17681	0.529441	0.406451	1.80879	0.855379	0	0.662064	0
Gsta4	1.10317	1.06585	1.11453	0.545627	0.628795	2.0001	1.2789	1.38513	0	0	1.291	0.396185	0.510532	0	0.888018	1.76719	1.84588	1.70125	0.56247	0	2.63652	0.970531	0	1.97043	1.61286	0.76674	0.92033	0	1.07314	0	0	1.00253	0.679579	1.72873	1.07011	0.980413	0.616113	1.30361	0.895192	0.908944	0.714192	1.38429	1.12945	0.406451	1.11226	1.30956	1.21207	0.662064	1.01249
Fabp7	0.696565	0	0	0.545627	0.628795	0	0.622848	0.558952	0	0	0.506281	0	0	0	0	0	0	0.751509	0.56247	1.23243	0	0	0	1.40779	1.10146	0.76674	0	0.764249	1.07314	0.70299	0	0	1.08048	1.72873	0	0	1.48316	0	0.895192	0	0	0.914689	1.33288	0	0	0	1.21207	0.662064	0.77394
Gdf6	1.6149	2.2581	1.81162	1.67787	2.07979	0	2.06861	1.17758	2.34069	3.1072	1.60033	2.83573	1.84521	2.29438	1.90527	1.23174	1.74764	1.70125	2.77882	1.23243	2.63652	1.778	1.30621	1.97043	1.61286	2.20488	3.16344	1.98932	2.79707	2.58305	3.25855	2.06695	2.80752	2.63718	1.07011	1.46582	1.65986	1.85084	3.1849	1.69472	0.714192	0.558472	2.49879	1.25487	0.703403	0	0.779426	1.7394	1.01249
Ces1d	0	1.06585	1.11453	1.91773	3.09142	2.1958	2.57255	1.17758	1.85078	0.996458	1.93615	1.07997	2.97823	2.1569	1.66599	0	1.37704	1.1757	0	0	2.46842	3.02879	0.852744	0.571953	2.20103	0	1.95168	0.764249	3.00794	1.11172	3.11079	2.35028	2.17297	0	0	0	0.994522	2.46218	2.27077	1.3771	0.714192	1.17681	1.33288	1.50638	2.09732	0.855379	2.22587	1.05695	0.77394
Uap1l1	0.696565	0.668678	0	1.36168	0.628795	0	1.00374	1.17758	0	0	0.506281	0	0	0.821561	0.539503	0	0.465385	0.751509	0	0	0	0.970531	0.852744	0.571953	0.849743	0.76674	0.92033	0.453424	0	0.70299	0	0.621968	0	0	1.07011	0	0.616113	0	0	0	0.714192	0.558472	0	0	0	0.855379	0.779426	0	0
Ctsl	1.6149	2.03622	1.40418	2.01906	1.83292	1.43387	2.06861	1.17758	2.34069	1.66235	2.86093	0.899525	3.24449	0.821561	1.52078	1.23174	1.02169	0	1.18326	0	2.90614	2.02252	1.30621	0.571953	2.46065	1.19558	0.92033	0.453424	3.3968	0.70299	1.75166	0.621968	0.679579	0.655808	0	0	0.616113	1.10258	1.67587	0.908944	0.714192	1.17681	0	0.694625	0	0	1.74412	0.662064	0.460046
Hes1	0	0.668678	1.62851	0.545627	0	1.75654	0.622848	0.915362	0.850664	1.9431	2.02698	0.679195	0	0.821561	0.888018	0	1.02169	0.751509	1.39128	0	0	0.598656	0	0.571953	0	0	0	1.00103	0	1.96273	0.784378	1.27753	1.76904	1.32975	1.07011	2.233	0.994522	2.04206	0	0.554374	1.6429	1.94362	1.77256	2.6418	1.96343	0.855379	1.21207	2.8847	2.21681
Ppp1r17	1.10317	1.06585	2.58692	1.36168	2.58437	2.73287	0	0.915362	0.850664	1.2706	1.60033	0.679195	2.33471	2.62035	1.52078	0	1.21506	1.1757	0.56247	0	2.01254	1.62892	1.30621	0.933521	1.94958	0	2.95081	1.49114	1.07314	0	0	2.42931	1.92254	0	0	0	0.616113	1.10258	0.895192	1.69472	3.03535	0.914689	0.873786	1.8743	1.96343	0	0	0	1.73575
4930426D05Rik	1.39142	0.668678	0.705108	0.896651	0.628795	0	0.622848	0.915362	0	0	1.09103	0	0	0	0	1.23174	0	0	0.920284	0	1.15081	0	2.04516	0	0	0	0	1.49114	0	1.80811	0	1.49298	0.679579	2.63718	0	2.0363	1.80998	1.47092	1.67587	1.9354	2.43583	1.70256	1.77256	2.08203	1.96343	0	1.93168	1.89202	2.62837
Kazald1	0.696565	1.34936	1.62851	1.67787	2.18359	2.35941	2.06861	1.38513	1.61415	0.996458	2.1871	1.23277	2.45607	2.29438	0.888018	1.23174	1.84588	0.751509	0.920284	1.23243	2.01254	1.45365	0	0.933521	1.84943	0.76674	0	1.00103	0	0	1.21849	0.621968	1.76904	1.72873	0	0	0.616113	0.51321	0	0	0	1.55604	1.12945	0.694625	0	0	0.779426	0	0.460046
Abi3bp	0	0	0	0	0	0	0	0	0	0	0.840799	0.396185	0	0	0	0	0	0	0	0	0	0	0	0	0	0	0	0	1.07314	0	0	1.00253	2.05557	0	0	0	0	0	1.35985	1.54847	0.714192	0.558472	0.529441	1.38851	1.80879	0	0	0	0.460046
Fscn1	0	0	0	0	0	0	0	0.558952	0.850664	0	0.506281	0	0.510532	0	0	0	0	0.751509	0	1.23243	1.15081	0	0	0	0.512538	0.76674	0	0	0	0.70299	0	0	0.679579	0	1.57514	0	0	0	0	0	1.82659	0.558472	0	0.694625	1.11226	1.30956	1.21207	0	0
Gm2a	1.10317	0	0.705108	0.545627	1.50439	1.43387	1.67169	1.83128	1.85078	1.81254	1.60033	1.84808	1.734	1.26641	0	0	1.74764	1.1757	0.920284	1.23243	1.67176	1.62892	1.85384	1.19851	0.512538	0	1.71025	0	0	1.11172	1.5202	1.49298	1.58764	2.01315	1.57514	2.53836	0.616113	0.850703	1.91563	1.3771	1.4177	0.558472	0.873786	2.08203	1.40164	0	0.779426	1.89202	1.50516
S100a10	1.79745	1.75064	1.96633	1.67787	1.28814	0.954528	1.00374	1.38513	1.85078	0.617527	1.09103	1.07997	1.94528	0.821561	1.14596	0	2.1638	2.04397	0.56247	1.23243	2.26624	0.970531	0.852744	2.1653	1.94958	1.49475	0	1.35285	0	1.62514	1.21849	0.621968	1.58764	1.04851	1.07011	0.980413	0.994522	0.850703	0.895192	1.17017	0	1.55604	0.873786	0.406451	0	0.855379	1.51307	1.05695	0.77394
9530077C05Rik	0.696565	2.2581	1.62851	1.15596	0.628795	0	0	0.915362	0.850664	0.617527	0.506281	0.679195	1.46577	0	0	0	0	0.751509	0	0	0	0.598656	1.61705	1.40779	1.10146	0.76674	0.92033	2.06487	0	1.11172	0.784378	1.00253	0.679579	1.04851	1.07011	0	1.65986	2.20252	0	0	0.714192	1.55604	0.873786	1.10058	1.11226	3.17757	1.21207	1.05695	1.01249
Gm13889	1.10317	0	0.705108	0	0	0	0	0	0	0	0	0.396185	0	0	0.539503	0	0	0.751509	0	0	0	1.24098	0	1.72817	0	0.76674	0.92033	0.764249	0	0	0	1.00253	1.58764	1.54901	0	2.53836	1.94047	1.85084	1.35985	1.54847	1.4177	0.558472	1.77256	0.694625	1.80879	0	0.779426	1.7394	1.73575
Fam89a	1.10317	1.34936	0	1.36168	0	0	1.00374	1.17758	0.850664	0	0	0.396185	0	0	0.539503	2.37106	0	1.1757	0.56247	0	2.26624	0.598656	0.852744	1.40779	0.512538	1.19558	0	1.19233	1.07314	0.70299	0	0.621968	1.08048	0	0	0	0	0	0	0	0	0	0	0	0.703403	0	0	0.662064	1.01249
Col9a3	0.696565	1.90359	1.62851	1.67787	1.96395	1.75654	1.67169	1.55692	1.85078	1.48554	1.72522	0.679195	2.11962	2.1569	2.09821	1.23174	2.34966	1.47261	1.18326	0	2.46842	1.24098	0	1.19851	1.94958	0.76674	2.68041	0.764249	2.79707	1.11172	2.09756	0	0	1.32975	1.07011	0	0	0	1.35985	0	0	0.558472	0	0	0.703403	0.855379	0.779426	0.662064	0.460046
Gm13782	1.95176	1.56999	1.81162	1.53222	1.50439	0	1.2789	1.55692	1.61415	0.617527	1.45758	1.36529	1.734	1.99745	2.00639	1.76719	1.74764	1.1757	2.05348	1.23243	1.67176	1.45365	1.30621	2.07261	0.849743	2.32453	0	2.13511	0	2.50288	0.784378	1.00253	2.45989	1.54901	1.07011	1.46582	0	1.6142	1.35985	1.3771	0.714192	1.94362	0.529441	0.406451	0	0	1.21207	1.7394	1.01249
Fabp3	3.26466	3.75824	3.51958	3.53752	2.51605	0.954528	2.80676	2.3735	2.20246	0.617527	2.78251	1.36529	2.26803	2.1569	3.97418	3.79973	3.45999	2.87936	2.30857	2.11488	3.29321	3.06767	3.11517	3.96472	3.29995	3.02512	2.44849	3.63009	1.91304	3.78034	1.5202	2.80497	3.23184	4.22901	3.25441	4.23827	3.86795	4.02523	2.82884	3.49215	3.77835	4.48318	3.80606	2.83599	4.0805	4.10264	2.71883	3.88933	3.28475
Wisp1	1.39142	0.668678	0	0	0.628795	0.954528	0.622848	0.915362	0	1.2706	0	0.679195	0.510532	0	1.14596	0	0.465385	0.751509	0.920284	1.23243	0	0.598656	0	0.571953	0.512538	1.72472	2.146	1.8186	0	2.0966	1.75166	0	0	0	0	0	0	0	0	0	0	0	0	0	0	0.855379	0	0	0
Tmsb10	1.6149	0.668678	2.32401	1.53222	1.83292	2.0001	1.95297	2.3735	2.46212	2.74237	2.44632	2.17228	2.39723	3.00125	2.1823	1.76719	2.01742	2.04397	2.38094	1.23243	2.63652	2.30422	1.85384	1.97043	2.0406	1.19558	0.92033	1.98932	1.07314	1.80811	1.75166	2.75137	2.05557	2.01315	2.15904	3.04389	2.6829	2.57044	1.67587	2.55362	3.13084	2.37248	3.05596	2.99854	2.65802	1.30956	1.51307	3.30638	3.00948
Paqr6	0.696565	1.56999	0.705108	0.545627	1.83292	0	0.622848	0.558952	1.61415	0.617527	0.840799	0	1.46577	0	0.539503	0	1.02169	0.751509	0	1.76799	0	0.970531	0.852744	1.40779	0	0.76674	1.71025	1.35285	0	0.70299	0	1.27753	0.679579	1.72873	1.07011	0.980413	1.2684	0.850703	0	1.3771	1.6429	1.17681	0.873786	0.406451	0.703403	1.62073	0.779426	1.05695	0.77394
Atox1	1.79745	2.5193	2.58692	1.91773	2.36357	1.43387	1.95297	1.94458	2.75704	1.48554	1.93615	2.32598	1.94528	2.52304	2.33185	2.11403	2.64175	2.04397	2.57109	1.23243	2.46842	1.90772	2.57373	2.59134	2.40178	0	0	1.8186	1.07314	0.70299	0	1.00253	1.58764	1.88102	2.15904	3.37808	2.15934	1.47092	0.895192	1.17017	0	1.70256	1.50183	1.10058	1.11226	0	1.51307	1.89202	0.77394
AY036118	1.6149	0.668678	1.11453	0.896651	0.628795	1.43387	1.00374	0.558952	0.850664	0	0	0.899525	0.510532	0	0.539503	1.76719	0.781733	1.1757	0.920284	1.23243	1.15081	0.598656	1.85384	0.571953	1.10146	0	1.95168	2.20074	1.91304	2.21466	1.75166	2.35028	0	1.32975	0	0	2.49091	2.51778	2.41006	1.9354	2.34015	2.72208	2.43971	2.6418	2.72711	2.67571	2.6378	2.71349	2.62837
Col9a2	1.10317	2.43958	1.96633	1.36168	1.83292	1.43387	2.06861	1.55692	1.30357	2.25585	2.50183	1.58702	1.84521	1.57322	2.1823	1.76719	1.84588	1.1757	1.18326	0	2.78039	1.62892	1.30621	0.571953	1.84943	0	2.86854	1.6126	2.90805	2.21466	3.05625	0.621968	1.08048	0.655808	0	0	0.616113	0	0	0	0.714192	0	0	1.38851	0.703403	0	0.779426	0	0.460046
Efhd1	1.39142	0.668678	1.62851	1.36168	2.18359	2.0001	2.17226	1.83128	1.61415	2.05856	1.45758	1.58702	1.09812	1.80766	1.14596	1.23174	1.63868	1.47261	0.920284	0	1.15081	1.45365	0	0	1.84943	1.19558	0.92033	0	0	0.70299	0.784378	1.00253	2.05557	1.04851	1.57514	0	1.48316	1.10258	0.895192	1.3771	0	1.70256	1.12945	1.70717	1.11226	0	1.21207	2.0244	2.21681
Hist1h4i	1.39142	0.668678	0	1.36168	0	0	0.622848	0.915362	0	0	0	0.679195	0	0	0	0	0.465385	1.1757	0	0	2.26624	0	0.852744	0.571953	0.512538	0.76674	0	2.06487	0	1.62514	0.784378	0	0	1.04851	1.90912	0	0.616113	1.47092	0	0.554374	0.714192	0	1.33288	0	1.11226	1.30956	0	0	1.01249
Ldhb	1.79745	3.35334	2.32401	2.78745	3.65429	2.35941	3.44196	3.50255	1.85078	1.2706	3.50545	1.23277	3.6102	1.99745	2.72805	3.12872	3.38256	2.67017	1.95161	2.11488	2.90614	3.418	3.22801	2.88914	3.66773	2.43139	1.71025	2.6925	1.91304	2.32023	1.21849	2.42931	3.01852	2.92355	3.96507	1.46582	2.6829	2.66812	0.895192	2.29154	2.81169	1.83034	1.98538	2.19985	2.50363	0	3.04755	2.42716	2.4931
Col11a2	1.39142	1.06585	1.11453	0	1.01186	1.43387	0	1.55692	0.850664	1.81254	1.09103	1.7684	1.94528	1.57322	1.14596	1.76719	1.37704	1.1757	0.920284	1.76799	2.01254	0.598656	0.852744	0	0.512538	1.49475	1.39134	1.00103	1.07314	0.70299	2.46124	0	0.679579	1.32975	1.07011	0	0	0	0	0	0	0	0	0	0	0	0	0	0
Bace2	1.79745	2.1533	1.62851	2.47531	1.83292	0.954528	2.17226	2.04634	1.61415	0.617527	2.55443	0.899525	2.75085	1.99745	1.52078	2.88983	2.45679	1.88722	0.920284	0	2.26624	2.4558	1.85384	1.58075	2.40178	1.19558	3.16344	1.6126	3.45924	1.96273	2.35407	1.8206	1.08048	1.54901	1.57514	0.980413	2.2531	2.62048	2.41006	2.55362	2.60346	2.50307	0.873786	2.30524	2.41646	2.92206	2.54962	1.55923	1.923
Crem	0	0.668678	0	0	0	0	0	0.558952	0	0	0.506281	0.899525	0	0	0.888018	0	0.781733	0	0.920284	0	1.15081	0.598656	0	0	0.512538	1.49475	0	0	0	0.70299	0.784378	2.26446	0	0	0	0	0	0	0	3.46935	0.714192	0.914689	1.12945	1.25487	0	0.855379	1.51307	0	0.460046
4930523C07Rik	2.30873	1.34936	2.21839	2.47531	2.70842	2.0001	3.03866	2.56352	2.46212	2.49373	1.93615	2.83573	2.61428	1.80766	2.1823	2.57535	2.29147	3.24432	2.73079	2.74581	1.67176	2.64722	2.84217	2.1653	1.73812	2.69684	0.92033	1.72089	0	1.80811	0.784378	1.49298	1.76904	2.23434	1.57514	1.46582	1.80998	0.850703	0.895192	1.9354	2.23434	2.30018	2.30994	1.94844	1.40164	0	1.21207	2.34064	2.21681
Otog	1.95176	2.43958	2.73026	2.11105	1.96395	2.1958	2.06861	1.83128	2.57038	3.0277	2.25847	2.4999	2.45607	2.29438	2.68019	1.23174	2.1638	2.17944	2.57109	2.37194	2.01254	1.778	1.61705	1.97043	2.0406	2.20488	2.68041	1.98932	2.363	2.41572	3.50129	1.95134	2.17297	3.10522	2.35883	2.53836	1.48316	2.27402	2.64122	1.9354	1.82659	1.17681	1.33288	2.14267	0	0	1.93168	1.55923	1.50516
Hist1h1c	0.696565	0	0	0	0	0.954528	0	0	0.850664	0	0	0	0	0	0	0	0.465385	0	0	0	0	0.598656	0.852744	0	0	0	0	1.19233	0	0.70299	0	0	0.679579	0	0	0	1.2684	1.10258	0	0.554374	0	0	0.873786	1.10058	2.09732	0	0	1.3393	1.01249
Sorl1	1.10317	2.43958	1.62851	0	1.50439	2.35941	1.2789	1.94458	1.30357	2.56192	2.11024	1.99059	1.84521	1.99745	1.79277	1.76719	1.63868	2.4053	2.30857	1.23243	3.11829	1.24098	2.04516	1.58075	2.46065	1.49475	2.30864	2.37516	2.16312	2.96301	2.80236	1.95134	1.76904	1.32975	1.57514	0	0.616113	1.95101	2.82884	1.3771	0.714192	1.17681	1.77256	2.19985	1.11226	0	1.21207	1.55923	1.83375
Id1	2.49116	1.06585	1.62851	1.36168	2.07979	2.0001	1.82219	1.83128	1.85078	1.66235	1.72522	1.84808	2.03624	2.1569	2.33185	3.01639	2.55354	2.04397	1.5634	1.76799	2.26624	1.90772	2.20568	2.40084	1.84943	1.19558	1.39134	2.5686	0	1.96273	1.21849	2.06695	2.45989	0	2.15904	0.980413	1.2684	1.10258	1.67587	1.82228	1.82659	0.914689	1.33288	1.25487	0	0.855379	0	2.58054	1.50516
Gm42418	1.39142	1.56999	1.11453	1.53222	1.83292	2.0001	1.00374	1.83128	0.850664	2.16206	1.60033	1.84808	1.09812	1.26641	1.90527	0	0.465385	1.88722	1.83817	2.57625	1.15081	1.45365	0.852744	1.40779	1.30239	1.49475	2.146	1.8186	2.16312	2.72635	2.46124	2.63468	1.36587	1.32975	1.90912	0.980413	2.41775	3.19755	3.57648	2.55362	2.92976	2.22224	2.6074	2.60543	2.65802	2.20977	3.10207	2.0244	2.27852
1190002N15Rik	2.20329	2.5193	1.11453	1.15596	1.01186	0.954528	0	1.70348	1.61415	1.2706	0	1.07997	0.510532	0.821561	1.66599	1.23174	1.21506	0.751509	1.5634	1.76799	1.67176	1.45365	2.04516	1.72817	1.10146	2.77169	2.146	1.6126	1.91304	2.50288	2.35407	1.8206	1.36587	3.0628	0	0	2.49091	2.40331	2.64122	1.9354	1.12657	1.94362	1.98538	1.70717	1.40164	0	3.04755	2.42716	2.70935
Id3	0	1.34936	1.11453	1.36168	1.96395	1.43387	1.49446	1.17758	1.85078	0	1.45758	1.48229	1.09812	0	1.35083	2.37106	1.02169	0	1.18326	1.23243	0	0.598656	0	2.07261	0	0.76674	0	1.00103	0	0.70299	0	1.00253	2.37309	0	0	0	0.994522	1.30361	0	0	0.714192	0.558472	0.529441	0.918064	1.40164	0	0	1.7394	0.77394
Serpine2	0.696565	1.34936	1.81162	2.01906	1.96395	0	2.17226	1.38513	0	0	1.72522	1.07997	2.03624	1.57322	1.35083	1.76719	1.63868	0.751509	1.18326	0	1.67176	1.90772	1.61705	0.571953	1.84943	1.49475	1.71025	1.6126	2.67221	0.70299	2.09756	0.621968	1.08048	1.32975	0	0	0	0	1.67587	0.908944	0.714192	0	0.873786	0.406451	0	0.855379	1.21207	0	0
Slc6a6	0.696565	0.668678	0.705108	0.545627	1.01186	1.43387	0	0.558952	0	0.996458	0	1.07997	0.510532	0.821561	0	0	0	0.751509	0.56247	0	0	0.970531	0	1.19851	0.849743	1.49475	1.39134	1.6126	1.07314	1.80811	0.784378	2.17057	2.05557	2.32893	1.57514	2.233	2.15934	3.05019	3.44693	2.03701	1.6429	1.94362	3.23591	1.94844	2.5838	1.30956	3.41791	2.14128	2.08066
Fam177a	1.79745	1.56999	0.705108	0.896651	1.01186	1.43387	0	1.70348	1.30357	0.996458	1.09103	0	1.09812	0	1.52078	1.76719	1.21506	1.70125	0.56247	1.23243	1.15081	0	2.20568	1.19851	1.61286	1.49475	0.92033	0.453424	0	0	0	1.00253	1.36587	1.04851	1.57514	1.46582	0.616113	0.850703	1.35985	2.03701	0	1.17681	0.873786	1.25487	0.703403	1.30956	0.779426	1.3393	1.50516
Cd24a	0.696565	2.35295	1.40418	2.11105	1.68208	2.62319	1.67169	1.38513	1.85078	1.2706	0.840799	1.58702	1.734	1.57322	1.35083	1.23174	1.63868	2.58943	1.83817	1.23243	1.15081	1.778	0.852744	1.72817	1.10146	2.43139	0.92033	1.9076	0	1.11172	0.784378	1.49298	1.58764	2.01315	1.07011	2.0363	1.2684	0.850703	1.35985	1.9354	1.82659	1.94362	1.12945	1.94844	1.40164	1.85771	2.71883	1.89202	1.83375
Atg3	1.79745	1.34936	2.21839	2.01906	2.07979	2.83171	1.95297	2.30119	0.850664	1.81254	2.02698	0.396185	1.46577	2.41523	2.72805	2.57535	1.74764	2.4053	2.30857	2.37194	2.26624	1.778	1.85384	1.85662	2.40178	1.91157	0.92033	2.20074	0	1.80811	0.784378	2.69472	2.68257	2.49489	2.90369	0.980413	2.93842	2.27402	2.10888	2.93281	1.82659	2.04537	2.87647	2.71081	0.703403	0	1.93168	2.14128	2.21681
Trim2	1.39142	0	0	1.15596	0.628795	1.43387	1.2789	1.83128	1.30357	0.996458	0.840799	1.48229	0.510532	1.80766	0.539503	2.57535	0.465385	1.1757	1.39128	2.11488	1.67176	0	0	1.85662	1.30239	1.72472	1.71025	1.9076	0	1.62514	0	0.621968	2.27803	0.655808	1.07011	0	0.616113	0.51321	0.895192	0.554374	0	0.558472	0.873786	0.918064	1.11226	0	0.779426	0.662064	1.36628
Muc15	1.6149	1.56999	1.62851	1.80498	2.36357	2.0001	1.95297	1.55692	2.042	1.2706	2.38754	2.17228	2.19657	2.29438	0.539503	0	2.40466	1.70125	1.83817	1.23243	1.15081	2.4558	1.30621	1.40779	2.0406	0.76674	1.39134	0	1.5788	1.62514	1.21849	1.00253	0.679579	1.32975	1.07011	1.46582	0.994522	1.47092	1.35985	0.908944	0	0.558472	0	1.25487	1.40164	1.30956	0	1.3393	0.77394
Cldn9	2.4041	2.1533	2.21839	2.98911	2.18359	2.49997	3.1182	2.67271	2.83875	1.66235	2.11024	1.99059	2.61428	2.1569	2.33185	2.37106	2.761	2.58943	1.83817	1.76799	2.78039	3.36276	2.57373	2.1653	2.27252	2.96753	3.83522	2.37516	1.07314	2.50288	2.23402	2.35028	2.37309	2.32893	2.79274	3.86358	2.79306	2.1255	2.73942	2.49426	2.60346	2.13771	2.83636	2.19985	3.01513	2.20977	2.9287	2.71349	2.95014
Sox9	0	0	0	0	0	1.75654	0	0	0	1.66235	0.506281	1.68182	0.510532	0.821561	0	0	0.465385	1.1757	1.39128	0	0	0	0	1.85662	0	1.19558	0.92033	1.00103	0	1.11172	0.784378	1.49298	1.58764	1.32975	1.90912	0	0.994522	1.10258	0	1.17017	0.714192	0.558472	0.873786	1.25487	0	0	0.779426	0.662064	1.62709
Klhl14	0	0	0	0.545627	0	0	1.00374	0	0	0	0.506281	0	0	0	0	0	0	0	0	0	0	0	0	0.571953	0	0	0	0	0	0.70299	0	0	0	0	0	0	0	0.850703	0	1.3771	1.12657	0.914689	0.873786	0.694625	1.96343	1.30956	1.51307	1.55923	0.77394
Tuba1b	1.39142	1.06585	2.32401	2.78745	2.81877	2.49997	2.5043	2.1387	2.042	1.48554	2.65199	2.17228	2.33471	2.41523	1.66599	2.37106	2.1638	2.29874	2.38094	2.57625	2.78039	1.90772	2.20568	2.1653	2.79722	2.43139	1.39134	2.52363	1.07314	1.62514	1.75166	2.80497	2.80752	2.70139	1.90912	0	3.31066	3.08145	2.98677	2.89257	2.81169	3.08849	2.87647	3.04734	3.01513	2.04915	2.79379	3.1176	2.81971
Gjb6	1.95176	3.17135	1.11453	1.53222	1.96395	2.1958	1.2789	1.55692	1.61415	0.617527	1.93615	0.679195	1.60885	1.99745	1.52078	0	1.37704	2.04397	1.83817	1.76799	1.15081	0.970531	2.57373	0.933521	1.61286	2.69684	3.44049	2.96311	1.91304	2.79097	2.23402	2.63468	2.747	2.12985	2.15904	0.980413	2.2531	2.83882	2.82884	2.85063	2.67779	1.94362	2.6074	2.48762	2.50363	2.34812	2.98989	2.0244	2.44362
Hba-a1	0	0.668678	1.11453	1.36168	1.01186	0.954528	1.67169	1.38513	0.850664	1.66235	1.291	1.07997	1.29875	0.821561	0.888018	0	0.465385	0.751509	0.920284	1.23243	1.67176	1.45365	0	1.40779	1.30239	1.19558	3.33869	3.5992	3.00794	3.62998	3.50129	3.54504	3.66225	2.01315	1.57514	1.46582	3.53272	3.88395	3.65436	3.84872	3.56682	3.85811	3.67349	3.91492	3.89119	3.46892	3.49244	4.12748	3.73505
Gm16136	0.696565	1.75064	1.40418	0.896651	1.01186	0.954528	1.00374	1.17758	1.30357	0.617527	1.291	0.396185	0.846879	0.821561	0.888018	0	1.21506	1.47261	1.18326	0	0	0.598656	0	1.19851	0	1.49475	0	1.35285	0	0.70299	0	0.621968	1.36587	1.72873	0	1.7912	1.48316	1.30361	0	1.17017	1.4177	0.558472	0.873786	1.10058	0.703403	0	0	1.3393	1.50516
Hist1h2bc	2.64539	2.35295	2.32401	2.01906	1.01186	1.43387	1.82219	2.3735	1.85078	0	0.506281	1.68182	1.29875	1.57322	1.35083	2.37106	1.37704	2.67017	2.05348	1.76799	2.01254	1.90772	1.85384	2.46845	2.46065	2.20488	0.92033	2.42714	0	2.32023	0.784378	2.06695	2.37309	1.32975	1.07011	2.233	1.80998	2.1255	0	1.82228	1.82659	1.55604	1.50183	1.94844	1.11226	0	1.21207	1.05695	1.73575
Car14	2.08541	2.89756	2.66116	2.64351	2.36357	2.49997	2.17226	2.72313	1.61415	2.56192	2.55443	2.17228	2.66191	2.70902	2.62993	2.57535	2.72281	2.81438	1.83817	1.23243	3.01783	2.7571	3.11517	2.46845	2.40178	2.52792	3.44049	2.13511	3.76908	2.90888	2.23402	1.95134	2.37309	2.23434	1.90912	1.46582	2.2531	2.04206	2.27077	1.82228	1.6429	2.22224	2.49879	2.08203	1.96343	1.30956	2.4529	2.0244	2.21681
Nf2	1.6149	0.668678	0.705108	0.896651	0	0.954528	0	0.915362	0	1.48554	0	1.23277	0.846879	0	0	0	0.781733	1.47261	1.39128	1.23243	0	0.598656	0.852744	1.40779	0.512538	1.19558	0	1.19233	0	1.11172	0	0.621968	0.679579	0	0	0	1.48316	1.10258	0	0.554374	0.714192	1.38429	2.23813	1.10058	0.703403	0	1.21207	0.662064	1.36628
P2rx2	1.95176	1.75064	2.41954	2.64351	2.64832	2.73287	2.352	2.77114	2.46212	2.16206	1.93615	1.58702	2.45607	2.1569	2.00639	1.23174	2.45679	2.5016	2.38094	2.74581	3.01783	2.94616	1.61705	2.32832	2.83724	1.91157	3.86731	2.13511	4.10531	2.90888	3.16251	1.95134	1.76904	1.54901	1.07011	0	1.2684	2.1255	2.27077	2.71311	1.82659	1.17681	1.33288	1.6118	2.09732	1.30956	2.98989	1.3393	1.73575
Sdc4	1.39142	1.56999	1.81162	1.80498	2.27763	1.43387	1.49446	0.558952	2.042	2.68576	1.72522	1.99059	2.11962	1.99745	2.00639	0	1.93532	0	1.83817	2.74581	1.15081	1.24098	1.30621	1.72817	1.61286	1.49475	2.68041	0.453424	2.52951	1.40102	1.93949	1.00253	2.17297	1.32975	1.07011	2.0363	1.65986	0.850703	2.10888	0.908944	1.4177	1.38429	1.12945	0.694625	2.96378	0.855379	1.74412	0.662064	1.01249
Rorb	1.95176	2.03622	2.10028	1.15596	1.01186	2.35941	1.00374	0.915362	1.85078	2.25585	0.840799	2.37238	1.60885	1.57322	1.35083	2.7449	0.781733	1.1757	2.23055	2.57625	1.15081	0.598656	2.04516	2.40084	1.61286	1.91157	1.39134	2.93303	1.07314	1.40102	1.93949	2.99458	1.76904	2.56856	1.90912	2.39729	2.55909	2.46218	1.67587	3.17665	1.82659	2.30018	2.49879	1.79422	1.96343	2.84649	2.86352	2.71349	2.33663
Dbp	1.39142	1.75064	1.62851	1.91773	1.50439	0.954528	1.00374	1.38513	0	0.617527	1.09103	1.48229	1.29875	1.80766	1.35083	1.76719	1.02169	1.47261	2.14593	2.11488	1.15081	1.24098	1.30621	1.19851	1.30239	0	0.92033	1.72089	0	1.62514	0	0.621968	0	0	0	0.980413	0.616113	0.850703	0.895192	0.908944	1.12657	0.914689	0.529441	0.918064	1.6258	0	1.21207	1.05695	1.01249
Cd47	1.10317	1.06585	1.11453	1.91773	1.28814	0.954528	1.82219	0.915362	1.85078	1.2706	0.840799	1.07997	0.510532	0	0	1.23174	0.781733	0.751509	2.05348	1.23243	1.15081	1.778	0.852744	0	0	1.19558	1.71025	1.72089	2.52951	1.11172	0.784378	0.621968	1.76904	1.72873	2.15904	2.233	2.15934	1.6142	1.67587	1.9354	0.714192	0.914689	1.98538	0.918064	2.09732	0	2.22587	1.55923	1.62709
Tm4sf1	1.39142	0	1.40418	2.47531	2.27763	0	2.57255	2.3735	2.042	1.9431	2.50183	1.48229	2.39723	2.41523	1.52078	2.57535	1.63868	2.5016	1.95161	2.11488	2.46842	2.58739	1.61705	2.70076	2.46065	2.61594	2.44849	1.6126	2.16312	1.96273	1.5202	1.27753	2.05557	1.54901	2.15904	0.980413	2.15934	1.7395	2.10888	2.80686	0.714192	2.30018	2.49879	1.70717	1.6258	0.855379	1.21207	1.89202	2.58529
Kcnj10	1.10317	1.56999	0	0.896651	0.628795	1.43387	0	0	1.30357	2.16206	0.840799	2.11531	1.09812	1.26641	0.539503	0	1.51639	0.751509	1.95161	1.76799	2.26624	0.970531	0.852744	1.40779	0.849743	1.91157	2.86854	2.32033	2.363	2.21466	2.55804	1.00253	0.679579	1.04851	0	0	0.994522	0.850703	2.10888	1.54847	1.82659	0.914689	2.07692	2.14267	1.80879	0.855379	2.34581	1.3393	1.20495
Acot1	0	0	0.705108	2.11105	1.68208	0	2.17226	1.38513	0.850664	0	1.83623	1.36529	1.734	1.57322	1.14596	2.37106	1.02169	0	0.920284	1.23243	1.67176	2.21885	0	0.571953	0.849743	0	0	0	0	0.70299	0.784378	0.621968	1.08048	2.32893	1.57514	0	2.05588	1.85084	0.895192	0.908944	2.23434	1.83034	1.50183	0.918064	1.40164	0	0.779426	2.14128	1.36628
Gm10638	1.6149	1.06585	2.10028	1.36168	1.01186	0	2.06861	0	2.57038	0	1.09103	1.36529	1.94528	1.57322	1.52078	1.76719	1.93532	0	1.39128	1.23243	0	1.90772	1.30621	1.72817	1.10146	1.19558	0.92033	1.00103	1.07314	0.70299	1.21849	1.00253	1.92254	1.72873	0	0	1.2684	0.850703	1.35985	0.908944	1.12657	0.914689	1.12945	1.25487	0	0	1.51307	1.3393	1.01249
Emid1	1.39142	1.06585	1.11453	1.80498	1.68208	1.75654	1.95297	2.22324	2.042	1.48554	1.93615	0.396185	2.26803	1.80766	1.14596	0	0.781733	2.29874	1.5634	1.76799	2.01254	1.62892	2.04516	1.58075	1.61286	1.91157	2.57116	0	2.16312	1.96273	2.09756	0.621968	1.08048	1.32975	0	0	0.616113	0	1.91563	1.17017	0	0	1.12945	0	0.703403	0.855379	0.779426	0	1.20495
Arg2	0	1.06585	0	1.15596	1.01186	1.43387	1.00374	0.558952	0	0	0.506281	0	1.734	0.821561	0.888018	0	0.781733	0.751509	0.56247	0	0	0.598656	0	0.571953	1.73812	0	0	0.453424	0	0	0.784378	0.621968	0	0	0	0	0	0.51321	0	0	0	0	0	0	0	0	0	0	0
Tspo	3.09756	2.59313	2.66116	2.53457	2.58437	2.0001	2.17226	2.04634	0	0.617527	2.55443	1.07997	2.11962	2.41523	2.33185	2.57535	2.09329	2.29874	1.18326	1.23243	2.46842	2.30422	1.30621	2.46845	2.83724	1.72472	0.92033	1.6126	0	1.62514	0	1.8206	2.53975	1.88102	1.90912	0	2.49091	2.91435	1.91563	2.43115	2.43583	2.85968	1.50183	1.94844	2.32097	2.04915	1.21207	1.7394	2.15105
Fbn2	0.696565	0	0.705108	0	0	0	0	0	0.850664	0.996458	0	1.58702	0	1.26641	1.52078	0	0	0	0	2.11488	1.15081	1.45365	0	0.571953	0	0.76674	0	0.764249	0	0	0	0.621968	0.679579	1.04851	0	0	0	0	0	0	0	0	0	0	0	0	0	0	0
Ndrg1	0	0	0	0.545627	0.628795	0.954528	0	0.558952	0	0	0.840799	0	0	0.821561	0	0	0.781733	0.751509	0	0	0	0.970531	0	0	0	0	0	0	1.07314	0	0	1.27753	1.08048	0	0	0	0	0.850703	0	0	0	0.558472	0	0.694625	0	0	0.779426	1.05695	0.77394
Hk2	1.6149	1.06585	1.11453	0	0	0	1.00374	1.17758	1.30357	0.617527	0.506281	0.396185	0.510532	1.80766	1.14596	1.76719	1.21506	1.70125	1.83817	0	1.15081	0	1.61705	1.40779	1.10146	0.76674	0.92033	1.6126	1.91304	1.11172	1.5202	1.67015	1.08048	1.54901	1.90912	0.980413	0.616113	0.51321	1.35985	1.9354	2.34015	1.70256	1.33288	1.94844	1.96343	0	1.21207	2.14128	1.36628
Scd1	3.30241	2.72621	2.21839	2.01906	3.00854	2.73287	1.2789	2.5041	2.20246	2.89518	2.44632	2.5767	2.33471	3.17525	2.62993	1.76719	2.1638	3.72152	2.98947	2.57625	2.26624	2.38288	3.05358	2.32832	2.33924	2.90641	3.69543	2.90201	3.57353	2.50288	3.25855	2.75137	2.61371	3.36041	2.15904	3.31959	2.93842	3.61671	4.19194	2.03701	3.17537	2.13771	2.95217	3.02324	2.65802	2.57797	3.33737	2.71349	3.3064
Kcnj16	1.95176	1.90359	0.705108	2.34507	1.01186	2.35941	1.49446	1.55692	1.85078	1.9431	1.45758	2.11531	1.60885	1.99745	1.52078	2.37106	1.21506	2.74487	2.05348	1.76799	1.15081	1.778	1.61705	0.933521	1.94958	2.06894	2.77889	2.52363	3.3302	3.06319	2.23402	2.42931	2.45989	2.56856	1.07011	0	2.2531	2.27402	2.91092	2.12924	2.34015	1.70256	2.55457	2.14267	2.65802	1.62073	3.15377	2.34064	2.74751
Asph	1.39142	1.06585	1.81162	0.896651	1.01186	0.954528	0	1.55692	1.30357	0	1.72522	1.23277	0.510532	1.57322	0.888018	0	1.51639	1.1757	1.39128	1.76799	1.15081	0.598656	0	1.58075	1.30239	1.19558	0.92033	1.00103	0	1.62514	1.75166	1.67015	1.08048	1.04851	1.07011	0	0.994522	0.850703	2.10888	1.82228	0	0	1.33288	0.918064	0.703403	0	0	0.662064	1.01249
Fabp3-ps1	0	1.34936	0.705108	0.545627	0.628795	0	0	0	0	0	0	0	0	0	0	1.76719	0.465385	0	0.920284	0	0	0	1.30621	0.571953	0.512538	0	0	0.453424	1.07314	0.70299	0	0	0.679579	0	0	0	0.994522	1.47092	0.895192	1.17017	1.4177	1.94362	1.12945	0.918064	1.11226	1.62073	0.779426	1.3393	1.01249
Ptgds	0	0	0	0.545627	0	0	0	0	0	0.617527	0	0	0.510532	0	0	0	0	0	0	0	0	0	0	0.571953	0	0.76674	0	0.453424	1.07314	0	0.784378	1.49298	1.58764	0	0	0.980413	1.80998	2.20252	0.895192	1.3771	2.52316	1.94362	2.07692	2.30524	1.40164	1.30956	1.21207	1.7394	1.73575
Proser2	0	1.06585	1.11453	0	0.628795	0.954528	0.622848	0.558952	0	0	0.506281	0.899525	0.846879	1.26641	0	0	0.465385	1.1757	0.920284	0	0	0.598656	0.852744	1.19851	0	0.76674	0	0.453424	0	0	0	0.621968	0.679579	0	1.07011	0	0.616113	0.850703	0	0	0.714192	0	0	1.25487	0	0	0	0	0.77394
Xist	2.20329	3.13062	1.40418	1.67787	2.36357	3.15121	1.2789	2.44093	2.66806	2.94133	1.83623	2.41672	1.84521	2.52304	2.25987	0	2.09329	2.29874	3.06269	2.74581	0	1.778	2.91772	2.40084	2.46065	2.61594	0	0	0	0	0	3.1539	2.27803	1.54901	2.52527	2.0363	2.33881	2.27402	3.1849	2.85063	2.74698	2.43991	2.37693	2.94724	2.32097	3.33382	3.15377	2.50679	2.81971
Fgf9	0	0.668678	0	1.36168	1.01186	1.75654	0.622848	0	0	1.81254	0.506281	0.396185	1.09812	1.26641	0.539503	0	1.02169	0.751509	1.18326	0	0	0.598656	1.30621	0.933521	0	1.49475	0	1.00103	0	0	1.5202	2.17057	1.76904	1.32975	1.57514	1.46582	0.616113	1.10258	1.35985	0	0.714192	0.558472	1.50183	1.8743	0	0	0	0.662064	0.460046
Ctsb	2.4041	2.72621	2.7949	2.69382	2.70842	0.954528	3.2605	2.67271	1.30357	2.34158	2.65199	0.899525	2.75085	2.1569	3.14285	3.01639	3.05161	1.88722	2.14593	2.57625	2.90614	2.85609	2.46544	2.75129	3.0486	2.06894	4.23346	2.61163	4.92467	2.96301	3.30333	2.06695	2.17297	2.70139	1.57514	1.7912	2.49091	2.83882	3.12312	2.03701	1.98172	2.13771	2.43971	2.40058	2.72711	1.62073	3.33737	2.34064	1.50516
H2-K1	1.10317	1.56999	0	1.91773	1.28814	0.954528	1.00374	1.70348	0	0	2.1871	0.396185	1.84521	1.57322	1.35083	1.23174	1.21506	1.1757	0.56247	1.23243	2.26624	1.24098	0.852744	1.40779	1.46963	0.76674	3.48776	1.00103	2.67221	1.62514	1.5202	1.27753	0.679579	2.12985	1.57514	1.46582	0.994522	2.62048	2.27077	1.9354	1.82659	0.914689	0.873786	0.406451	1.6258	1.62073	2.86352	1.89202	0.460046
Iltifb	0	0.668678	0.705108	0	0	0.954528	0	0.558952	0.850664	0.617527	0.506281	0.679195	0.510532	0	0	1.23174	0.465385	0	0	0	0	0	0	0	0.512538	0	0	0	0	0	0	0	0.679579	0	0	0	0.616113	0.51321	0	0	0	0.558472	0.529441	0.918064	0	0	0	0	0.460046
Rras2	1.39142	0.668678	0	0.545627	1.01186	0	0	1.38513	0	0.617527	0.506281	1.23277	1.46577	1.26641	0.888018	1.23174	1.02169	0.751509	0.920284	1.23243	1.15081	0.598656	0.852744	0.571953	0.512538	0	0	0.453424	0	0	0	1.00253	0	0.655808	0	0	0.616113	0	0	0	1.12657	0	0.529441	0.694625	0	1.62073	0.779426	1.7394	1.20495
Sel1l	2.49116	3.24816	1.96633	1.80498	1.28814	1.75654	1.67169	2.67271	2.34069	2.49373	2.1871	3.01778	1.09812	2.1569	2.93804	0	1.74764	2.74487	3.19479	2.57625	1.15081	2.30422	2.76044	2.64754	2.33924	2.61594	2.30864	2.06487	2.52951	3.01435	2.72736	2.42931	2.86459	3.0185	2.35883	1.7912	2.33881	2.40331	3.3502	2.66273	1.98172	2.04537	2.37693	2.52845	1.40164	0	2.54962	1.89202	2.27852
Cnn3	1.6149	1.06585	1.11453	1.15596	1.50439	1.43387	1.2789	1.17758	1.61415	0.996458	1.09103	0.396185	0.846879	0.821561	1.35083	1.23174	1.51639	1.47261	0	0	2.01254	0.970531	1.30621	1.19851	1.30239	0	0.92033	0.764249	0	0.70299	1.21849	2.5708	2.27803	1.88102	1.07011	2.39729	1.94047	1.95101	2.41006	3.57851	1.4177	1.70256	2.07692	2.14267	1.11226	0.855379	0.779426	2.0244	1.83375
Car2	2.30873	1.56999	0.705108	2.64351	2.64832	1.75654	2.17226	2.1387	1.30357	1.66235	1.93615	1.07997	2.56427	1.26641	1.66599	1.76719	1.37704	2.29874	1.5634	1.23243	2.01254	2.30422	2.04516	2.59134	1.61286	1.49475	1.71025	2.6925	0	2.79097	1.21849	2.17057	1.58764	1.04851	1.57514	2.39729	2.05588	1.95101	1.35985	1.82228	2.52316	2.04537	1.50183	1.6118	1.96343	2.04915	2.4529	2.50679	1.50516
Suco	1.6149	1.90359	2.32401	1.80498	1.01186	0.954528	0.622848	0.915362	1.85078	1.9431	1.60033	2.11531	0.510532	1.57322	2.46192	2.37106	2.40466	2.29874	1.95161	2.89075	1.67176	2.30422	0.852744	1.58075	1.46963	1.49475	0.92033	1.49114	1.5788	0.70299	1.75166	0.621968	1.36587	2.81863	1.57514	0.980413	1.2684	1.10258	2.27077	0	0	0	1.64633	0	0.703403	0.855379	0	0.662064	1.01249
Parm1	1.6149	2.43958	2.85561	1.67787	1.50439	2.1958	1.49446	2.1387	2.042	2.79594	2.25847	2.32598	2.45607	2.1569	1.90527	1.23174	2.22967	2.29874	2.44842	2.37194	2.78039	1.62892	1.61705	1.72817	2.66657	2.61594	2.68041	2.37516	3.18199	2.85166	2.80236	2.95044	3.01852	3.0185	1.90912	2.53836	2.2531	2.75711	3.79401	2.76109	2.87247	2.22224	1.98538	3.11634	2.79173	1.30956	3.15377	2.42716	2.74751
Rgcc	1.39142	1.06585	0.705108	1.36168	1.28814	0	2.06861	0.558952	0.850664	0.617527	1.291	0	0	0	0.888018	1.76719	0.781733	1.1757	0.920284	0	1.15081	0.970531	0.852744	0.933521	1.10146	0	0	1.19233	0	1.40102	1.21849	1.49298	0.679579	1.72873	0	1.46582	0.994522	0.51321	0	0	2.11598	1.83034	0.873786	1.8743	1.11226	0	1.74412	0.662064	1.36628
Dusp1	0.696565	0	0	0	0	1.75654	0	1.55692	0	1.2706	0	1.07997	0.510532	0	0	0	0	0	0.920284	0	0	0	0	0.571953	0	1.72472	0.92033	1.19233	0	0.70299	0	1.95134	1.36587	0.655808	0	0.980413	1.65986	0.850703	1.67587	0.908944	0.714192	0	1.50183	1.94844	2.41646	0.855379	0	0.662064	2.15105
Rhou	0.696565	1.06585	0	0.545627	0	0	1.00374	0.915362	0.850664	1.66235	0	1.48229	0.510532	1.26641	0.888018	0	0	0.751509	0.920284	0	1.15081	0.598656	0.852744	1.19851	0.512538	1.49475	0	0.764249	0	1.40102	0.784378	0	0.679579	0	1.07011	0	0.616113	0.51321	0.895192	0	0	0.558472	0.873786	0.694625	0.703403	0.855379	1.21207	0	1.01249
Aebp1	0	1.34936	1.62851	0	0.628795	0	0	0.915362	0	0.617527	0.506281	0.396185	0.510532	0	1.52078	0	1.51639	0	0	0	2.46842	0.598656	0	0.571953	0.849743	0	0	0.453424	0	0	0	1.8206	1.08048	0	1.07011	1.7912	0.616113	0	1.67587	2.03701	0.714192	0	1.50183	1.25487	0.703403	0	0.779426	1.3393	1.20495
Anxa5	2.49116	2.59313	2.7949	3.15685	2.64832	0	3.03866	2.6196	2.20246	2.05856	2.69741	1.84808	2.61428	2.62035	2.72805	3.48288	3.13233	2.5016	2.05348	1.76799	3.11829	2.85609	2.67144	2.79938	2.94849	2.20488	1.71025	2.61163	1.07314	2.41572	2.64628	3.32289	2.37309	3.56354	2.79274	2.53836	2.55909	3.01792	1.91563	3.23664	3.2589	2.67166	2.6074	2.89316	2.72711	1.62073	2.34581	1.89202	2.66968
Fkbp9	0.696565	1.06585	2.10028	1.53222	0.628795	0.954528	0	0.915362	0.850664	1.2706	1.93615	1.48229	1.29875	1.26641	0.888018	1.76719	1.02169	1.1757	1.18326	1.76799	1.15081	1.24098	0.852744	0.571953	1.46963	1.19558	2.86854	1.49114	1.5788	1.80811	2.09756	1.67015	1.36587	0.655808	0	1.7912	0.616113	0.850703	1.35985	1.54847	0	1.55604	0	0.406451	0.703403	0	0.779426	1.05695	0.460046
Kctd12	1.10317	1.75064	0.705108	0.896651	1.01186	1.43387	1.2789	1.70348	1.85078	1.9431	0.506281	1.7684	0.846879	2.29438	1.66599	0	1.51639	0	0	1.23243	1.15081	1.45365	1.30621	0.571953	1.10146	2.06894	0	1.00103	0	1.11172	1.5202	1.49298	1.08048	0	0	0	1.2684	1.10258	0.895192	1.3771	1.82659	0.558472	1.33288	1.6118	0.703403	0.855379	0	0.662064	1.73575
Odf3l2	1.6149	0.668678	0	1.15596	0	1.43387	0.622848	1.17758	0.850664	0	0.506281	0.679195	0.510532	0	0	2.37106	0	0.751509	0	1.23243	1.67176	0.970531	1.61705	1.40779	0.512538	1.49475	0.92033	1.9076	0	1.40102	0	0	1.36587	0	0	0	0.616113	0.51321	0	0.554374	1.12657	0.914689	1.12945	0	0.703403	2.34812	0	0	1.36628
Kif2a	1.79745	1.75064	2.10028	2.01906	2.44271	2.1958	1.82219	1.94458	1.61415	0.617527	0.840799	1.48229	1.29875	2.1569	1.66599	2.57535	0.781733	2.04397	1.5634	2.74581	1.67176	1.62892	1.61705	2.75129	1.73812	1.72472	0.92033	1.98932	0	1.40102	0.784378	1.49298	2.45989	1.32975	1.57514	1.46582	1.80998	1.7395	2.10888	2.03701	2.52316	1.94362	2.07692	2.01746	2.21538	2.34812	2.54962	2.24592	2.08066
Cpxm2	1.10317	2.2581	1.81162	0.896651	1.28814	0.954528	1.00374	1.70348	0	0.996458	1.09103	0.396185	1.94528	0	0.888018	2.11403	1.21506	1.1757	1.18326	1.23243	2.26624	1.778	0.852744	0	1.46963	0.76674	2.44849	0	1.91304	0	2.09756	1.27753	1.08048	0	0	0	1.2684	1.6142	1.67587	0.554374	0.714192	1.17681	0.529441	1.6118	0.703403	0	1.51307	1.3393	1.73575
Apod	1.10317	1.34936	1.96633	1.53222	1.50439	0	1.2789	1.38513	0.850664	0.617527	1.09103	0.899525	0.510532	0	1.66599	0	1.74764	2.04397	0	0	0	0.598656	1.61705	0.933521	0.512538	0.76674	1.39134	1.72089	1.91304	2.21466	0.784378	2.35028	1.58764	0.655808	1.90912	0	2.62291	2.1255	2.10888	2.12924	2.23434	1.83034	2.70536	2.35405	2.21538	1.62073	2.08955	2.14128	2.27852
Hcfc1r1	0	0	1.40418	0.545627	0	0.954528	1.00374	1.38513	0	0.996458	1.45758	0.679195	1.29875	0	2.09821	2.37106	1.02169	1.70125	1.18326	1.23243	1.15081	0.598656	1.30621	0	1.10146	1.19558	0.92033	0.764249	0	0.70299	0	1.67015	1.58764	1.04851	1.57514	0.980413	0.994522	1.10258	1.35985	0.554374	1.4177	1.17681	1.12945	0.406451	1.40164	0.855379	1.51307	1.7394	0.77394
Fam213a	2.20329	1.56999	1.11453	2.34507	1.83292	1.43387	1.2789	1.83128	1.30357	2.05856	2.11024	1.99059	2.11962	1.99745	2.1823	1.76719	1.93532	2.67017	1.95161	1.23243	1.15081	0.970531	2.34397	2.25013	1.61286	1.49475	3.28361	1.98932	2.52951	2.41572	2.35407	1.95134	2.27803	2.81863	1.57514	2.53836	2.33881	1.85084	2.27077	1.69472	2.23434	2.13771	2.07692	2.14267	2.41646	2.34812	2.22587	2.34064	2.21681
Fam101b	3.05102	3.13062	3.28097	3.05961	3.5593	3.78716	3.19188	3.08956	3.3259	3.58429	2.89794	3.25012	2.79252	3.27643	3.23141	2.7449	2.93273	3.40536	3.53281	3.23062	2.78039	3.1051	3.05358	3.18436	2.94849	3.4696	2.146	3.48287	1.5788	2.21466	2.55804	2.42931	2.80752	3.0628	3.25441	2.39729	2.62291	2.51778	2.5323	2.43115	3.21801	2.98062	2.6074	3.02324	3.15502	2.04915	3.24978	2.93582	2.98025
Phka1	0	0.668678	1.11453	0	0	0	0	0	0.850664	0.996458	0	1.07997	0	1.26641	1.52078	0	1.02169	0	0	1.23243	0	0	0	0	1.10146	0	0	0	0	0	1.75166	1.00253	0.679579	0	0	0	0.616113	0	0.895192	0	0	0	0.529441	1.50638	0	0	0	0	0.77394
Phlda1	0	0	0.705108	1.91773	1.68208	2.0001	2.06861	0	1.30357	0.617527	0	0	1.46577	0.821561	0.539503	1.23174	1.02169	1.47261	1.95161	0	1.15081	1.45365	1.85384	1.58075	0.512538	1.49475	0.92033	1.19233	1.5788	2.32023	0	1.49298	1.76904	0.655808	0	0	0	1.30361	1.35985	2.29154	1.6429	1.38429	1.12945	1.6118	1.80879	2.04915	2.22587	1.3393	1.923
Hbb-bt	0	0.668678	0.705108	0	0	0	0.622848	0	0	0.617527	0	0.396185	0.510532	0	0.539503	1.23174	0.781733	0	0	0	0	0	0	0.571953	0	0.76674	2.30864	2.06487	2.16312	1.62514	2.35407	2.63468	2.17297	1.54901	0	0	2.55909	2.1255	2.82884	2.55362	2.74698	2.37248	2.07692	2.6769	2.72711	1.62073	1.51307	2.24592	2.21681
Id2	2.20329	2.78665	1.81162	2.47531	2.07979	0.954528	2.17226	2.77114	2.46212	2.16206	2.11024	2.0549	2.39723	2.52304	1.79277	2.37106	2.22967	2.04397	2.44842	1.76799	2.01254	2.30422	2.04516	2.53178	0.849743	2.84132	1.39134	2.99232	0	2.41572	1.21849	2.5708	2.37309	0	2.35883	2.233	3.24648	2.66812	1.67587	2.29154	2.52316	2.61856	2.83636	2.08203	1.80879	2.20977	2.54962	2.93582	2.44362
Gpx8	0.696565	0.668678	0.705108	1.67787	1.01186	0	1.49446	0.915362	0.850664	1.2706	0.840799	0.396185	1.60885	0.821561	1.14596	1.23174	1.37704	1.1757	1.18326	0	2.46842	1.24098	1.30621	0.571953	1.30239	0	1.71025	0.764249	2.52951	1.80811	0.784378	0	0	0	1.57514	0	0.616113	0	1.67587	0	0	0	0.529441	0	0	0	1.51307	0	0
Sh3gl3	0.696565	1.90359	1.40418	0	0	0	0	1.55692	0	0.617527	1.45758	0.396185	1.46577	0	0.539503	0	0.465385	1.1757	1.18326	1.23243	2.01254	0.598656	0	0.933521	1.61286	1.19558	0	1.98932	0	0.70299	0	0.621968	0	0.655808	0	0	1.2684	0.850703	0	1.17017	1.82659	0.558472	0.529441	0.918064	1.11226	0.855379	0.779426	0	0.77394
S100a13	3.95794	4.1559	4.10092	3.53752	2.96436	2.49997	3.54688	3.77698	2.46212	1.9431	3.79552	2.32598	3.91795	3.6362	4.19085	3.85262	4.24484	3.40536	3.09739	3.12965	4.33894	2.98833	3.42145	4.04893	3.73387	3.53891	1.95168	2.80273	1.07314	3.10975	3.16251	3.76739	4.01621	4.11473	4.132	5.45608	4.62008	4.51675	2.82884	4.4037	4.54101	4.83561	4.2196	4.48592	4.11441	2.99231	4.33774	4.36843	4.55438
Cybrd1	0.696565	0	1.40418	0.545627	0	0	0	1.17758	0	0.617527	0.840799	0.679195	0	0.821561	0.888018	1.23174	1.21506	0.751509	0.56247	0	0	0	0	1.58075	1.10146	0.76674	1.71025	0.453424	1.07314	1.80811	0	1.27753	0	1.88102	0	0	1.48316	0	1.91563	1.17017	0	0	0.529441	0	0	0	0.779426	0	0
Hbb-bs	2.20329	0.668678	1.40418	1.91773	1.28814	2.0001	1.2789	1.70348	1.85078	1.66235	1.09103	1.99059	1.46577	1.99745	1.52078	1.76719	1.51639	0.751509	1.95161	1.76799	1.15081	1.45365	1.85384	1.40779	1.10146	0.76674	3.76777	4.03686	3.62612	3.73269	4.04268	4.1584	4.16275	2.87247	3.00356	2.233	4.09048	4.08339	4.14718	4.24705	4.18414	4.14447	4.05242	4.25853	4.3242	3.58792	4.13311	4.43737	4.23064
1810058I24Rik	2.4041	2.2581	1.11453	1.91773	2.36357	2.1958	1.49446	2.04634	2.57038	1.66235	1.45758	0.899525	1.84521	2.1569	2.09821	2.88983	1.63868	1.70125	1.95161	2.11488	2.01254	1.90772	1.85384	1.85662	1.73812	1.72472	1.39134	2.20074	1.07314	1.96273	1.21849	1.67015	0.679579	1.04851	2.15904	2.0363	0.616113	0.51321	0.895192	1.54847	1.4177	0.914689	1.64633	1.79422	1.40164	1.85771	1.21207	2.24592	0.77394
Col27a1	0	0	0.705108	0	0	0	0	0	0	1.66235	0.506281	0.899525	0	0.821561	0	0	0	0	0	1.23243	0	0	0	0	0	0	0	0.453424	0	0	0	0	0	1.88102	1.07011	0.980413	0.616113	0.850703	0.895192	0.908944	0	1.38429	0.873786	0.694625	1.11226	0.855379	0	1.3393	1.50516
Cinp	1.39142	0	1.62851	1.15596	0.628795	0.954528	0	1.38513	0.850664	0	0.506281	0	0.510532	0.821561	0.539503	0	0.465385	1.1757	0.920284	2.37194	0	0.598656	0	1.58075	0.512538	1.49475	0.92033	0.453424	0	1.40102	0	1.67015	1.92254	0.655808	0	0	0.616113	0.51321	0	0.908944	0.714192	1.94362	1.12945	1.70717	1.96343	0	1.21207	1.05695	1.20495
G6pdx	2.08541	0	1.11453	1.80498	1.50439	2.0001	1.67169	1.55692	0.850664	1.48554	1.09103	1.99059	1.29875	0	0.888018	0	0.465385	1.47261	2.05348	1.23243	1.15081	2.21885	1.30621	1.40779	1.30239	1.91157	0	1.9076	0	2.21466	0.784378	1.49298	1.08048	0	1.57514	0	0.616113	1.10258	0	0.554374	0.714192	0	1.33288	0.918064	0	0	0	0	0.77394
Otogl	1.6149	0	1.11453	0.896651	1.68208	2.0001	1.2789	0.915362	0.850664	0.617527	0	1.36529	1.29875	0.821561	1.35083	1.76719	1.02169	0.751509	1.5634	1.76799	2.26624	1.24098	0.852744	0.933521	0.849743	1.19558	0.92033	0	1.07314	0.70299	1.21849	0.621968	0	1.04851	0	0	1.2684	0.51321	0.895192	0	0	0.558472	0	0.406451	0.703403	0	0	0	0
Lhfp	0	1.06585	0	0	0.628795	0	0	0.558952	0	1.2706	1.09103	0	0.510532	0	0	0	0	0.751509	0.920284	1.23243	1.15081	0	0	0	0.849743	0	0	0	0	0	0	0	1.08048	0.655808	1.57514	0.980413	0.616113	0	0	0.554374	1.12657	0	0	1.10058	0	0.855379	0	0	0.460046
Prss36	0.696565	0	0	0	0.628795	1.75654	0.622848	0	0.850664	0.996458	0.506281	0.679195	0.846879	1.26641	0	0	0	0.751509	0.56247	1.76799	0	1.45365	0	0.571953	0	0.76674	1.39134	0.453424	1.07314	0.70299	0.784378	1.27753	1.58764	1.04851	1.07011	1.7912	0	2.46218	2.10888	1.17017	0.714192	0.558472	0.529441	1.8743	1.6258	1.62073	2.34581	1.7394	1.50516
F12	0.696565	0.668678	1.40418	1.36168	0	0	1.67169	0.558952	0	0.617527	0.840799	0.899525	0.510532	0	0.888018	1.76719	0.781733	0	1.18326	0	0	0.970531	0.852744	0	0.512538	1.19558	0	0.764249	1.07314	1.11172	1.21849	0	0.679579	0.655808	0	0.980413	0.616113	0.850703	0	0.554374	0	0	1.12945	0	0	0	0	0	1.01249
Fam107a	1.95176	0.668678	2.10028	1.80498	1.01186	1.75654	1.00374	1.55692	1.30357	2.16206	1.60033	2.41672	1.60885	1.26641	0.888018	2.37106	1.63868	2.4053	2.14593	1.23243	0	1.778	2.04516	2.1653	1.61286	2.20488	1.39134	1.72089	1.5788	2.21466	1.5202	1.8206	2.17297	2.23434	0	1.7912	1.80998	1.7395	1.35985	2.29154	1.82659	2.43991	2.43971	2.25394	1.96343	1.85771	1.51307	1.3393	1.83375
C2cd4b	0.696565	0	0.705108	0.896651	0	0	2.26616	1.55692	2.042	0.617527	1.291	0	2.39723	1.26641	1.35083	1.23174	1.02169	1.47261	1.39128	0	1.15081	1.778	1.61705	0.933521	0.849743	0.76674	0	2.26232	0	2.0966	0.784378	0.621968	1.58764	1.32975	1.07011	0	0	0.850703	0.895192	1.17017	1.12657	0	1.12945	0.918064	0	0.855379	1.21207	1.3393	0.77394
Tmprss2	0.696565	0	0.705108	0.545627	1.01186	0	0.622848	0.915362	1.30357	1.66235	0	1.48229	0	1.26641	0.888018	2.37106	0.465385	1.47261	0	1.23243	1.15081	0	0.852744	0.933521	1.61286	1.19558	1.39134	0.764249	0	1.80811	1.5202	1.27753	1.08048	0.655808	0	0	0	0	2.5323	0	0.714192	0.558472	0.873786	0.694625	0	0	0.779426	0	0
A230001M10Rik	0	0.668678	0	0	0	0	0	0	0	0	0	0	0	0	0	0	0	0	0	0	0	0	0	0	0	0	0	0	0	0	0	0	0	0	0	0	0	0	0	0	0	0	0.529441	0.406451	0	0	0	0	0
Cpne8	0	0	0	0.545627	0	0	0	0.558952	0	0	0.840799	0	1.09812	0	0.888018	1.23174	0.781733	0	0.56247	0	1.15081	0.598656	0.852744	1.19851	0.849743	0	0	0.453424	0	0	0.784378	0	0	0.655808	0	0.980413	0.994522	0.850703	0	0.554374	0.714192	1.17681	1.33288	0	0.703403	0	1.93168	0.662064	1.73575
St3gal6	0.696565	0.668678	0.705108	0.896651	0	0.954528	0	0	0.850664	0	0	0	0	0.821561	0.888018	0	0	0	0	0	1.15081	0.598656	0	0.571953	0.512538	0	0.92033	0.764249	0	0.70299	0	0	1.08048	0	0	0	0.994522	1.10258	0	0.908944	1.6429	0	0.529441	0.694625	0.703403	0	0.779426	1.05695	1.36628
Rnd1	1.10317	1.75064	1.11453	2.01906	1.50439	1.43387	1.49446	0.558952	2.042	1.48554	0.840799	0.679195	1.29875	1.57322	1.90527	2.11403	2.09329	0.751509	1.39128	0	2.26624	1.24098	0.852744	1.40779	1.84943	1.72472	1.39134	0.453424	1.07314	1.62514	0	1.27753	2.05557	2.01315	1.90912	0.980413	1.80998	1.7395	0.895192	1.17017	1.4177	1.83034	1.12945	1.10058	0	0	1.21207	1.3393	1.01249
Pla2g5	1.10317	0.668678	0	1.15596	0	0	0	0.558952	0	0	1.291	0.899525	1.29875	0.821561	1.66599	1.76719	0.781733	1.1757	0	1.76799	1.15081	1.45365	0	0.571953	1.30239	1.19558	0	0	0	1.11172	0.784378	0.621968	0	1.04851	0	0	0.616113	0	0	0	0	0.914689	0.873786	0.406451	0	0	0	1.05695	0.460046
Cpne2	0	0	0	0.545627	0	1.43387	0.622848	0	0	0	0	0.899525	0	0	0	0	0.465385	0	0	0	0	0	0.852744	0	0	0	0	0	0	1.40102	0	0	0	0	0	0.980413	0.616113	0	0.895192	0	0.714192	0	0.529441	0	1.80879	0	0	0.662064	0
Slc12a7	1.39142	1.75064	1.40418	1.15596	1.01186	1.75654	0.622848	1.55692	1.30357	1.9431	1.09103	1.84808	1.46577	0	1.52078	1.76719	0.781733	1.70125	2.05348	2.11488	1.67176	1.62892	1.30621	0.933521	0.849743	1.19558	1.71025	1.6126	1.5788	1.96273	1.93949	2.35028	2.05557	2.81863	2.15904	2.0363	1.80998	2.1255	2.64122	2.43115	1.12657	1.38429	1.98538	1.79422	1.96343	0	2.08955	1.89202	1.923
Col4a5	0	1.06585	0.705108	0	0	1.75654	0	0.558952	0	0	0.840799	0.679195	0.846879	0	1.52078	1.23174	1.21506	1.1757	1.39128	0	1.67176	0.598656	0	0.571953	0.849743	0	0	0.453424	1.5788	0	0.784378	0	0	0	0	0	0	0	0	0	0	0	0.529441	0	0	0	0	0	0.460046
Ndrg2	0	0.668678	0	1.36168	1.01186	1.43387	1.2789	0.558952	1.30357	0.617527	0	0.396185	0	0.821561	0.539503	0	0.465385	0.751509	0	1.76799	1.15081	0.598656	1.30621	0.571953	1.10146	0	0	1.6126	0	1.11172	0	0	1.08048	0.655808	1.57514	0	0.616113	2.04206	0.895192	0.908944	0	1.17681	0.529441	0.694625	1.40164	1.62073	1.74412	0.662064	0.460046
Rgs2	1.79745	1.06585	0	0.545627	0.628795	0	1.00374	0.558952	0	0	0	0	0	0	0	1.76719	0.465385	0	0.920284	0	0	0	0	1.19851	0.512538	0	0	1.00103	1.07314	0	0	0	1.58764	0	1.57514	0	0.616113	1.85084	0	1.17017	0.714192	1.17681	0.873786	0.694625	0.703403	2.04915	0.779426	0	0.77394
Acsl3	3.22543	4.29491	3.80744	3.61858	3.82085	3.71201	3.52166	3.77698	3.65205	3.37393	3.59983	3.45402	3.47539	3.45243	3.67929	3.22969	3.25387	3.98247	3.67643	3.40633	4.31034	3.54404	3.50573	3.67848	3.71774	4.03125	4.11749	3.289	4.53666	3.68265	3.72558	2.95044	3.26954	3.45256	2.15904	2.0363	2.55909	3.14119	4.21359	3.14525	3.03535	2.43991	2.70536	2.7436	3.35189	2.92206	3.29453	3.03084	2.81971
Rora	2.49116	2.72621	2.50673	1.80498	2.36357	2.73287	2.26616	1.94458	2.66806	2.98545	1.45758	3.13011	2.19657	2.41523	1.52078	2.11403	2.01742	2.04397	2.73079	2.74581	1.15081	2.30422	2.34397	1.58075	2.20103	2.77169	0.92033	2.20074	1.91304	2.21466	2.09756	1.49298	1.76904	2.63718	1.90912	1.46582	1.65986	1.85084	0.895192	1.82228	2.11598	2.37248	1.88462	2.30524	1.40164	0.855379	2.71883	2.0244	1.923
1700015G11Rik	0.696565	0.668678	0.705108	0.545627	0	0	0	0.558952	0	0	0	0	0	1.80766	0	1.23174	1.02169	0	0.56247	0	0	0	0.852744	0.933521	0.849743	1.19558	0	1.49114	1.5788	0	0	0	0	0.655808	0	0	0.616113	0.850703	0	0.908944	1.12657	1.38429	0.873786	0.694625	0	0	0	0	1.73575
Tspan12	0.696565	0	0	0.545627	1.28814	0	1.2789	0.558952	0.850664	0.996458	1.09103	0.679195	0.846879	1.57322	1.14596	0	0.781733	0.751509	0.920284	1.23243	0	0.598656	0.852744	0	1.10146	0.76674	2.146	1.00103	1.5788	1.40102	0	1.49298	2.05557	1.54901	1.07011	0.980413	2.05588	2.04206	0	1.69472	1.6429	1.70256	1.64633	1.38851	2.50363	0.855379	1.51307	2.0244	2.08066
Epcam	2.49116	1.56999	2.21839	2.47531	3.09142	2.49997	2.57255	2.72313	2.20246	1.9431	2.69741	1.7684	2.61428	2.1569	2.399	2.88983	2.1638	2.17944	1.39128	1.23243	3.20957	2.98833	1.61705	2.25013	3.0486	0	2.86854	1.49114	3.67608	1.80811	2.35407	2.06695	1.92254	2.23434	2.52527	3.04389	1.80998	2.40331	2.73942	2.12924	1.4177	2.04537	1.77256	1.70717	2.21538	2.34812	2.54962	1.7394	1.62709
Spry2	0	1.06585	0	0.896651	0	0.954528	0	0	0.850664	0.996458	0.506281	1.23277	0.846879	1.57322	0	0	1.51639	0	1.39128	2.37194	0	0.598656	0.852744	0	0.512538	0	0	1.35285	0	1.11172	0	1.00253	1.36587	1.04851	0	2.0363	1.2684	0.850703	1.35985	0.554374	0	0	0	0.918064	1.96343	0	0	0	0.77394
Ttll3	2.08541	0.668678	0	0	0.628795	1.43387	1.2789	1.38513	1.30357	1.48554	1.09103	1.07997	0.510532	1.26641	1.14596	1.23174	0.465385	1.70125	1.18326	1.23243	0	0.970531	0	0.933521	0	1.49475	0	1.49114	1.07314	2.0966	1.93949	1.00253	1.58764	1.88102	1.07011	0	2.15934	0.51321	1.35985	0.908944	1.4177	1.94362	1.33288	1.50638	1.80879	2.04915	1.21207	0.662064	1.36628
Gjb2	0.696565	1.06585	1.11453	1.36168	1.68208	1.43387	1.2789	1.94458	1.30357	1.66235	1.09103	1.58702	1.46577	1.26641	1.66599	0	1.21506	1.88722	0.920284	0	1.67176	1.90772	1.61705	0.571953	1.73812	1.72472	2.146	1.9076	1.91304	1.11172	1.5202	1.00253	0.679579	1.04851	1.07011	0.980413	1.48316	1.30361	1.35985	0.554374	1.6429	0.558472	1.33288	1.38851	1.6258	0	1.74412	1.55923	1.01249
Tmem189	0.696565	0	0.705108	0.545627	1.50439	1.43387	1.67169	1.17758	1.61415	0.996458	0	0.396185	0	0.821561	0.539503	0	1.63868	1.1757	1.18326	0	1.67176	1.24098	0.852744	1.19851	0.849743	0.76674	1.95168	0.453424	1.07314	1.40102	1.5202	0.621968	0	1.04851	1.07011	0	0	0.850703	1.67587	0.554374	0.714192	0	0.529441	0.406451	0	0	0.779426	0.662064	1.20495
Cst3	3.09756	3.50725	3.24172	3.21678	3.05084	2.35941	3.52166	3.01895	2.66806	1.48554	3.37901	1.36529	3.77587	3.12055	3.38798	2.37106	3.38256	3.05228	1.39128	1.76799	4.21927	3.06767	3.17318	3.11832	3.5595	2.84132	3.39089	2.13511	3.25884	2.50288	3.25855	2.85585	3.3748	3.29389	3.62163	2.0363	3.37097	3.05019	2.73942	3.23664	3.21801	3.21631	2.55457	2.99854	3.42093	1.30956	2.9287	3.37293	3.24002
Olfr282	0	0	0	0	0	0	0	0	0	0.617527	0	0	0	0	0	0	0	0	0	0	0	0	0	0	0	0	0	0	0	0	0	0	0.679579	0.655808	0	0	0.616113	0.850703	0.895192	0.908944	0	0.914689	0.873786	0.406451	0	0	0	0	0
Gng5	3.76787	3.08815	3.63406	3.61858	3.39741	3.15121	3.54688	3.45639	2.75704	2.79594	3.30924	2.96905	3.38932	3.3683	3.73203	3.48288	3.56593	3.57588	3.44042	3.01731	3.96761	3.14118	3.58346	3.67848	3.27495	3.63462	1.71025	4.12408	1.5788	3.54538	2.64628	3.7267	3.86506	4.00275	3.39235	3.25746	3.90294	3.11177	2.73942	3.51445	3.44149	3.58784	3.90919	3.77565	3.78114	2.20977	2.79379	4.03227	4.07466
Kif5b	2.30873	3.31949	3.54945	1.67787	1.83292	1.43387	1.82219	2.86074	2.20246	2.68576	3.23424	2.17228	2.45607	2.29438	3.1115	2.11403	3.44119	2.74487	2.14593	3.01731	2.90614	2.21885	2.34397	2.07261	3.0486	2.69684	0	1.6126	1.07314	1.40102	2.64628	2.17057	3.26954	3.48148	3.51354	2.0363	1.65986	2.1255	2.5323	1.82228	1.4177	2.22224	1.50183	1.70717	0.703403	0.855379	2.4529	1.7394	1.36628
Clstn1	2.49116	2.78665	2.58692	2.27298	1.83292	2.49997	2.06861	2.30119	2.46212	2.84679	2.1871	2.37238	1.46577	1.57322	2.00639	2.11403	2.29147	2.29874	2.38094	2.37194	2.90614	1.778	2.67144	2.40084	1.73812	1.91157	3.33869	2.90201	3.76908	3.31471	3.42674	2.06695	2.45989	2.76173	1.07011	1.46582	2.2531	3.16977	3.69115	2.12924	1.82659	2.43991	2.23813	2.60543	2.32097	0.855379	2.86352	1.7394	2.62837
Jag1	0.696565	1.90359	1.40418	0.896651	1.01186	1.43387	1.00374	0	1.61415	1.81254	1.45758	0.396185	0.510532	1.80766	1.35083	1.23174	1.02169	0	1.71019	2.89075	1.67176	0	1.61705	0.571953	1.46963	1.49475	0.92033	1.00103	1.91304	1.11172	2.35407	1.49298	1.58764	1.04851	0	1.46582	0.994522	1.47092	0.895192	0.908944	0	0	0.529441	2.08203	1.80879	0.855379	0	0	1.20495
Zdhhc2	0.696565	0	0	0.545627	0	0	1.00374	0.558952	0	1.48554	0	0.396185	0	0	0	0	0	0.751509	0.56247	0	0	0	1.30621	1.40779	0	0.76674	2.30864	1.19233	0	2.0966	0	0	0	0.655808	0	0	0.994522	0.51321	0.895192	0.554374	0	0	0.529441	0.694625	1.11226	0	0	1.05695	0
Gstm5	1.6149	1.90359	1.62851	1.80498	2.44271	0	1.82219	2.04634	0.850664	0.996458	1.93615	0.899525	1.734	0.821561	1.52078	0	1.84588	0.751509	0	1.23243	2.26624	1.45365	0	1.19851	1.61286	0.76674	1.95168	1.35285	1.91304	0	0	0	0.679579	1.04851	0	0	0	0	1.35985	0	0	1.38429	1.33288	0.694625	1.11226	0.855379	1.74412	0.662064	0
Eno1	0.696565	0.668678	0	1.91773	1.28814	1.43387	2.17226	0.558952	0	0	1.291	0	0.846879	0.821561	0.539503	2.11403	0.781733	1.1757	0.920284	0	1.67176	1.24098	0	0.933521	0.849743	1.19558	0.92033	0.764249	0	1.40102	0.784378	0.621968	0.679579	1.04851	2.15904	0	0.616113	0.51321	0	1.17017	0.714192	0	0.873786	0.406451	1.11226	0	0.779426	1.3393	0.460046
Cpq	1.39142	0	0	1.36168	1.28814	1.43387	0.622848	0.558952	0.850664	0	0.840799	0.396185	1.46577	0.821561	0.539503	1.23174	0.781733	0.751509	0	0	1.15081	1.45365	0.852744	0.571953	0.849743	0	1.71025	0.453424	2.363	1.62514	1.5202	0.621968	0.679579	0.655808	1.07011	0	0	1.6142	1.67587	0.908944	0	0.558472	0.529441	0.406451	0	0	2.08955	0	0.77394
Tmem176a	0.696565	0.668678	1.62851	0.896651	1.50439	0.954528	0	1.70348	0.850664	0	1.45758	0.679195	1.734	1.57322	0.888018	1.76719	1.63868	1.1757	0.920284	0	0	0.970531	0	1.19851	1.73812	1.72472	1.39134	0	1.5788	0	1.5202	1.27753	0	0	0	0	0.616113	0.51321	0	0	0	0.914689	0.529441	0.918064	0.703403	0.855379	0	0	0
Ablim3	0.696565	0	0	0	0	0	0	0	0	0	0.506281	0.679195	0	0	0	0	0	0	0	0	0	0	0	0	0	0	0.92033	0.453424	0	0	0	0.621968	1.36587	1.04851	1.57514	0	1.2684	1.30361	1.35985	1.17017	0	0.914689	0.873786	1.10058	0.703403	0	0	0	1.01249
Ppp4r4	0	1.34936	0.705108	0.545627	0	0	0.622848	0.558952	0.850664	0.617527	0.506281	0.899525	0	0.821561	0.539503	1.23174	0.465385	1.47261	1.18326	0	0	0	1.61705	0	0.512538	1.19558	0	1.00103	0	1.11172	0	0.621968	0	1.04851	1.07011	0	0	0	0	0	0	0	0	0.694625	0.703403	0	0	0	0.77394
Tmem86a	1.10317	0.668678	1.40418	1.80498	1.68208	1.75654	2.06861	1.94458	1.85078	1.66235	1.83623	1.58702	1.09812	1.80766	1.66599	1.76719	1.37704	1.70125	0.56247	0	0	2.30422	1.61705	1.85662	1.10146	0.76674	2.95081	1.6126	2.52951	1.40102	1.75166	1.49298	1.08048	0	1.07011	0	1.2684	1.10258	0.895192	1.69472	1.6429	1.55604	1.50183	0.694625	1.96343	1.62073	1.51307	0.662064	1.50516
Mid1ip1	0	1.90359	0.705108	0.896651	0.628795	0.954528	1.00374	0.915362	0.850664	1.81254	1.83623	0.679195	0.846879	1.26641	0.539503	0	1.84588	1.1757	1.95161	2.11488	1.67176	0.598656	0	1.97043	1.61286	1.19558	0	1.98932	0	1.62514	1.5202	0	0	0	1.57514	0	0	0	0.895192	0	1.6429	0.558472	0.873786	0.406451	1.11226	0.855379	0.779426	0	1.36628
Cldn23	0.696565	0.668678	0	0	0.628795	1.43387	0	0	0.850664	0	0.506281	0.899525	0.846879	1.26641	0	0	0.465385	0	0	0	0	0	0.852744	0.933521	0.849743	0.76674	0.92033	0	0	0	0	0	0.679579	0.655808	0	0.980413	0.616113	0.850703	0	1.17017	0.714192	0	0	0	0.703403	0.855379	0	0	0.460046
Ptn	1.6149	1.06585	2.32401	1.91773	1.68208	1.43387	1.67169	2.04634	2.20246	1.2706	2.11024	1.48229	2.19657	1.80766	1.14596	1.23174	1.74764	1.1757	1.83817	1.76799	2.26624	0.970531	2.20568	2.46845	2.12403	2.20488	3.44049	2.20074	3.00794	2.79097	1.21849	2.75137	1.76904	2.81863	2.35883	2.39729	3.1779	2.87729	3.05726	3.11283	2.87247	2.94191	2.79457	2.08203	2.5838	1.30956	2.6378	3.07516	2.95014
Frmd4b	0.696565	1.56999	0.705108	0	0	1.75654	1.00374	0.558952	0	0.617527	0.840799	1.36529	0	1.26641	0	0	0.465385	0.751509	1.71019	2.37194	0	0.598656	0.852744	0.571953	1.10146	0	0.92033	0.453424	1.91304	0.70299	0	1.00253	0	2.01315	2.66792	0.980413	1.2684	0.850703	1.67587	1.17017	0	1.55604	0.873786	0.694625	1.40164	0.855379	1.51307	1.05695	0.77394
Plcd4	0.696565	1.06585	0.705108	1.53222	1.01186	0.954528	1.49446	0.915362	0	0.996458	0.840799	0.899525	1.84521	0	0	0	1.02169	1.1757	0.56247	1.23243	2.01254	0.970531	0.852744	0	1.30239	0.76674	0	0.453424	0	0.70299	0.784378	1.27753	0.679579	1.32975	1.57514	0	0.994522	1.6142	0	0	0	0.914689	0.529441	0.694625	1.6258	0.855379	1.51307	1.3393	0.77394
Dbi	5.08195	4.45082	5.1476	5.01391	4.85827	4.63702	5.15817	4.40519	4.63406	3.06824	4.60383	4.10752	4.74999	4.54335	4.94997	5.50592	4.75843	4.67673	3.92849	3.62282	5.02555	4.86514	4.33572	5.31415	4.61935	4.14706	3.02682	4.01639	2.79707	4.11361	3.16251	4.48846	5.00981	4.64308	4.97451	5.18858	4.37397	4.89123	4.42515	4.63703	4.44788	5.50064	4.76102	4.01023	4.46282	4.40838	4.48115	4.50186	4.54821
Tmem79	1.6149	1.34936	1.11453	1.80498	1.50439	0.954528	1.82219	1.38513	1.30357	0	0.840799	0	1.60885	1.26641	1.35083	1.76719	0.781733	1.47261	0.56247	0	1.67176	0	1.30621	1.40779	1.61286	0	2.146	1.00103	1.5788	1.96273	0	0.621968	1.58764	1.04851	1.07011	0.980413	1.2684	0	0.895192	0	1.12657	0.914689	0	0.918064	1.11226	0.855379	0.779426	0.662064	0.77394
Rhoc	1.39142	2.43958	1.11453	1.80498	1.01186	1.43387	1.2789	1.55692	1.61415	0	1.291	0.899525	1.60885	1.26641	0.539503	1.76719	1.37704	1.47261	1.5634	1.23243	1.15081	0.970531	0.852744	2.32832	1.30239	1.91157	0	1.8186	0	1.80811	0	1.49298	1.36587	1.04851	1.07011	0	1.2684	1.6142	0	0.554374	1.12657	1.38429	1.33288	1.38851	1.80879	0.855379	0.779426	1.55923	1.20495
Scpep1	0	0	0	0	0	0	0	0	0	0	0	0.396185	0.510532	0	0.539503	0	1.02169	0	0	0	0	0.598656	0.852744	0.571953	0	0	0	0.453424	1.07314	0	0	1.27753	0.679579	0.655808	0	0	0.616113	0.51321	0.895192	0.908944	0.714192	0	0	0.406451	0	0.855379	0.779426	1.55923	0
Il17re	1.95176	1.06585	1.81162	1.53222	0.628795	0.954528	0.622848	0.915362	1.30357	1.2706	0.506281	1.23277	1.09812	0	0.888018	0	1.21506	1.1757	1.18326	1.23243	1.15081	1.24098	0.852744	1.40779	0.849743	1.72472	1.71025	0.453424	1.91304	1.62514	0	0	0.679579	1.54901	1.07011	0	0.616113	1.47092	1.35985	0	0	0.558472	0.873786	0	0.703403	1.62073	0	1.3393	0.460046
Wscd2	0	0	0	0.896651	0.628795	0	0.622848	0.558952	0.850664	0.996458	0	1.23277	0	0.821561	0.888018	0	0.465385	1.1757	0.56247	1.76799	1.15081	0.598656	2.04516	0	0	0.76674	0.92033	1.00103	1.07314	0.70299	0.784378	0	1.08048	0	1.07011	0	0	0	0	0	0	0	0	0	0	0	0	0.662064	0
Ccdc80	0	0	0	0.896651	1.50439	1.75654	1.00374	0.915362	1.85078	0.996458	1.09103	1.7684	1.46577	0	1.14596	1.23174	1.02169	1.47261	0.920284	1.23243	0	0.970531	0	0	0.849743	1.19558	0.92033	1.19233	1.5788	0	1.21849	0	1.36587	1.32975	1.07011	0.980413	0.616113	0.51321	0	0.554374	0	0	0.873786	0.406451	0	0	1.21207	0	0
Lcp1	0	0	0	0	0.628795	0	0.622848	0.558952	1.61415	0.617527	0	0.899525	0	1.80766	0.539503	1.23174	1.21506	0.751509	0	1.23243	0	0.598656	0.852744	0.571953	0.512538	0.76674	0	0.453424	0	0.70299	0	0	0.679579	1.54901	0	0	1.48316	0.850703	0	1.3771	1.4177	0.558472	1.77256	0.406451	0.703403	0.855379	0	1.05695	1.01249
Smim3	1.10317	1.56999	0	0.545627	1.28814	0	1.2789	0.558952	0.850664	1.2706	1.45758	0.679195	1.09812	0	1.66599	0	1.21506	1.1757	0	1.23243	2.26624	1.24098	1.61705	0.571953	1.73812	0	0	0.453424	0	0	0	0.621968	0.679579	0	0	0	0.616113	0	0	1.17017	1.4177	0.558472	0.873786	1.10058	1.40164	0	0.779426	0.662064	1.01249
Ikzf2	0	1.34936	0.705108	0	0.628795	0	1.00374	1.17758	0	2.25585	0.506281	1.7684	0	0.821561	0.539503	0	1.02169	0	0.920284	0	0	0	0.852744	0.571953	0.849743	1.19558	0	1.35285	0	1.11172	1.21849	1.27753	0.679579	1.54901	1.07011	0	0.616113	1.47092	0.895192	0.908944	0.714192	0	0	1.10058	1.80879	1.30956	1.51307	0	1.20495
Elovl1	0.696565	0	0.705108	0.545627	0	0.954528	0.622848	0	0	0	0.840799	0	0	0	0.539503	0	0.465385	0	0	0	0	0	0.852744	1.40779	0	1.19558	1.39134	0	1.07314	0.70299	1.75166	1.27753	0	1.32975	0	2.0363	1.48316	1.47092	0.895192	1.3771	1.4177	0.914689	1.12945	0.918064	0.703403	2.34812	1.51307	1.05695	0.460046
Mat2a	2.49116	2.03622	2.10028	2.19529	1.50439	0.954528	1.49446	2.3735	2.34069	2.68576	1.93615	2.53904	2.11962	1.99745	1.52078	0	2.1638	2.4053	2.51163	3.12965	1.67176	2.85609	1.30621	2.07261	2.46065	2.77169	0.92033	2.80273	1.07314	2.21466	1.93949	1.8206	0.679579	2.32893	0	0.980413	0.994522	1.7395	0.895192	1.82228	0	0.558472	1.33288	1.70717	0.703403	1.30956	1.21207	2.34064	1.01249
Sdc1	0	0	0	0.896651	0	0	0.622848	0	0	0	0	0	0	0	0	0	0	0	0	1.23243	0	0.598656	0	0.571953	0	1.19558	0.92033	0.764249	0	1.62514	0	0	0	0	1.07011	2.39729	0	1.6142	0	0	1.12657	0.558472	0.873786	0	0.703403	0.855379	1.51307	0	0.460046
Aqp11	1.79745	0	0	1.91773	2.07979	0	2.06861	1.94458	1.30357	1.81254	1.60033	1.7684	1.60885	0.821561	1.35083	0	1.37704	1.1757	0.56247	1.23243	1.15081	0.970531	1.30621	1.97043	1.61286	0.76674	1.95168	0.453424	2.363	1.80811	0	0.621968	0.679579	0.655808	1.57514	0	1.2684	1.30361	0.895192	0.554374	0	0.914689	0.873786	0.918064	1.11226	0	1.21207	1.05695	0.460046
Metrn	1.39142	1.75064	0.705108	1.53222	1.28814	0.954528	1.00374	1.38513	1.30357	1.2706	1.60033	1.36529	1.46577	1.26641	1.66599	0	1.37704	1.70125	1.39128	1.76799	2.26624	0.598656	1.61705	1.85662	0.512538	0.76674	1.39134	1.19233	0	1.62514	1.93949	1.00253	1.36587	0	0	0	0	0.850703	0.895192	1.17017	0.714192	0	0.873786	0.406451	0	0	0	0	0.460046
Chst1	1.10317	0	0.705108	0.545627	1.01186	0.954528	1.2789	0.915362	1.30357	0.996458	1.09103	1.23277	0	1.26641	0.888018	1.23174	0.465385	0.751509	0.920284	1.23243	0	1.45365	0.852744	0.571953	0	0.76674	0	1.00103	0	2.0966	1.21849	0.621968	0.679579	1.32975	1.57514	2.39729	0.616113	0.51321	0.895192	0	0	0	0.529441	0.406451	0	0	0	0	1.01249
Bambi	0	0	0.705108	0	0	0	0	0	0	0	0	0	0	0	0	0	0	0	0	0	0	0	0	0	0	0	0	0.453424	0	1.11172	0	1.00253	0	0.655808	0	0	0	0.850703	0	0	0	0	0.529441	0.918064	0	0	1.21207	0	0
Smpdl3a	0	0.668678	1.11453	1.91773	0.628795	0.954528	1.00374	1.38513	0.850664	0.996458	0.840799	0.899525	1.46577	0	0.888018	1.23174	1.02169	0.751509	0.920284	0	1.67176	0.970531	0	0.571953	1.10146	1.49475	2.146	1.35285	2.363	0.70299	1.21849	0	1.76904	0.655808	1.07011	0	1.48316	1.7395	1.67587	1.17017	1.12657	0.914689	1.50183	0.406451	1.11226	1.30956	1.21207	0	1.36628
Wbp5	1.39142	1.34936	2.10028	2.11105	2.07979	1.75654	1.82219	1.38513	0.850664	1.48554	2.55443	2.27733	2.19657	1.99745	1.90527	3.22969	2.99393	1.1757	1.5634	2.11488	1.15081	2.70367	2.20568	2.07261	2.0406	2.06894	0	1.8186	1.07314	0.70299	0	1.8206	2.53975	2.23434	1.57514	1.7912	0.616113	1.47092	0.895192	2.21368	2.74698	1.55604	1.50183	1.8743	0.703403	0.855379	0.779426	2.34064	2.15105
Utp14b	1.6149	2.03622	1.96633	0.545627	1.83292	2.0001	1.2789	1.17758	1.85078	2.25585	1.72522	1.7684	1.09812	0.821561	0.888018	1.23174	1.63868	0.751509	2.14593	1.76799	0	1.45365	1.85384	1.40779	1.30239	1.72472	0.92033	0.764249	0	0.70299	1.21849	1.00253	0.679579	0.655808	1.07011	0	1.2684	0.51321	1.67587	0	1.12657	0	1.64633	1.38851	1.40164	1.85771	1.21207	0	1.01249
Aldoc	0	0	1.40418	0	0.628795	0.954528	0.622848	0.558952	0	0	1.45758	0.679195	0.510532	0.821561	0	1.76719	0.781733	0	0.920284	0	1.67176	0.598656	1.30621	0	0	0.76674	0	0	0	0	0.784378	1.00253	0	1.32975	1.57514	0	0.994522	0.51321	0.895192	0.908944	0.714192	0.558472	1.12945	0	0.703403	0	0	0.662064	0.77394
Insig1	0	0.668678	0.705108	0	0.628795	0	0	0.558952	0	1.2706	0	0.679195	0.510532	0	0	0	0.465385	0	1.39128	0	0	0	0.852744	0	0	0	0.92033	0.453424	0	0	0	1.95134	0	0.655808	0	0	1.2684	1.47092	2.27077	1.3771	1.12657	0.558472	1.33288	1.38851	1.40164	0.855379	0.779426	1.05695	1.36628
Tdrp	0	0	0	0.545627	0	0	0	0.558952	0.850664	0.617527	0.506281	0	0	0	1.14596	0	0	0	0	0	0	0	0	0.571953	0	0	0	1.49114	0	0	0	1.00253	0	1.04851	0	0	0.616113	1.30361	0	1.54847	0.714192	1.55604	1.50183	0.406451	0.703403	0	0	0	0.460046
Nudt4	1.79745	2.99739	2.21839	1.53222	1.28814	2.0001	1.95297	1.83128	2.75704	1.66235	1.45758	1.68182	1.46577	1.99745	1.79277	2.11403	1.51639	1.47261	2.05348	2.11488	1.15081	2.21885	2.57373	2.1653	1.30239	2.52792	1.95168	2.06487	0	2.21466	1.21849	1.00253	0.679579	1.54901	1.07011	2.0363	1.2684	0	0.895192	0.908944	1.12657	0.914689	1.64633	1.38851	1.11226	1.85771	0.779426	1.3393	1.36628
Sall2	0	0	1.40418	0.545627	0.628795	2.0001	0	1.17758	0	2.49373	0.506281	1.7684	0	1.26641	0.539503	1.23174	0.781733	2.04397	1.5634	1.23243	1.15081	0.598656	1.30621	0.571953	0.512538	1.91157	1.39134	1.6126	0	0	1.75166	1.27753	0	2.12985	1.90912	2.39729	1.94047	1.7395	0	1.54847	1.12657	1.17681	1.12945	0.694625	0.703403	0	1.51307	0.662064	1.62709
Fermt2	0	0	0.705108	0.545627	1.50439	0	0	0	0.850664	0	0	0.396185	0.510532	0	0.539503	1.23174	0.465385	0	0.56247	0	0	0.970531	0	1.19851	0	1.19558	0	0.764249	0	0	0	0.621968	0	1.04851	1.07011	0	0	0.51321	0.895192	1.17017	0	0	0.873786	0.918064	1.11226	1.30956	0	0.662064	0.460046
S1pr1	1.10317	0	0	0	0	0	0	0	0	1.2706	0.506281	0	0	0	0	0	0	0	0	0	0	0	0	0.571953	1.10146	0	0	0	0	1.11172	0	0	0	0	0	0	0.616113	0	0	0.554374	0	0	0	0	0	0	0	0	0
Kcna5	0	0	0	0.545627	0.628795	0	0	0	0.850664	0	0	0.396185	0.510532	0	0	0	0	0.751509	0	0	0	0	0	0.571953	0	0.76674	0.92033	0.764249	1.91304	1.40102	0	0.621968	1.08048	0	1.07011	0	0.616113	0.51321	0	0.908944	1.4177	0.914689	0	1.25487	1.11226	0	0	0.662064	0.460046
Mctp1	1.39142	0	0.705108	0.545627	0	0	0	0.915362	0	0	0	0	0.846879	0	0	0	0.465385	1.88722	0	0	0	0.598656	0.852744	0	1.10146	0.76674	0.92033	1.72089	0	0.70299	0	0.621968	0.679579	0	0	0	0	0.850703	0	1.17017	2.23434	0.914689	0	0.694625	1.11226	1.30956	1.21207	0.662064	0.77394
Heyl	0.696565	1.06585	1.40418	1.53222	1.50439	1.43387	1.00374	0.915362	1.30357	1.48554	0.840799	1.48229	0.846879	0.821561	0.888018	0	0.781733	1.47261	1.39128	1.23243	0	0.970531	1.30621	0.933521	1.10146	0.76674	0	1.49114	0	1.40102	0.784378	1.49298	1.08048	1.88102	0	0	0	0.51321	1.91563	0	0	0.914689	0.873786	1.25487	0	0	1.21207	1.55923	0.460046
Rasgrp1	1.39142	0	1.40418	1.15596	0.628795	0.954528	0.622848	0.915362	0.850664	0.996458	1.09103	1.07997	0.846879	1.26641	1.52078	0	1.02169	0	0.920284	1.76799	0	0.598656	0	1.19851	1.10146	1.19558	1.39134	1.00103	0	1.80811	1.93949	0	0	0	1.07011	0.980413	1.2684	0.51321	1.91563	0.908944	1.12657	0.558472	1.33288	0.694625	0	1.30956	1.51307	1.05695	1.83375
Atp1b3	0.696565	1.06585	1.11453	0.545627	0	0	0	0.915362	0	1.2706	0.506281	0.396185	0.846879	0	0.888018	0	0	0	0	0	0	0.970531	0	0.571953	0.849743	0.76674	1.71025	1.00103	1.5788	0.70299	1.5202	1.00253	0	0	0	0	1.48316	0.850703	1.35985	0.908944	0.714192	0.914689	0.873786	0.694625	1.11226	0.855379	0.779426	1.55923	1.01249
Fbxo30	0	0	0	0.896651	0	0	0	0	0.850664	0	0	0	0	0	0.539503	0	0	1.1757	0.920284	0	0	0	0	0	0	0	0	0	0	0.70299	0	0	0	0.655808	0	0	0	0.850703	0	0	0.714192	0	0	0	0	0	0	0	0.77394
Kcnb2	0	1.34936	0.705108	0	1.01186	0	0	0.558952	0.850664	1.2706	0	0.679195	0.510532	1.57322	1.35083	0	1.02169	0	1.39128	0	0	0	1.61705	0.933521	0.512538	1.49475	1.39134	1.35285	1.07314	0	0	1.67015	0.679579	0	1.07011	0.980413	0.616113	1.30361	1.67587	0.554374	1.12657	0.558472	1.33288	1.38851	0.703403	0	1.51307	0	1.62709
H1f0	1.95176	1.34936	0.705108	0	0.628795	2.1958	1.00374	1.38513	1.30357	0.996458	0	1.48229	0.510532	1.26641	1.52078	0	1.63868	1.88722	1.83817	1.76799	0	1.24098	2.67144	0	0.849743	1.19558	0.92033	1.8186	1.07314	1.11172	0	1.00253	0.679579	1.32975	1.90912	0.980413	1.2684	1.85084	1.35985	1.69472	2.23434	1.38429	1.50183	1.25487	1.6258	0.855379	0	0.662064	1.83375
Mal	1.79745	1.34936	1.62851	1.36168	2.07979	0	1.67169	1.55692	0	0.996458	1.60033	0.899525	1.60885	1.80766	1.35083	0	1.02169	1.88722	0.920284	0	1.67176	1.778	1.61705	1.72817	0.849743	1.19558	0	1.00103	0	1.62514	1.21849	0	1.08048	0	1.07011	1.7912	0.994522	1.30361	1.67587	0.908944	0.714192	1.17681	1.33288	0.694625	0.703403	0.855379	0.779426	0.662064	0.460046
Kremen1	0	1.06585	1.11453	0	0.628795	0.954528	1.2789	0.915362	1.30357	1.81254	0	0.679195	0.510532	1.57322	0.539503	0	0.465385	0.751509	1.18326	1.23243	1.15081	0.598656	0	1.19851	1.10146	0.76674	2.146	0.453424	2.52951	1.40102	2.46124	1.95134	1.08048	1.32975	0	0	1.48316	0.51321	1.67587	1.82228	1.4177	0.558472	1.33288	1.10058	1.11226	0	1.21207	1.05695	1.20495
Cops7b	0.696565	1.34936	0	1.80498	1.96395	0.954528	0.622848	1.17758	0	0	1.60033	0.679195	0.846879	0.821561	0.539503	2.37106	0	1.88722	1.5634	1.23243	0	1.24098	2.20568	1.58075	0	0	1.39134	1.98932	1.91304	1.62514	0.784378	1.8206	1.08048	1.32975	1.90912	2.233	0	1.30361	0	1.17017	2.23434	1.83034	2.07692	0.406451	2.21538	2.20977	0.779426	1.05695	1.01249
Hmgcs1	0.696565	0.668678	0.705108	0.545627	1.01186	0	0	0.558952	0	1.48554	0	0.899525	0	1.57322	0	0	0.781733	1.47261	0	0	1.15081	0.598656	0.852744	0	0.849743	0.76674	0	0.764249	0	0	1.5202	1.49298	0.679579	0	1.90912	1.7912	0.616113	0.850703	1.35985	1.9354	0.714192	0	1.50183	0.694625	0.703403	0	0.779426	0	0.460046
Lpar3	1.10317	0.668678	0.705108	0.545627	0.628795	0	0.622848	0.915362	0.850664	0	0	0	0	0	0	0	0.465385	0.751509	0.56247	0	0	0	0.852744	1.19851	0	0.76674	2.68041	1.00103	1.07314	0.70299	0.784378	0	0.679579	0	1.07011	0.980413	0	0	0	0.554374	1.12657	0.558472	0	0.918064	1.11226	0	0.779426	0	0.77394
Rnd2	2.71442	3.2105	2.50673	2.69382	2.58437	2.62319	2.43104	2.86074	2.75704	1.9431	1.83623	2.53904	2.61428	2.1569	2.89943	3.62188	2.6831	2.58943	2.86847	2.74581	3.11829	2.58739	3.37648	3.18436	2.51624	3.18033	1.71025	2.87	1.91304	2.0966	1.5202	2.42931	1.92254	2.63718	1.57514	0	2.49091	2.34075	1.91563	2.43115	2.11598	2.04537	2.87647	2.30524	2.79173	2.04915	2.22587	2.50679	2.62837
Ank2	0.696565	0	0	0.896651	1.01186	0	0	0	1.61415	0.996458	0.506281	1.68182	0	0.821561	0.539503	0	0	0	0.56247	0	0	0.598656	0.852744	0.571953	0.849743	1.49475	0	1.72089	0	0	0.784378	1.00253	1.08048	1.04851	1.07011	0.980413	0.994522	0.51321	1.35985	0.554374	0	0	0.529441	0.918064	1.11226	0	1.21207	0.662064	0.77394
Ccdc69	0	1.75064	1.40418	0.896651	0	0.954528	0.622848	0.558952	0.850664	0.617527	0.506281	0	0	0.821561	0	0	1.02169	0	0.56247	0	0	0	0.852744	1.19851	0.512538	1.19558	1.71025	0.453424	0	0.70299	0.784378	0.621968	0.679579	0.655808	0	0	0.994522	0.51321	0	0.908944	0.714192	1.38429	1.64633	0.694625	0	1.30956	1.51307	0.662064	0.460046
Glmp	2.4041	1.56999	1.40418	2.74173	2.58437	1.43387	3.15572	2.44093	2.042	0.996458	2.38754	1.36529	2.56427	1.57322	1.79277	2.11403	2.29147	1.88722	1.83817	0	2.78039	2.80782	2.04516	2.46845	2.27252	1.49475	3.02682	1.35285	3.3968	2.21466	2.55804	1.67015	1.76904	1.88102	1.90912	0	1.2684	2.34075	1.35985	1.9354	2.52316	2.13771	1.33288	0.918064	1.11226	1.30956	2.34581	1.55923	1.50516
Elovl5	0	1.75064	0.705108	0.545627	0.628795	0.954528	0	0.915362	0	0	0	0.396185	0	0	1.35083	0	0	0.751509	0	1.23243	1.15081	0.598656	0	0	0	0.76674	2.30864	1.72089	1.5788	1.11172	0	0	0.679579	0	0	0	0.616113	1.10258	1.67587	0	0.714192	0.558472	0.873786	0.406451	1.40164	0.855379	0.779426	0.662064	0.460046
Prkcdbp	0	1.34936	0.705108	1.15596	0	0	1.2789	0.915362	0	0.617527	0.506281	0	0	0	0.539503	0	0	0	0	0	0	0.970531	0.852744	1.19851	0.512538	0	0	1.19233	0	1.80811	1.21849	0	0	1.32975	1.07011	1.7912	0.616113	0	1.67587	0.908944	0.714192	0.558472	1.33288	0	0	0	0.779426	1.05695	1.20495
Trpm3	1.39142	1.06585	0.705108	1.15596	1.50439	2.0001	1.00374	1.38513	0.850664	1.9431	0.506281	1.7684	0.846879	2.1569	0.888018	0	1.37704	0	1.71019	1.76799	0	0.598656	0	1.19851	1.10146	0	0.92033	0.453424	0	1.62514	1.5202	0.621968	0.679579	1.32975	1.90912	0.980413	1.65986	0.51321	1.67587	0	0	0.914689	1.12945	0.694625	1.11226	0.855379	1.21207	1.3393	1.01249
Slc20a1	1.39142	1.06585	0.705108	1.53222	1.01186	0.954528	1.49446	1.55692	2.20246	1.2706	0.506281	1.68182	0.510532	0.821561	1.52078	1.76719	0	1.1757	0.56247	1.23243	1.15081	0.598656	1.30621	0.933521	0.512538	0.76674	1.95168	0.453424	2.363	1.40102	0.784378	1.27753	1.58764	0	1.57514	0	0.994522	1.30361	1.67587	0.554374	1.98172	1.55604	0.529441	0.918064	1.6258	0	0.779426	1.3393	0
Man1a	0	0	0	0	0	0	0	0	0	0.617527	0	0	0	0	0	0	0	0	0	0	0	0	0	0	0	0	0	0	1.07314	0.70299	0	0	1.08048	0	0	0	0.616113	0	0	0.908944	0	0	0.529441	0.694625	1.40164	0	0	0	0.460046
Plp1	0	0	0	0	0	0	0	0	0	0	0	0	0	0	0.539503	0	0	0	0	0	0	0	0	0	0	0	0.92033	0.764249	1.07314	1.11172	1.21849	0	1.08048	0.655808	0	0	0	0	0	0	0	0	0	0	0.703403	0	0	0.662064	0
Amer2	1.10317	0	0	0.545627	0.628795	0	0	0.558952	0	0	0	0.396185	0	0	0	1.23174	0.465385	0	0.56247	0	0	0.598656	0	0	0.512538	1.19558	0	0.453424	0	0	0	0.621968	0	0.655808	0	1.46582	1.48316	0.850703	0	1.17017	1.12657	0.914689	0.529441	0	1.40164	1.30956	1.51307	0.662064	1.36628
Hdc	0.696565	0.668678	0	0.896651	0.628795	0.954528	1.2789	1.38513	1.85078	0.617527	0	1.23277	0	0.821561	0.539503	1.76719	0	0	1.18326	0	0	0.970531	0.852744	0	0	0	0	0.764249	0	1.40102	1.21849	0.621968	1.36587	1.04851	1.90912	0	0	1.30361	1.35985	0.908944	0.714192	0.558472	0	0.406451	0.703403	0	0	1.3393	0.77394
Mark1	0	0.668678	0	0	0	0	0	0	0	0	0	0.396185	0	0	0	0	0	0	0	0	0	0	0	0.571953	0	0.76674	0	0	0	0.70299	0	0.621968	0	0	1.07011	0	0.994522	0.51321	0	1.17017	1.12657	1.17681	1.12945	0.694625	1.11226	0	1.74412	0.662064	0.77394
Mmp15	0	0	1.11453	0.896651	0	0.954528	0	0	0.850664	0.996458	1.09103	0.679195	0.510532	0	0.888018	1.23174	0.781733	1.47261	0.56247	0	0	0	1.30621	0.571953	0.849743	0.76674	2.146	1.19233	1.5788	0.70299	1.5202	1.27753	0.679579	0.655808	0	1.7912	0	1.30361	1.67587	0.908944	0.714192	0	0.529441	0.406451	1.11226	1.30956	2.08955	1.3393	0.77394
Csrp1	0.696565	0.668678	0.705108	0.896651	0	0.954528	1.2789	0.558952	0.850664	0	0	0.396185	0	0	0.539503	0	0	0.751509	0.920284	0	0	0	0	0.933521	0	0.76674	0.92033	0	0	0	0	0	0.679579	0	0	0.980413	0	0	0.895192	0.554374	1.12657	0	0.529441	0.918064	1.11226	0	1.51307	0.662064	1.01249
Mtpn	1.39142	1.90359	1.62851	1.15596	1.50439	0.954528	1.00374	1.38513	1.61415	1.81254	1.291	1.68182	1.60885	1.57322	1.14596	0	1.37704	1.70125	0.56247	2.11488	1.15081	1.24098	1.85384	1.72817	0.849743	1.19558	0	2.37516	0	2.0966	1.21849	1.67015	1.08048	1.54901	2.35883	0	1.80998	1.47092	0	2.03701	2.34015	1.17681	2.07692	1.8743	2.09732	1.85771	1.74412	1.3393	1.923
Far1	2.64539	2.66188	1.62851	2.11105	1.96395	2.83171	2.06861	2.44093	2.57038	3.0277	2.1871	2.80679	2.26803	2.62035	2.33185	1.76719	2.01742	2.29874	2.68034	3.48382	1.67176	2.1255	3.27999	2.32832	2.12403	2.96753	0	2.37516	1.91304	2.65726	2.64628	2.26446	2.05557	3.14591	2.35883	2.39729	2.79306	2.34075	2.10888	2.21368	2.34015	2.50307	1.98538	2.25394	2.85243	2.67571	3.15377	2.50679	2.54026
Srgap2	0.696565	1.34936	0	0.545627	1.50439	0.954528	0	0.558952	2.042	2.25585	1.09103	1.23277	0.510532	0.821561	0.888018	1.23174	0	1.1757	1.5634	0	0	0	1.61705	0.933521	0.849743	1.19558	0	1.6126	0	1.11172	0.784378	0.621968	0.679579	1.32975	0	0.980413	1.48316	0	0	1.3771	1.12657	1.17681	0.529441	0	0	0	0	0.662064	1.36628
Itpr1	0	0	0	0.545627	0	0	0	0.558952	0.850664	0.996458	0	0.396185	0.510532	0	0	1.23174	1.02169	0.751509	0.920284	0	1.15081	0	0	0	0.849743	0.76674	1.39134	1.00103	0	1.11172	1.21849	0	0	1.32975	1.07011	0	0.616113	1.10258	1.35985	0.908944	0.714192	0.558472	0.529441	0.694625	1.11226	1.62073	0.779426	0.662064	1.20495
Cyb5a	2.9509	2.5193	2.7949	2.53457	2.51605	3.15121	2.5043	2.5041	2.34069	1.2706	2.50183	1.84808	2.61428	2.70902	2.93804	2.88983	2.45679	2.5016	2.05348	2.57625	2.78039	3.06767	2.76044	2.84527	2.66657	2.20488	1.39134	2.20074	1.5788	2.32023	1.5202	2.85585	3.15188	2.63718	3.32575	2.77196	2.89228	2.87729	1.35985	3.11283	3.33598	3.18586	2.98798	3.22171	3.11053	1.30956	2.71883	3.03084	2.88705
Wls	1.39142	1.06585	1.11453	1.91773	2.18359	1.75654	1.67169	1.70348	0.850664	1.2706	1.72522	1.58702	1.29875	1.26641	1.52078	1.23174	1.63868	1.1757	0.920284	0	0	1.24098	0	1.58075	1.10146	1.72472	1.95168	0.453424	2.52951	1.96273	1.5202	1.00253	1.58764	1.04851	1.57514	1.7912	1.48316	1.47092	2.10888	1.54847	1.12657	0	1.12945	0.406451	0.703403	1.62073	1.21207	1.3393	1.20495
BC016579	0	0	0	0	0	0	1.00374	0	0	0	0	0	0.510532	0	0	0	0	0	0	0	0	0	0	0	0	0	0	0.453424	0	0.70299	0	0	0	0	0	0.980413	0.616113	1.10258	1.67587	1.17017	0.714192	0.914689	0.873786	0	1.40164	1.30956	0.779426	0.662064	0.460046
Shroom1	0	1.06585	0	0	1.01186	0	0.622848	0	0	0.996458	1.45758	1.07997	0	0.821561	0	0	0.465385	0	0	0	0	0	0	0	1.10146	0	0	0.453424	0	0.70299	0	0	0	0.655808	0	0	0.616113	0.51321	0	0	0.714192	0	0	0.406451	0	0	0	0	0
Limd2	1.6149	1.06585	1.11453	1.15596	1.01186	1.43387	1.67169	1.55692	0	0.617527	1.291	0.899525	0.510532	1.57322	1.52078	1.23174	1.51639	0.751509	0.920284	0	1.15081	0	0.852744	0.571953	1.10146	1.19558	0	0.453424	0	0	0.784378	0.621968	0.679579	0	0	0.980413	0	0	0	0	0.714192	0.558472	1.12945	0.406451	0	0	0.779426	0	0.460046
Dpp4	1.79745	1.75064	1.96633	1.67787	0	1.75654	2.17226	1.83128	1.61415	1.81254	1.60033	1.36529	1.84521	1.26641	1.35083	2.11403	1.02169	1.47261	2.14593	2.74581	0	0.970531	2.20568	1.72817	1.30239	2.06894	2.30864	1.8186	2.67221	2.21466	1.75166	2.17057	1.08048	1.88102	2.15904	1.46582	1.48316	2.04206	2.82884	1.54847	1.6429	1.70256	2.07692	1.79422	1.96343	1.85771	2.34581	1.55923	1.923
Rpusd3	1.10317	0	0	0.896651	1.01186	0	1.00374	1.55692	0	0	1.45758	0	1.09812	0	0.539503	1.76719	0.465385	0.751509	0.56247	0	0	1.24098	0	0.933521	0.512538	0	0	0	0	1.11172	0	1.27753	1.08048	0.655808	0	0	0.994522	1.30361	1.35985	0.554374	1.12657	1.38429	0.529441	0.918064	0	0.855379	0	1.3393	0.460046
Ramp3	0.696565	1.06585	1.11453	0	0	0.954528	0	0.915362	0.850664	0	0	0.396185	0.846879	0.821561	0.539503	0	0	1.1757	0	0	1.15081	0.598656	0	0.571953	1.46963	0	1.71025	1.19233	1.07314	0.70299	0	1.00253	1.36587	0	1.57514	0	0	0	0	0	0.714192	0.558472	0	0.694625	0	0	0	0	0.460046
Prnp	1.10317	1.56999	0	1.15596	1.01186	0	0.622848	0.915362	0	0	0.840799	0.396185	1.09812	0	0.539503	0	0.465385	1.47261	0	0	0	0.598656	0	0	0.849743	0.76674	1.95168	1.19233	2.16312	1.11172	0	0	0	1.04851	0	0.980413	0.994522	0.850703	0.895192	1.54847	1.4177	0.914689	0	0.918064	0	0.855379	0.779426	0.662064	0.460046
Tspan8	1.79745	2.2581	1.11453	2.19529	1.96395	2.0001	1.67169	2.5041	1.61415	0.996458	1.83623	0.899525	2.11962	1.57322	1.52078	1.76719	1.37704	0.751509	0.920284	1.23243	2.26624	1.778	2.04516	1.97043	1.73812	1.19558	3.09746	0.453424	3.18199	1.40102	2.09756	2.17057	1.92254	2.41535	2.52527	2.66197	2.05588	2.34075	2.10888	2.55362	2.43583	2.13771	2.30994	1.8743	2.32097	2.04915	2.71883	2.24592	2.33663
Marcksl1	2.49116	3.08815	2.91285	2.78745	2.44271	2.92165	2.90606	3.08956	2.83875	1.48554	2.25847	2.0549	2.61428	2.79046	2.1823	3.22969	2.34966	2.81438	2.51163	3.32233	2.63652	2.21885	3.22801	3.08359	2.33924	2.32453	1.39134	2.32033	0	2.32023	1.93949	3.1539	3.10937	2.32893	2.66792	2.233	2.6829	2.66812	2.27077	2.60966	3.03535	3.12201	2.79457	3.24152	2.79173	1.85771	1.74412	3.40461	3.00948
Kif1c	1.10317	0	0	0	0	0	0	0.558952	0	0.617527	0	0.899525	0.510532	0	0.888018	0	0	0	0.56247	1.23243	0	0	1.30621	0	0.849743	0	0	1.35285	0	0.70299	0	1.49298	0	0	0	0	0	0.51321	0	0.554374	1.12657	0.558472	0	1.25487	1.11226	0.855379	0.779426	1.3393	1.20495
Pdzd2	1.39142	2.1533	1.11453	1.15596	1.28814	0.954528	1.2789	1.55692	1.61415	2.42055	0.840799	1.92187	0.510532	1.26641	0.888018	1.23174	1.21506	0	1.95161	1.76799	0	1.24098	1.61705	1.19851	1.30239	1.19558	0	1.35285	1.07314	0.70299	0	1.00253	1.36587	2.12985	1.90912	0.980413	1.48316	1.6142	0	0.554374	0.714192	0.558472	1.50183	0.918064	0.703403	0.855379	0	1.05695	0.77394
Vamp5	0	0	0.705108	0	0	0	0	0	0	0.617527	0	0	0	1.26641	0.539503	0	0	0	0	0	1.15081	0	0	0	0	0	0	1.19233	0	0.70299	0	0.621968	0	0	0	0	0.994522	0	0	0.554374	1.12657	0	0	0.694625	0	0	0	0	0
Cabp7	1.39142	0.668678	0	1.15596	0.628795	0	0	0.558952	0	0	0	0	0	0	0	0	0	0	0.56247	0	0	0	0	0.571953	0	0	0	0.764249	1.07314	1.40102	0	0	0.679579	0	0	0.980413	0.994522	1.10258	0	1.17017	1.12657	0	0.873786	1.38851	0.703403	0.855379	0.779426	1.05695	1.36628
Fam206a	0.696565	2.2581	1.62851	0	1.01186	1.43387	0	1.17758	0	1.81254	0.840799	1.07997	0.846879	0.821561	1.79277	0	0.781733	0.751509	0.920284	1.76799	0	0	0.852744	0.933521	0.849743	1.19558	0	0	0	0.70299	1.75166	1.27753	0.679579	1.04851	0	0	0	0.51321	0.895192	0	1.12657	1.17681	0.529441	0.694625	0.703403	1.30956	0	0	0.77394
Gabarapl1	1.39142	1.34936	0.705108	0	0	0.954528	1.2789	1.55692	1.30357	0	1.60033	1.36529	0.846879	1.26641	0.539503	2.37106	0.465385	2.4053	1.39128	1.76799	1.15081	1.62892	1.85384	2.1653	0.849743	2.61594	0	2.32033	0	2.0966	1.21849	2.80497	2.61371	1.88102	2.35883	2.66197	2.05588	2.1255	2.10888	3.07933	3.08423	2.22224	2.37693	2.92057	3.01513	2.84649	2.86352	2.64922	2.78426
Sepp1	1.10317	0.668678	0.705108	1.15596	1.01186	0.954528	1.00374	0.558952	0	1.48554	1.45758	1.68182	1.46577	0.821561	1.35083	0	1.02169	1.1757	1.71019	0	1.15081	0	0.852744	0.933521	0.512538	1.19558	2.30864	1.19233	1.5788	2.0966	1.21849	1.67015	1.58764	0.655808	1.90912	0	1.65986	0.850703	1.35985	0.908944	1.6429	1.17681	0.873786	1.6118	0.703403	0	0	1.3393	0.77394
Ptx3	0	0	0.705108	0.545627	0.628795	0.954528	0	0	0	0	1.09103	0.396185	0.510532	0	0.539503	0	0	0	0	0	0	0	0	0	0	0.76674	0	0	0	0	0	0	0	0.655808	0	0	0	0	1.35985	0.554374	0	0	0	0	0	0	0	0	0
Zfp467	1.10317	0	0	0.545627	0	0	0.622848	0	0	0	0	0.396185	0.510532	0.821561	0	0	0	0	0.56247	1.23243	0	0	1.30621	0.571953	0.849743	0	0	1.19233	0	0	0.784378	1.00253	1.08048	1.32975	1.07011	0	0	0	0	1.17017	0.714192	0.914689	0	0.406451	0.703403	0	0	1.05695	1.01249
Clstn2	0	0	0.705108	0	0	0	0	0	0	0	0	0	0	0	0	0	0.465385	0	0	0	0	0	0	0	0.849743	0	0	0	0	0	0.784378	0.621968	0	0.655808	0	0.980413	0	0.51321	0.895192	0	0	0	0	0.694625	0	0	1.21207	0	0
Faah	0.696565	0.668678	0.705108	1.15596	1.28814	0.954528	1.00374	0.558952	0.850664	0.996458	0	0.396185	1.29875	0.821561	0	0	0	0.751509	0.56247	1.23243	0	0.598656	0.852744	0.571953	0.512538	0	0.92033	0	1.07314	1.40102	1.75166	1.00253	0.679579	1.04851	0	0	0	0.51321	0	0.908944	0	0.558472	0.529441	0	1.96343	1.62073	1.93168	1.05695	1.36628
Erbb3	0	0	0.705108	0	1.01186	0	0	0	0	1.66235	0.506281	1.23277	0	0	0	0	0.465385	0	0	0	1.15081	0	0	0	1.10146	0.76674	0.92033	0.764249	1.07314	0	1.21849	0	0.679579	0.655808	0	0	0	0	0	0	0	0.558472	0	0.406451	0	0	0	0	0
Pam	0.696565	0	0	0	0.628795	0	0	0	0	0	0	0.396185	0.510532	0	0.888018	0	0	0	0.56247	2.11488	0	0	0	0.933521	0.512538	0.76674	0.92033	0.764249	0	1.11172	0.784378	1.00253	0.679579	1.32975	0	0.980413	0.994522	1.10258	0.895192	0.554374	0.714192	0	1.12945	0.406451	1.80879	0	1.21207	0.662064	0
Epb41	1.6149	1.06585	1.81162	1.67787	1.01186	2.0001	1.2789	2.04634	1.61415	1.81254	1.60033	2.37238	1.29875	2.1569	1.66599	2.57535	1.21506	1.1757	1.18326	2.57625	0	1.24098	1.61705	1.72817	1.73812	2.43139	0.92033	1.49114	1.07314	1.40102	1.5202	1.27753	1.08048	2.12985	1.90912	0.980413	0.616113	1.95101	2.27077	1.17017	1.12657	1.55604	1.33288	1.50638	1.40164	0.855379	0.779426	0.662064	0.77394
Prkar2b	0.696565	0.668678	0	0	0	0	0.622848	0.558952	0	0.617527	0	0	0	0	0	0	0.781733	0	0.920284	0	0	0.598656	0	0	0.512538	0	0	0.764249	0	1.11172	0	0	0	1.32975	1.07011	0	0.994522	0.51321	0	0.908944	1.4177	0.558472	0	0	0.703403	0.855379	0.779426	0	0
Nfe2l3	0	1.06585	0.705108	0	1.01186	0	1.49446	0	0	0.617527	0.840799	0	1.29875	0.821561	0.539503	1.23174	0.465385	0.751509	1.18326	0	0	1.62892	0	0	0.849743	0.76674	2.146	0	1.5788	1.62514	1.21849	1.00253	0	0	0	0	0.994522	0.51321	0	0.908944	0	0.558472	0.529441	0	0	0	0.779426	0	0.460046
1700023F06Rik	1.10317	0.668678	0	0	1.01186	0.954528	1.00374	0.558952	1.30357	0.617527	0.840799	0	0.846879	0.821561	0	0	0	0	0.56247	0	1.15081	0.598656	0.852744	0.571953	0	0	0	1.19233	0	1.11172	0.784378	1.27753	0.679579	1.04851	0	0	0.616113	1.10258	0.895192	1.69472	0	1.38429	0.873786	1.70717	0.703403	0	0	2.14128	1.01249
Cutal	0	0	0.705108	1.36168	1.01186	0	0	0	0	0	0.506281	0	0	0	0.539503	0	0	0.751509	0	0	0	0.598656	1.61705	0	0	0.76674	0	0.764249	1.07314	1.11172	0	1.27753	0	0	0	0	0	0.850703	1.67587	1.9354	0.714192	0.558472	0.529441	0	0.703403	0.855379	1.21207	0	0.77394
Pgm5	1.10317	1.56999	0	0	0.628795	0	1.00374	1.17758	0	2.05856	0.840799	1.48229	0.846879	1.57322	1.66599	1.23174	0.465385	0.751509	0.920284	1.76799	1.15081	0	0	0.933521	1.10146	0.76674	0	0.764249	0	0	0.784378	0.621968	1.08048	1.32975	0	1.46582	1.2684	0.850703	1.35985	0.908944	0.714192	0.914689	0	1.38851	1.11226	0	1.51307	0	0.460046
Fkbp4	1.79745	1.56999	1.40418	2.11105	2.18359	2.49997	2.06861	2.1387	0	1.48554	1.45758	0.396185	2.19657	1.26641	0	2.11403	1.02169	1.1757	1.18326	2.11488	0	1.24098	0	1.58075	1.73812	0.76674	1.71025	1.72089	1.5788	1.62514	0	1.27753	2.05557	0.655808	1.07011	2.0363	0.616113	1.7395	1.35985	1.69472	1.4177	1.17681	0.873786	1.38851	0	1.62073	1.93168	0	1.20495
Sec61a1	0	1.06585	1.81162	0.896651	1.01186	0.954528	1.49446	0.915362	1.30357	2.68576	0.840799	2.11531	1.60885	2.41523	2.09821	0	1.21506	1.1757	1.95161	0	1.67176	1.24098	0.852744	0.571953	1.94958	1.19558	1.39134	0.764249	1.91304	1.40102	3.34618	1.27753	1.36587	2.41535	1.07011	0	1.80998	1.6142	2.10888	1.3771	1.4177	1.17681	1.12945	1.50638	1.11226	0.855379	0.779426	1.7394	1.50516
Mpzl3	0	0	0	0	0	0	0.622848	0.558952	0	0	0.506281	0	0	0	0	0	0	1.1757	0.56247	1.23243	0	0	0	0	0.512538	1.19558	0.92033	0.764249	1.07314	0.70299	1.21849	0	0.679579	0	0	0.980413	0	0.51321	0.895192	0.554374	0	0.914689	0.529441	0.406451	0	0	1.21207	1.05695	0.460046
Pxmp2	1.39142	0	0	0.896651	1.01186	1.43387	1.00374	0	0.850664	0	0.506281	0.679195	1.09812	1.26641	1.14596	1.23174	0.465385	0	1.18326	0	1.15081	0	1.61705	1.40779	1.30239	0	0	0.453424	0	0	0	0	0.679579	0	0	0	0	0.51321	0	1.17017	0	0	0	0	0.703403	0	0	0.662064	0
Tmem229a	2.77899	2.1533	1.62851	1.36168	1.68208	2.35941	2.17226	2.30119	1.61415	2.74237	1.72522	2.68185	1.94528	2.62035	1.14596	2.11403	1.93532	2.17944	2.6272	1.76799	1.15081	1.45365	2.34397	2.46845	2.12403	2.52792	2.77889	2.06487	1.91304	2.58305	2.23402	1.8206	2.27803	2.23434	2.15904	1.7912	2.55909	2.1255	2.73942	2.36378	2.11598	1.38429	1.88462	2.40058	2.32097	1.85771	2.22587	1.89202	2.21681
Rassf6	2.08541	1.06585	0	1.15596	1.68208	1.75654	2.06861	1.55692	1.30357	1.66235	1.09103	1.7684	1.734	1.57322	0.539503	2.57535	0.781733	1.70125	1.18326	2.57625	1.67176	1.24098	1.61705	1.19851	1.10146	2.06894	0	1.00103	0	1.62514	0.784378	1.49298	1.76904	1.04851	0	0	1.48316	1.30361	0.895192	0.554374	1.98172	0.558472	1.50183	0.918064	0.703403	1.30956	0	1.05695	1.20495
[truncated: 208 more rows]
[truncated: 202 more columns]

## Sheet: blue TF
Id4
Camta1
Gata3
Emx2
Sox10
Irx3
Zfp36l1
Nfe2l3
[truncated: 14 more rows]

## Sheet: turquoise
	ACTGATGTCTTAGCCC_1_3	ACTGCTCTCCTTAATC_1_3	AGGTCATTCGAATGCT_1_3	AGTGTCAGTGGTCCGT_1_3	ATCTACTCAGCTGTTA_1_3	CAGCCGAGTGCAGGTA_1_3	CATCAAGCAGCGATCC_1_3	CATCAAGTCGTACCGG_1_3	CATCGAATCTGCGGCA_1_3	CATGACAAGGCCCGTT_1_3	CCACTACAGCGCCTTG_1_3	CCAGCGACAGCTCGAC_1_3	CCCAGTTAGCCGATTT_1_3	CGGTTAACACATGGGA_1_3	CGTTAGAAGCCACCTG_1_3	CGTTGGGTCCGTTGCT_1_3	CTGAAACCACATTAGC_1_3	CTTAGGAAGTTTGCGT_1_3	GCGCAACTCCAAGCCG_1_3	GTCCTCAGTCTCTCTG_1_3	GTGAAGGTCTCTTATG_1_3	TCGCGAGAGTAGCGGT_1_3	TCTCATAGTTAAAGTG_1_3	TGGGAAGTCGTCTGAA_1_3	TTCGGTCTCCAAAGTC_1_3	TTTGGTTCAACCGCCA_1_3	CACATTTGTGGTACAG_2_3	CATCAGAAGCGACGTA_2_3	CTCGTACCATGTAAGA_2_3	GCTGCGACAGGCGATA_2_3	GTAACTGCATTGGGCC_2_3	GAACCTAGTCTGCGGT_1_4	CATCAGAAGGCTATCT_2_4	CGCGTTTGTAGCGATG_2_1	CTGCCTATCAGTTCGA_2_1	TCAGGTACACCTCGTT_1_2	ACTTGTTCACTCTGTC_1_4	AGCAGCCAGAGAGCTC_1_4	CACAGGCCAAGACGTG_1_4	CATCCACCATGAGCGA_1_4	CATCGGGTCCTAAGTG_1_4	CCTTACGCACCTGGTG_1_4	CCTTCCCTCTGTTTGT_1_4	CGCCAAGTCAACGGGA_1_4	CTCATTATCCCTAATT_1_4	CTCTACGCATTTGCTT_1_4	GAAACTCTCTCAAGTG_1_4	GAAGCAGCACGGTAGA_1_4	GATTCAGAGGTCATCT_1_4
[truncated: 1,049 more rows]
[truncated: 202 more columns]

[truncated: 1 more sheets: turquoise TF]
